# Supplementary material for: Simulation study of activities of daily living functions using online computerized adaptive testing
Source: BMC Med Inform Decis Mak. 2016 Oct 10;16:130. doi: 10.1186/s12911-016-0370-8 (PMC5057399; doi:10.1186/s12911-016-0370-8)
Supplement: Additional file 1: — The algorithm for determining Cutpoints and simulating data using MS Excel. (XLS 2362 kb) [file 12911_2016_370_MOESM1_ESM.xls]

## Sheet: cutpoint
Alpha	G-square	G	H		G=SA/SE				http://www.rasch.org/rmt/rmt163f.htm
0.7	2.33333	1.52753	2.37003		SD-square=SA-square+SE-square				http://www.rasch.org/rmt/rmt63i.htm
0.8	4	2	3		G=root(SD-square-SE-square)/SE
0.9	9	3	4.33333		G*SE=root(SD-square-SE-square) --->G_squre*SE_square=SD_square-SE_squre--->SE_square*(1-G_squre)=SD-square
SD_cluster	SE-square	se	cluster center1	cluster center2	the Standard Deviation is the SE of the Mean derived from an equation of √the population variance/(1+G2) , where G= Separation index = "True" standard deviation / Average measurement error,and "True" standard deviation2 = Observed standard deviation2 - average measurement error2 [30], and average measurement error is defined as SE in this study.
1	0.3	0.547723	17	27	SE= an equation of √the population variance/(1+G_squre)
2	0.8	0.894427		cluster center3	The SD-square comes from person SD for each subscale
3	0.9	0.948683		38					The lower, the worse								The lower, the better
	Specificity	Sensitivity	1- Specificity	Sensitivity					Sensitivity	Specificity	Sensitivity	Specificity					Specificity	Sensitivity	Specificity	Sensitivity
Cut point	EE1	EE2	EE2	EE3	criterion	criterion		Cut point	PA1	PA2	PA2	PA3	criterion1	criterion2		Cut point	DP1	DP2	DP2	DP3	criterion	criterion
15	0.269674	0.999885	0.000115348	1	1.26956	1.00012		9	0.244465	0.999984	1.6474e-05	1	1.24445	1.00002		4	0.5	0.999421	0.000579118	1	1.49942	1.00058
16	0.37946	0.999632	0.000367887	1	1.37909	1.00037		10	0.364669	0.999929	7.05976e-05	1	1.3646	1.00007		5	0.705917	0.99661	0.00338986	1	1.70253	1.00339
17	0.5	0.998926	0.00107392	1	1.49893	1.00107		11	0.5	0.99973	0.000270028	1	1.49973	1.00027		6	0.860594	0.984844	0.0151564	1	1.84544	1.01516
18	0.62054	0.997128	0.00287162	1	1.61767	1.00287		12	0.635331	0.999077	0.000922681	1	1.63441	1.00092		7	0.947864	0.947864	0.0521362	0.999999	1.89573	1.05214
19	0.730326	0.99296	0.00704045	1	1.72329	1.00704		13	0.755535	0.99718	0.00281966	1	1.75272	1.00282		8	0.984844	0.860594	0.139406	0.999993	1.84544	1.1394
20	0.821396	0.984155	0.0158452	1	1.80555	1.01585		14	0.850369	0.992283	0.0077168	0.999999	1.84265	1.00772		9	0.99661	0.705917	0.294083	0.999925	1.70253	1.29401
21	0.890201	0.967218	0.0327819	1	1.85742	1.03278		15	0.916824	0.981055	0.0189453	0.999997	1.89788	1.01894		10	0.999421	0.5	0.5	0.999421	1.49942	1.49942
22	0.937546	0.937546	0.0624539	1	1.87509	1.06245		16	0.958188	0.958188	0.0418125	0.999984	1.91638	1.0418		11	0.999925	0.294083	0.705917	0.99661	1.29401	1.70253
23	0.967218	0.890201	0.109799	0.999998	1.85742	1.1098		17	0.981055	0.916824	0.0831756	0.999929	1.89788	1.08311		12	0.999993	0.139406	0.860594	0.984844	1.1394	1.84544
24	0.984155	0.821396	0.178604	0.999991	1.80555	1.1786		18	0.992283	0.850369	0.149631	0.99973	1.84265	1.14936		13	0.999999	0.0521362	0.947864	0.947864	1.05214	1.89573
25	0.99296	0.730326	0.269674	0.999967	1.72329	1.26964		19	0.99718	0.755535	0.244465	0.999077	1.75272	1.24354		14	1	0.0151564	0.984844	0.860594	1.01516	1.84544
26	0.997128	0.62054	0.37946	0.999885	1.61767	1.37934		20	0.999077	0.635331	0.364669	0.99718	1.63441	1.36185		15	1	0.00338986	0.99661	0.705917	1.00339	1.70253
27	0.998926	0.5	0.5	0.999632	1.49893	1.49963		21	0.99973	0.5	0.5	0.992283	1.49973	1.49228		16	1	0.000579118	0.999421	0.5	1.00058	1.49942
28			0.62054	0.998926	0	1.61947		22	0.999929	0.364669	0.635331	0.981055	1.3646	1.61639		17			0.999925	0.294083	0	1.29401
29			0.730326	0.997128	0	1.72745		23	0.999984	0.244465	0.755535	0.958188	1.24445	1.71372		18			0.999993	0.139406	0	1.1394
30			0.821396	0.99296	0	1.81436		24	0.999997	0.149631	0.850369	0.916824	1.14963	1.76719		19			0.999999	0.0521362	0	1.05214
31			0.890201	0.984155	0	1.87436		25	0.999999	0.0831756	0.916824	0.850369	1.08317	1.76719		20			1	0.0151564	0	1.01516
32			0.937546	0.967218	0	1.90476		26	1	0.0418125	0.958188	0.755535	1.04181	1.71372		21			1	0.00338986	0	1.00339
33			0.967218	0.937546	0	1.90476		27			0.981055	0.635331	0	1.61639		22			1	0.000579118	0	1.00058
34			0.984155	0.890201	0	1.87436		28			0.992283	0.5	0	1.49228		23			1	7.51827e-05	0	1.00008
35			0.99296	0.821396	0	1.81436		29			0.99718	0.364669	0	1.36185		24			1	7.38938e-06	0	1.00001
36			0.997128	0.730326	0	1.72745		30			0.999077	0.244465	0	1.24354		25			1	5.48315e-07	0	1
37			0.998926	0.62054	0	1.61947		31			0.99973	0.149631	0	1.14936		26			1	3.06529e-08	0	1
38			0.999632	0.5	0	1.49963		32			0.999929	0.0831756	0	1.08311		27			1	1.28892e-09	0	1
	1-Specificity	Sensitivity	1-Specificity	Sensitivity					Sensitivity	1-Specificity	Sensitivity	1-Specificity					1-Specificity	Sensitivity	1-Specificity	Sensitivity
Cut point	EE1	EE2	EE2	ee3				Cut point	PA1	PA2	PA2	PA3	criterion1	criterion2		Cut point	DP1	DP2	DP2	DP3	criterion	criterion
15	0.730326	0.999885	0.999885	1				9	0.244465	1.6474e-05	1.6474e-05	2.44721e-11	0.244481	1.6474e-05		4	0.5	0.999421	0.999421	1	1.49942	1.99942
16	0.62054	0.999632	0.999632	1				10	0.364669	7.05976e-05	7.05976e-05	2.36053e-10	0.36474	7.05979e-05		5	0.294083	0.99661	0.99661	1	1.29069	1.99661
17	0.5	0.998926	0.998926	1				11	0.5	0.000270028	0.000270028	2.02546e-09	0.50027	0.00027003		6	0.139406	0.984844	0.984844	1	1.12425	1.98484
18	0.37946	0.997128	0.997128	1				12	0.635331	0.000922681	0.000922681	1.54645e-08	0.636254	0.000922696		7	0.0521362	0.947864	0.947864	0.999999	1	1.94786
19	0.269674	0.99296	0.99296	1				13	0.755535	0.00281966	0.00281966	1.05097e-07	0.758355	0.00281977		8	0.0151564	0.860594	0.860594	0.999993	0.87575	1.86059
20	0.178604	0.984155	0.984155	1				14	0.850369	0.0077168	0.0077168	6.35989e-07	0.858086	0.00771743		9	0.00338986	0.705917	0.705917	0.999925	0.709307	1.70584
21	0.109799	0.967218	0.967218	1				15	0.916824	0.0189453	0.0189453	3.42854e-06	0.93577	0.0189488		10	0.000579118	0.5	0.5	0.999421	0.500579	1.49942
22	0.0624539	0.937546	0.937546	1				16	0.958188	0.0418125	0.0418125	1.6474e-05	1	0.041829		11	7.51827e-05	0.294083	0.294083	0.99661	0.294158	1.29069
23	0.0327819	0.890201	0.890201	0.999998				17	0.981055	0.0831756	0.0831756	7.05976e-05	1.06423	0.0832462		12	7.38938e-06	0.139406	0.139406	0.984844	0.139414	1.12425
24	0.0158452	0.821396	0.821396	0.999991				18	0.992283	0.149631	0.149631	0.000270028	1.14191	0.149901		13	5.48315e-07	0.0521362	0.0521362	0.947864	0.0521367	1
25	0.00704045	0.730326	0.730326	0.999967				19	0.99718	0.244465	0.244465	0.000922681	1.24165	0.245388		14	3.06529e-08	0.0151564	0.0151564	0.860594	0.0151564	0.87575
26	0.00287162	0.62054	0.62054	0.999885				20	0.999077	0.364669	0.364669	0.00281966	1.36375	0.367489		15	1.28892e-09	0.00338986	0.00338986	0.705917	0.00338986	0.709307
27	0.00107392	0.5	0.5	0.999632				21	0.99973	0.5	0.5	0.0077168	1.49973	0.507717		16	4.07135e-11	0.000579118	0.000579118	0.5	0.000579118	0.500579
28			0.37946	0.998926				22	0.999929	0.635331	0.635331	0.0189453	1.63526	0.654276		17			7.51827e-05	0.294083	0	0.294158
29			0.269674	0.997128				23	0.999984	0.755535	0.755535	0.0418125	1.75552	0.797348		18			7.38938e-06	0.139406	0	0.139414
30			0.178604	0.99296				24	0.999997	0.850369	0.850369	0.0831756	1.85037	0.933545		19			5.48315e-07	0.0521362	0	0.0521367
31			0.109799	0.984155				25	0.999999	0.916824	0.916824	0.149631	1.91682	1.06646		20			3.06529e-08	0.0151564	0	0.0151564
32			0.0624539	0.967218				26	1	0.958188	0.958188	0.244465	1.95819	1.20265		21			1.28892e-09	0.00338986	0	0.00338986
33			0.0327819	0.937546				27			0.981055	0.364669	0	1.34572		22			4.07135e-11	0.000579118	0	0.000579118
34			0.0158452	0.890201				28			0.992283	0.5	0	1.49228		23			9.65117e-13	7.51827e-05	0	7.51827e-05
35			0.00704045	0.821396				29			0.99718	0.635331	0	1.63251		24			1.72085e-14	7.38938e-06	0	7.38938e-06
36			0.00287162	0.730326				30			0.999077	0.755535	0	1.75461		25			0	5.48315e-07	0	5.48315e-07
37			0.00107392	0.62054				31			0.99973	0.850369	0	1.8501		26			0	3.06529e-08	0	3.06529e-08
38			0.000367887	0.5				32			0.999929	0.916824	0	1.91675		27			0	1.28892e-09	0	1.28892e-09

## Sheet: Ch09
z	x1	f(x)	F(x):1-alpha	決斷點	Z=35.01	(1)	meana	17	meanb	27	zmin	-4	xmin	100	z	x	Arear	z	x	f(x)	z	x	f(x)	z	x	f(x)	第2母體	z	x2	f(x)	F(x)-beta	z	x	Arear	Cut_off	score	Sensivity	1-Specificity	ROC直線	1-Specificity	Sensivity	ROC area	Area=1 CP=21.04,x=20.8	1.9545	score	sample ROC area	1.01685	21.04	8.146
-4	8.92	6.62526e-05	3.16712e-05	0	p=0		Sda	2.02	sdb	3.25837	zmax	4	xmax	110	-4	8.92	6.62526e-05	-4	8.92	6.62526e-05	4	25.08	6.62526e-05		100	0		-4	13.9665	4.10727e-05	3.16712e-05	-4	8.92	2.52448e-08	20.8784	8.92	1	0.999968	0	0.0359303	0.97725	4.06768e-05	1.00003	0	8.92	-2.07271	0.00884668	-11.544	1.64289e-05
-3.8	9.324	0.000144528	7.2348e-05	0.0049374	a=0.05	Reject H0	counta	50	countb	50	2 distribution test:		(2)Set O1:O2			9.00282	7.79942e-05		11.197	0.00318773		27.203	5.69626e-07		100.25	0		-3.8	14.6182	8.9599e-05	7.2348e-05		9.06948	3.25286e-08	20.8784	9.324	1	0.999928	0.1	0.0359303	0.97725	8.67605e-05	1.00007	0	9.324	-2.93638	0.00120523	-9.9148	3.58393e-05
-3.6	9.728	0.000302922	0.000159109	0.00987481	One tail	1	z	-0.72	41		Z=18.44	a=.05	Pr(x<xmin)	1		9.08564	9.16624e-05		13.474	0.0430454		29.326	1.62279e-09		100.5	0		-3.6	15.2699	0.000187794	0.000159109		9.21896	4.1826e-08	20.8784	9.728	1	0.999841	0.2	0.0359303	0.97725	0.000177821	1.00016	0	9.728	-0.540706	0.0703077	-8.2856	7.51169e-05
-3.4	10.132	0.000610009	0.000336929	0.0148122			x	15.5456	43		p=0	accept H0	Pr(x>xmax)	0		9.16846	0.000107545		15.751	0.163132		31.449	1.53188e-12		100.75	0		-3.4	15.9215	0.00037817	0.000336929		9.36844	5.36676e-08	20.8784	10.132	1	0.999663	0.3	0.0359303	0.97725	0.000350209	1.00034	0	10.132	1.00181	0.0433054	-6.6564	0.000151267
-3.2	10.536	0.00118024	0.000687138	0.0197496		35.01	F(x)	0.235762	18.4444				Pr(xmin<x<xmax)	0		9.25128	0.000125968		18.028	0.173508		33.572	4.79149e-16		101	0		-3.2	16.5732	0.00073168	0.000687138		9.51792	6.87171e-08	20.8784	10.536	1	0.999313	0.4	0.0359303	0.97725	0.00066276	1.00069	0	10.536	2.09322	0.00858712	-5.0272	0.00029267
-3	10.94	0.00219398	0.0013499	0.024687		35.01					Power=	0.97725				9.3341	0.000147299		20.305	0.0517925		35.695	4.96598e-20		101.25	0		-3	17.2249	0.00136014	0.0013499		9.6674	8.78017e-08	20.8784	10.94	1	0.99865	0.5	0.0359303	0.97725	0.00120523	1.00135	0	10.94	3.05546	0.000597867	-3.398	0.000544052
-2.8	11.344	0.00391854	0.00255513	0.0296244						10.617	(3)2 population computing alpha:		0.0274289	及beta:	0.0227501	9.41692	0.000171952		22.582	0.00433891		37.818	1.7054e-24		101.5	0		-2.8	17.8766	0.00242926	0.00255513		9.81688	1.11951e-07	20.8784	11.344	1	0.997445	0.6	0.0359303	0.97725	0.00210606	1.00256	0	11.344	-1.60999	0.018869	-1.7688	0.000971698
-2.6	11.748	0.00672424	0.00466119	0.0345618								z	1.92	74		9.49974	0.000200395		24.859	0.000102014		39.941	1.94059e-29		101.75	0		-2.6	18.5282	0.00416863	0.00466119		9.96636	1.42442e-07	20.8784	11.748	1	0.995339	0.7	0.0359303	0.97725	0.00353635	1.00466	0	11.748	-2.68449	0.00210606	-0.1396	0.00166744
-2.4	12.152	0.0110864	0.00819754	0.0394992								x	20.8784			9.58256	0.00023315		27.136	6.73146e-07		42.064	7.31695e-35		102	0		-2.4	19.1799	0.00687292	0.00819754		10.1158	1.80856e-07	20.8784	12.152	1	0.991802	0.8	0.0359303	0.97725	0.00570591	1.0082	0	12.152	2.39104	0.00544706	1.4896	0.00274914
-2.2	12.556	0.0175617	0.0139034	0.0444366								F(x)	0.972571			9.66538	0.000270804		29.413	1.24659e-09		44.187	9.14138e-41		102.25	0		-2.2	19.8316	0.0108872	0.0139034		10.2653	2.29148e-07	20.8784	12.556	1	0.986097	0.9	0.0359303	0.97725	0.00884668	1.0139	0	12.556	0.250374	0.0760592	3.1188	0.00435485
-2	12.96	0.0267282	0.0227501	0.049374												9.7482	0.00031401		31.69	6.47897e-13		46.31	3.78426e-47		102.5	0		-2	20.4833	0.0165699	0.0227501		10.4148	2.89724e-07	20.8784	12.96	1	0.97725	1	0.0359303	0.97725	0.0131802	1.02275	0	12.96	3.16418	0.000597867	4.748	0.00662791
-1.8	13.364	0.0390842	0.0359303	0.0543114												9.83102	0.000363498		33.967	9.45051e-17		48.433	5.19083e-54		102.75	0		-1.8	21.1349	0.0242299	0.0359303		10.5643	3.65543e-07	20.8784	13.364	1	0.96407		0.0359303	0.97725	0.018869	1.03593	0	13.364	-1.58344	0.025957	6.3772	0.00969189
-1.6	13.768	0.0549113	0.0547993	0.0592489						Input date in I1, K1, i2,k2 to get the results of plots						9.91384	0.000420079		36.244	3.86876e-21		50.556	2.35928e-61		103	0		-1.6	21.7866	0.0340418	0.0547993		10.7138	4.60234e-07	20.8784	13.768	1	0.945201		0.0359303	0.97725	0.025957	1.0548	0	13.768	-0.309235	0.076123	8.0064	0.0136166
-1.4	14.172	0.0741225	0.0807567	0.0641863						AW1=population mean						9.99666	0.000484651		38.521	4.44482e-26		52.679	3.55311e-69		103.25	0		-1.4	22.4383	0.0459516	0.0807567		10.8632	5.78236e-07	20.8784	14.172	0.999968	0.919243		0.0359303	0.97725	0.0343119	1.08072	0	14.172	-0.886728	0.053194	9.6356	0.0183805
-1.2	14.576	0.0961317	0.11507	0.0691237						AX1=population SD						10.0795	0.000558211		40.798	1.43319e-31		54.802	1.77307e-77		103.5	0		-1.2	23.09	0.059596	0.11507		11.0127	7.24966e-07	20.8784	14.576	0.999968	0.88493		0.0359303	0.97725	0.0435833	1.11504	0	14.576	-0.211289	0.076123	11.2648	0.0238382
-1	14.98	0.119787	0.158655	0.0740611												10.1623	0.000641855		43.075	1.29695e-37		56.925	2.93177e-86		103.75	0		-1	23.7416	0.0742612	0.158655		11.1622	9.07018e-07	20.8784	14.98	0.999928	0.841345		0.0359303	0.97725	0.053194	1.15858	0	14.98	-2.75197	0.00210606	12.894	0.0297042
-0.8	15.384	0.143412	0.211855	0.0789985												10.2451	0.000736793		45.352	3.29387e-44		59.048	1.60627e-95		104	0		-0.8	24.3933	0.0889068	0.211855		11.3117	1.1324e-06	20.8784	15.384	0.999841	0.788145		0.0359303	0.97725	0.0623878	1.2117	0	15.384	2.90234	0.0011079	14.5232	0.0355624
-0.6	15.788	0.164963	0.274253	0.0839359												10.3279	0.000844352		47.629	2.34778e-51		61.171	2.91606e-105		104.25	0		-0.6	25.045	0.102267	0.274253		11.4612	1.41082e-06	20.8784	15.788	0.999841	0.725747		0.0359303	0.97725	0.0703077	1.27409	0	15.788	-2.6951	0.00210606	16.1524	0.0409065
-0.4	16.192	0.182312	0.344578	0.0888733												10.4108	0.000965989		49.906	4.69652e-59		63.294	1.75413e-115		104.5	0		-0.4	25.6967	0.113023	0.344578		11.6106	1.75399e-06	20.8784	16.192	0.999663	0.655422		0.0359303	0.97725	0.076123	1.34424	0	16.192	2.1995	0.00858712	17.7816	0.0452087
-0.2	16.596	0.193585	0.42074	0.0938107												10.4936	0.00110329		52.183	2.6367e-67		65.417	3.49633e-126		104.75	0		-0.2	26.3483	0.120012	0.42074		11.7601	2.17605e-06	20.8784	16.596	0.999313	0.57926		0.0359303	0.97725	0.0792052	1.42005	0	16.596	-3.86514	4.06768e-05	19.4108	0.0480043
1.27676e-15	17	0.197496	0.5	0.0987481												10.5764	0.001258		54.46	4.15445e-76		67.54	2.30914e-137		105	0		1.27676e-15	27	0.122436	0.5		11.9096	2.694e-06	20.8784	17	0.999313	0.5		0.0359303	0.97725	0.079179	1.49931	0	17	3.85808	3.07901e-05	21.04	0.048974
0.2	17.404	0.193585	0.57926	0.103685												10.6592	0.00143198		56.737	1.8371e-85		69.663	5.05331e-149		105.25	0		0.2	27.6517	0.120012	0.57926		12.0591	3.32821e-06	20.8784	17.404	0.99865	0.42074		0.0359303	0.97725	0.0760592	1.57791	0	17.404	1.84439	0.0128803	22.6692	0.0480043
0.4	17.808	0.182312	0.655422	0.108623												10.742	0.00162729		59.014	2.27992e-95		71.786	3.66427e-161		105.5	0		0.4	28.3033	0.113023	0.655422		12.2086	4.10309e-06	20.8784	17.808	0.99865	0.344578		0.0359303	0.97725	0.0701878	1.65407	0	17.808	1.23639	0.0340317	24.2984	0.0452087
0.6	18.212	0.164963	0.725747	0.11356												10.8249	0.00184614		61.291	7.94097e-106		73.909	8.80413e-174		105.75	0		0.6	28.955	0.102267	0.725747		12.358	5.04775e-06	20.8784	18.212	0.997445	0.274253		0.0359303	0.97725	0.0621726	1.72319	0	18.212	-0.976688	0.053194	25.9276	0.0409065
0.8	18.616	0.143412	0.788145	0.118498												10.9077	0.00209089		63.568	7.76237e-117		76.032	7.00926e-187		106	0		0.8	29.6067	0.0889068	0.788145		12.5075	6.19683e-06	20.8784	18.616	0.995339	0.211855		0.0359303	0.97725	0.0529522	1.78348	0	18.616	0.17758	0.079179	27.5568	0.0355624
1	19.02	0.119787	0.841345	0.123435												10.9905	0.00236412		65.845	2.12952e-128		78.155	1.84903e-200		106.25	0		1	30.2584	0.0742612	0.841345		12.657	7.59151e-06	20.8784	19.02	0.995339	0.158655		0.0359303	0.97725	0.0433054	1.83668	0	19.02	-0.898018	0.053194	29.186	0.0297042
1.2	19.424	0.0961317	0.88493	0.128373												11.0733	0.00266857		68.122	1.6396e-140		80.278	1.61624e-214		106.5	0		1.2	30.91	0.059596	0.88493		12.8065	9.28052e-06	20.8784	19.424	0.991802	0.11507		0.0359303	0.97725	0.0340317	1.87673	0	19.424	2.9816	0.0011079	30.8152	0.0238382
1.4	19.828	0.0741225	0.919243	0.13331												11.1561	0.00300716		70.399	3.5429e-153		82.401	4.68114e-229		106.75	0		1.4	31.5617	0.0459516	0.919243		12.956	1.13215e-05	20.8784	19.828	0.991802	0.0807567		0.0359303	0.97725	0.0256705	1.91105	0	19.828	1.23107	0.0340317	32.4444	0.0183805
1.6	20.232	0.0549113	0.945201	0.138247												11.239	0.00338301		72.676	2.14856e-166		84.524	4.49247e-244		107	0		1.6	32.2134	0.0340418	0.945201		13.1054	1.37822e-05	20.8784	20.232	0.986097	0.0547993		0.0359303	0.97725	0.0185232	1.9313	0	20.232	-1.82365	0.0131802	34.0736	0.0136166
1.8	20.636	0.0390842	0.96407	0.143185												11.3218	0.00379946		74.953	3.65682e-180		86.647	1.42858e-259		107.25	0		1.8	32.8651	0.0242299	0.96407		13.2549	1.67425e-05	20.8784	20.636	0.97725	0.0359303		0.0359303	0.97725	0.0128803	1.94132	0	20.636	-3.15992	0.00066276	35.7028	0.00969189
2	21.04	0.0267282	0.97725	0.148122												11.4046	0.00426		77.23	1.74673e-194		88.77	1.50526e-275		107.5	0		2	33.5167	0.0165699	0.97725		13.4044	2.02959e-05	20.8784	21.04	0.97725	0.0227501		0.0359303	0.97725	0.00858712	1.9545	1	21.04	3.81303	3.07901e-05	37.332	0.00662791
2.2	21.444	0.0175617	0.986097	0.15306												11.4874	0.00476834		79.507	2.34162e-209		90.893	5.25541e-292		107.75	0		2.2	34.1684	0.0108872	0.986097		13.5539	2.45518e-05	20.8784	21.444	0.96407	0.0139034		0.0359303	0.97725	0.00544706	1.95017	0	21.444	1.32869	0.0340317	38.9612	0.00435485
2.4	21.848	0.0110864	0.991802	0.157997												11.5702	0.00532838		81.784	8.80994e-225		93.016	0		108	0		2.4	34.8201	0.00687292	0.991802		13.7034	2.96376e-05	20.8784	21.848	0.945201	0.00819754		0.0359303	0.97725	0.00334256	1.937	0	21.848	1.87653	0.0128803	40.5904	0.00274914
2.6	22.252	0.00672424	0.995339	0.162934												11.6531	0.00594419		84.061	9.30244e-241		95.139	0		108.25	0		2.6	35.4718	0.00416863	0.995339		13.8528	3.57018e-05	20.8784	22.252	0.945201	0.00466119		0.0359303	0.97725	0.00196331	1.94054	0	22.252	-2.3107	0.00570591	42.2196	0.00166744
2.8	22.656	0.00391854	0.997445	0.167872												11.7359	0.00662004		86.338	2.75669e-257		97.262	0		108.5	0		2.8	36.1234	0.00242926	0.997445		14.0023	4.29162e-05	20.8784	22.656	0.919243	0.00255513		0.0359303	0.97725	0.0011079	1.91669	0	22.656	0.936073	0.0529522	43.8488	0.000971698
3	23.06	0.00219398	0.99865	0.172809												11.8187	0.00736034		88.615	2.2927e-274		99.385	0		108.75	0		3	36.7751	0.00136014	0.99865		14.1518	5.14802e-05	20.8784	23.06	0.919243	0.0013499		0.0359303	0.97725	0.000597867	1.91789	0	23.06	-0.0423613	0.0792052	45.478	0.000544052
3.2	23.464	0.00118024	0.999313	0.177747												11.9015	0.00816969		90.892	5.35145e-292		101.508	0		109	0		3.2	37.4268	0.00073168	0.999313		14.3013	6.16232e-05	20.8784	23.464	0.88493	0.000687138		0.0359303	0.97725	0.000302278	1.88424	0	23.464	1.98952	0.0128803	47.1072	0.00029267
3.4	23.868	0.000610009	0.999663	0.182684												11.9843	0.00905281		93.169	0		103.631	0		109.25	0		3.4	38.0785	0.00037817	0.999663		14.4508	7.36096e-05	20.8784	23.868	0.841345	0.000336929		0.0359303	0.97725	0.000149608	1.84101	0	23.868	3.35802	0.000302278	48.7364	0.000151267
3.6	24.272	0.000302922	0.999841	0.187621												12.0672	0.0100145		95.446	0		105.754	0		109.5	0		3.6	38.7301	0.000187794	0.999841		14.6002	8.77426e-05	20.8784	24.272	0.841345	0.000159109		0.0359303	0.97725	7.06877e-05	1.84119	0	24.272	1.60783	0.0185232	50.3656	7.51169e-05
3.8	24.676	0.000144528	0.999928	0.192559												12.15	0.0110598		97.723	0		107.877	0		109.75	0		3.8	39.3818	8.9599e-05	0.999928		14.7497	0.000104369	20.8784	24.676	0.788145	7.2348e-05		0.0359303	0.97725	3.07901e-05	1.78807	0	24.676	1.22762	0.0340317	51.9948	3.58393e-05
4	25.08	6.62526e-05	0.999968	0.197496												12.2328	0.0121937		100	0		110	0		110	0		4	40.0335	4.10727e-05	0.999968		14.8992	0.000123886	20.8784	25.08	0.725747	3.16712e-05		0.0359303	0.97725	1.14927e-05	1.72572	0	25.08	-2.48183	0.00353635	53.624	1.64289e-05
																12.3156	0.0134212																15.0487	0.000146742
																12.3984	0.0147476																15.1982	0.00017345
																12.4813	0.0161777																15.3476	0.000204588
																12.5641	0.0177168																15.4971	0.000240809
																12.6469	0.0193696																15.6466	0.000282847
																12.7297	0.0211411																15.7961	0.000331524
																12.8125	0.0230359																15.9456	0.000387762
																12.8954	0.0250584																16.095	0.000452586
																12.9782	0.0272126																16.2445	0.000527137
																13.061	0.0295023																16.394	0.000612677
																13.1438	0.031931																16.5435	0.000710601
																13.2266	0.0345017																16.693	0.000822443
																13.3095	0.0372166																16.8424	0.000949887
																13.3923	0.0400777																16.9919	0.00109477
																13.4751	0.0430864																17.1414	0.00125911
																13.5579	0.0462431																17.2909	0.00144506
																13.6407	0.0495476																17.4404	0.00165499
																13.7236	0.0529992																17.5898	0.00189144
																13.8064	0.056596																17.7393	0.00215712
																13.8892	0.0603354																17.8888	0.00245495
																13.972	0.0642138																18.0383	0.00278802
																14.0548	0.0682268																18.1878	0.00315963
																14.1377	0.0723688																18.3372	0.00357324
																14.2205	0.0766333																18.4867	0.0040325
																14.3033	0.0810128																18.6362	0.00454122
																14.3861	0.0854987																18.7857	0.00510336
																14.4689	0.0900815																18.9352	0.00572303
																14.5518	0.0947505																19.0846	0.00640446
																14.6346	0.0994941																19.2341	0.00715195
																14.7174	0.1043																19.3836	0.00796989
																14.8002	0.109154																19.5331	0.0088627
																14.883	0.114042																19.6826	0.00983481
																14.9659	0.118949																19.832	0.0108906
																15.0487	0.123859																19.9815	0.0120344
																15.1315	0.128754																20.131	0.0132703
																15.2143	0.133619																20.2805	0.0146025
																15.2971	0.138434																20.43	0.0160345
																15.38	0.143182																20.5794	0.01757
																15.4628	0.147844																20.7289	0.0192121
																15.5456	0.152402																20.8784	0.0209634
[truncated: 1 more columns]

## Sheet: data
score	Sensivity	1-Specificity	1-Specificity	Sensivity	area	0.987905
3.9665	1	0.999968	0.999968	1	4.06768e-05	0.040403	1	3.16712e-05	0.211855
4.61818	1	0.999928	0.999928	1	8.67605e-05	0.919243	2	7.2348e-05	0.274253
5.26985	1	0.999841	0.999841	1	0.000177821	0.9862	3	0.000159109	0.344578
5.92153	1	0.999663	0.999663	1	0.000350209	10000	4	0.000336929	0.42074
6.5732	1	0.999313	0.999313	1	0.00066276		5	0.000687138	0.5
7.22488	1	0.99865	0.99865	1	0.00120523		6	0.0013499	0.57926
7.87655	1	0.997445	0.997445	1	0.00210606		7	0.00255513	0.655422
8.52823	1	0.995339	0.995339	1	0.00353635		8	0.00466119	0.725747
9.1799	1	0.991802	0.991802	1	0.00570591		9	0.00819754	0.788145
9.83158	1	0.986097	0.986097	1	0.00884668		10	0.0139034	0.841345
10.4833	1	0.97725	0.97725	1	0.0131802		11	0.0227501	0.88493
11.1349	1	0.96407	0.96407	1	0.018869		12	0.0359303	0.919243
11.7866	1	0.945201	0.945201	1	0.0259574		13	0.0547993	0.945201
12.4383	1	0.919243	0.919243	1	0.034313		14	0.0807567	0.96407
13.09	1	0.88493	0.88493	1	0.0435856		15	0.11507	0.97725
13.7416	1	0.841345	0.841345	1	0.0531993		16	0.158655	0.986097
14.3933	0.999968	0.788145	0.788145	0.999968	0.0623945		17	0.211855	0.991802
15.045	0.999928	0.725747	0.725747	0.999928	0.070317		18	0.274253	0.995339
15.6967	0.999841	0.655422	0.655422	0.999841	0.0761431		19	0.344578	0.997445
16.3483	0.999663	0.57926	0.57926	0.999663	0.0792191		20	0.42074	0.99865
17	0.999313	0.5	0.5	0.999313	0.079179		21	0.5	0.999313
17.6517	0.99865	0.42074	0.42074	0.99865	0.0760133		22	0.57926	0.999663
18.3033	0.997445	0.344578	0.344578	0.997445	0.0700714		23	0.655422	0.999841
18.955	0.995339	0.274253	0.274253	0.995339	0.0619965		24	0.725747	0.999928
19.6067	0.991802	0.211855	0.211855	0.991802	0.0526123		25	0.788145	0.999968
20.2584	0.986097	0.158655	0.158655	0.986097	0.0427868		26	0.841345	1
20.91	0.97725	0.11507	0.11507	0.97725	0.0333063		27	0.88493	1
21.5617	0.96407	0.0807567	0.0807567	0.96407	0.0247798		28	0.919243	1
22.2134	0.945201	0.0547993	0.0547993	0.945201	0.0175901		29	0.945201	1
22.8651	0.919243	0.0359303	0.0359303	0.919243	0.0118897		30	0.96407	1
23.5167	0.88493	0.0227501	0.0227501	0.88493	0.00763591		31	0.97725	1
24.1684	0.841345	0.0139034	0.0139034	0.841345	0.00464886		32	0.986097	1
24.8201	0.788145	0.00819754	0.00819754	0.788145	0.00267682		33	0.991802	1
25.4718	0.725747	0.00466119	0.00466119	0.725747	0.00145441		34	0.995339	1
26.1234	0.655422	0.00255513	0.00255513	0.655422	0.000744039		35	0.997445	1
26.7751	0.57926	0.0013499	0.0013499	0.57926	0.000357645		36	0.99865	1
27.4268	0.5	0.000687138	0.000687138	0.5	0.000161226		37	0.999313	1
28.0785	0.42074	0.000336929	0.000336929	0.42074	6.80447e-05		38	0.999663	1
28.7301	0.344578	0.000159109	0.000159109	0.344578	2.68451e-05		39	0.999841	1
29.3818	0.274253	7.2348e-05	7.2348e-05	0.274253	9.88667e-06		40	0.999928	1
30.0335	0.211855	3.16712e-05	3.16712e-05	0.211855			41	0.999968	1

## Sheet: Homepage_B
A. If knowing a scale with the reliability=0.8, how we get the cut point of the scale?										Reference:
(1)When we know the reliability of a scale,say 0.80, the G-square=0.8/(1-0.8)						Separation Ratio:
Separation Ratio=root(G-square)=2					=4	G = (True SD)/(RMSE)				http://www.rasch.org/rmt/rmt63i.htm
G=	2
(2)The number of Strata=(4*G+1)/3=(4*2+1)/3=3						That is
(3)Using K-mean we can get the means of each cluster
and the SD for the any two specific cluster can be obtained from the cluster data.						Then	G=root(SD-square-SE-square)/SE			, (1)
eg,	SD_cluster	SE-square	se	G	reliability
SD_a=	2.2	0.968	0.98387	2.00798	0.801272	Whereas	SD-square=SA-square+SE-square
Mean=	17	27
SD_b=	3.2584					From (1)	G*SE=root(SD-square-SE-square)
				Note. SE can be used to compare the means between individuals
Cut point	Specificity	Sensitivity	Sum	Largest
15	0.181651	0.999885	1.18154	1.9327
16	0.324718	0.999632	1.32435
17	0.5	0.998926	1.49893
18	0.675282	0.997128	1.67241
19	0.818349	0.99296	1.81131
20	0.913659	0.984155	1.89781
21	0.965482	0.967218	1.9327	V
22	0.988479	0.937546	1.92602
23	0.996807	0.890201	1.88701
24	0.999268	0.821396	1.82066
25	0.999862	0.730326	1.73019
26	0.999979	0.62054	1.62052
27	0.999997	0.5	1.5
28
29
30
31
32
33											When the clusters have been know according the K-mean method, we can know the Mean and SD for each clustger.
34											usng the two formulas of '=NORMDIST(A15,17,2.2,TRUE)
35											and =1-NORMDIST(A15,27,3.2584,TRUE),
36									(2)		the Cut point can be obtained through the brute force search approach, like the demo on the range A14:E38
37
38

## Sheet: eap
23	1	3	3	3	3	3	3	3	3	3	3	3	3	3	3	3	3	3	3	3	3	1	3	1	1	3	3	3	1	1	1	1	1	1	3	3	3	3	3	3	1	1	1	1	3	3	3	3	3
10	1	1	0	0	0	0	0	0	0	0	1	0	0	1	0	0	0	1	0	0	1	0	0	2	2	2	2	0	1	2	1	1	1	1	1	1	1	0	1	0	0	0	0	0	0	0	0	0	0
alpha	2.18	1.73	1.14	0.8	0.52	1.28	2.71	2.07	1.28	1.45	2.12	0.83	0.56	0.56	0.57	0.7	0.78	0.62	0.63	0.96	1.18	0.66	0.73	0.82	1.06	3.23	3.02	1.95	1.77	0.93	0.55	2.07	2.36	2.51	1	1	1	1	1	1	1	1	1	1	1	-0.42
-4	0.00315628	1	1	1	1	1	1	1	1	1	1	1	1	1	1	1	1	1	1	1	1	0.993148	1	0.0168982	0.00335478	1	1	1	0.00848181	0.00283828	0.282491	0.0014112	0.000618991	0.000301241	1	1	1	1	1	3.18002e-22	-4	0.00013383	1.33839e-06	-1.70244e-27	4.2561e-28		-3.58	5.45478e-27	-1.70233e-25
-3.99	0.00322562	1	1	1	1	1	1	1	1	1	1	1	1	1	1	1	1	1	1	1	1	0.993103	1	0.0171475	0.0034227	1	1	1	0.00863196	0.00288851	0.283401	0.00144068	0.000633764	0.000308895	1	1	1	1	1	3.74686e-22	-3.99	0.000139285	1.39294e-06	-2.08243e-27	5.21913e-28	std error	-3.57	6.65173e-27	-2.0823e-25
-3.98	0.00329647	1	1	1	1	1	1	1	1	1	1	1	1	1	1	1	1	1	1	1	1	0.993058	1	0.0174003	0.00349195	1	1	1	0.00878475	0.00293959	0.284311	0.00147077	0.000648889	0.000316744	1	1	1	1	1	4.4145e-22	-3.98	0.000144948	1.44957e-06	-2.54684e-27	6.3991e-28	0.26	-3.56	8.10997e-27	-2.54669e-25
-3.97	0.00336888	1	1	1	1	1	1	1	1	1	1	1	1	1	1	1	1	1	1	1	1	0.993012	1	0.0176565	0.00356256	1	1	1	0.00894022	0.00299155	0.285221	0.00150148	0.000664374	0.000324792	1	1	1	1	1	5.20083e-22	-3.97	0.000150825	1.50835e-06	-3.11433e-27	7.84466e-28		-3.55	9.88623e-27	-3.11414e-25
-3.96	0.00344287	1	1	1	1	1	1	1	1	1	1	1	1	1	1	1	1	1	1	1	1	0.992966	1	0.0179163	0.00363456	1	1	1	0.00909841	0.00304441	0.28613	0.00153284	0.000680229	0.000333045	1	1	1	1	1	6.12692e-22	-3.96	0.000156926	1.56935e-06	-3.80766e-27	9.6153e-28		-3.54	1.20495e-26	-3.80742e-25
-3.95	0.00351849	1	1	1	1	1	1	1	1	1	1	1	1	1	1	1	1	1	1	1	1	0.99292	1	0.0181796	0.00370797	1	1	1	0.00925937	0.00309816	0.287039	0.00156485	0.000696462	0.000341507	1	1	1	1	1	7.21751e-22	-3.95	0.000163256	1.63267e-06	-4.6546e-27	1.17838e-27		-3.53	1.46837e-26	-4.65431e-25
-3.94	0.00359575	1	1	1	1	1	1	1	1	1	1	1	1	1	1	1	1	1	1	1	1	0.992874	1	0.0184466	0.00378281	1	1	1	0.00942316	0.00315284	0.287947	0.00159753	0.000713083	0.000350185	1	1	1	1	1	8.50179e-22	-3.94	0.000169826	1.69836e-06	-5.68901e-27	1.44391e-27	MLE	-3.52	1.78906e-26	-5.68866e-25
-3.93	0.00367471	1	1	1	1	1	1	1	1	1	1	1	1	1	1	1	1	1	1	1	1	0.992827	1	0.0187172	0.00385912	1	1	1	0.00958982	0.00320845	0.288855	0.00163088	0.000730099	0.000359082	1	1	1	1	1	1.0014e-21	-3.93	0.000176641	1.76652e-06	-6.95219e-27	1.769e-27	-6.29353	-3.51	2.17943e-26	-6.95176e-25
-3.92	0.00375539	1	1	1	1	1	1	1	1	1	1	1	1	1	1	1	1	1	1	1	1	0.99278	1	0.0189915	0.00393691	1	1	1	0.00975939	0.00326501	0.289763	0.00166494	0.000747521	0.000368206	1	1	1	1	1	1.17946e-21	-3.92	0.000183712	1.83724e-06	-8.49448e-27	2.16696e-27	-0.44	-3.5	2.65452e-26	-8.49395e-25
-3.91	0.00383784	1	1	1	1	1	1	1	1	1	1	1	1	1	1	1	1	1	1	1	1	0.992732	1	0.0192695	0.00401623	1	1	1	0.00993193	0.00332253	0.29067	0.0016997	0.000765359	0.000377561	1	1	1	1	1	1.38911e-21	-3.91	0.000191047	1.91059e-06	-1.03772e-26	2.65402e-27	-0.44	-3.49	3.23263e-26	-1.03766e-24
-3.9	0.00392209	1	1	1	1	1	1	1	1	1	1	1	1	1	1	1	1	1	1	1	1	0.992684	1	0.0195514	0.00409709	1	1	1	0.0101075	0.00338103	0.291576	0.00173519	0.000783622	0.000387154	1	1	1	1	1	1.63593e-21	-3.9	0.000198655	1.98668e-06	-1.26752e-26	3.25006e-27	0.48	-3.48	3.93596e-26	-1.26745e-24
-3.89	0.00400819	1	1	1	1	1	1	1	1	1	1	1	1	1	1	1	1	1	1	1	1	0.992636	1	0.019837	0.00417952	1	1	1	0.0102861	0.00344053	0.292482	0.00177142	0.00080232	0.000396991	1	1	1	1	1	1.92649e-21	-3.89	0.000206546	2.06559e-06	-1.54796e-26	3.97934e-27		-3.47	4.79148e-26	-1.54787e-24
-3.88	0.00409616	1	1	1	1	1	1	1	1	1	1	1	1	1	1	1	1	1	1	1	1	0.992588	1	0.0201266	0.00426356	1	1	1	0.0104679	0.00350104	0.293387	0.0018084	0.000821464	0.000407077	1	1	1	1	1	2.26854e-21	-3.88	0.000214728	2.14741e-06	-1.89014e-26	4.87149e-27		-3.46	5.83196e-26	-1.89002e-24
-3.87	0.00418606	1	1	1	1	1	1	1	1	1	1	1	1	1	1	1	1	1	1	1	1	0.992539	1	0.02042	0.00434924	1	1	1	0.0106528	0.00356258	0.294291	0.00184616	0.000841065	0.00041742	1	1	1	1	1	2.67117e-21	-3.87	0.000223212	2.23226e-06	-2.30758e-26	5.96273e-27		-3.45	7.09714e-26	-2.30743e-24
-3.86	0.00427793	1	1	1	1	1	1	1	1	1	1	1	1	1	1	1	1	1	1	1	1	0.99249	1	0.0207175	0.00443657	1	1	1	0.010841	0.00362516	0.295195	0.0018847	0.000861133	0.000428025	1	1	1	1	1	3.14507e-21	-3.86	0.000232008	2.32022e-06	-2.81674e-26	7.29727e-27		-3.44	8.63529e-26	-2.81657e-24
-3.85	0.0043718	1	1	1	1	1	1	1	1	1	1	1	1	1	1	1	1	1	1	1	1	0.992441	1	0.0210189	0.0045256	1	1	1	0.0110324	0.00368881	0.296098	0.00192404	0.000881679	0.0004389	1	1	1	1	1	3.70284e-21	-3.85	0.000241127	2.41142e-06	-3.43769e-26	8.92908e-27		-3.43	1.0505e-25	-3.43748e-24
-3.84	0.00446772	1	1	1	1	1	1	1	1	1	1	1	1	1	1	1	1	1	1	1	1	0.992391	1	0.0213245	0.00461635	1	1	1	0.0112272	0.00375353	0.297	0.00196421	0.000902715	0.000450051	1	1	1	1	1	4.35927e-21	-3.84	0.000250578	2.50594e-06	-4.19484e-26	1.09241e-26		-3.42	1.27772e-25	-4.19458e-24
-3.83	0.00456573	1	1	1	1	1	1	1	1	1	1	1	1	1	1	1	1	1	1	1	1	0.992341	1	0.0216341	0.00470886	1	1	1	0.0114254	0.00381935	0.297901	0.00200521	0.000924253	0.000461485	1	1	1	1	1	5.13177e-21	-3.83	0.000260375	2.60391e-06	-5.1179e-26	1.33627e-26		-3.41	1.55382e-25	-5.11758e-24
-3.82	0.00466589	1	1	1	1	1	1	1	1	1	1	1	1	1	1	1	1	1	1	1	1	0.992291	1	0.0219479	0.00480316	1	1	1	0.0116271	0.00388628	0.298802	0.00204706	0.000946304	0.000473209	1	1	1	1	1	6.0408e-21	-3.82	0.000270527	2.70544e-06	-6.24303e-26	1.6343e-26		-3.4	1.88925e-25	-6.24265e-24
-3.81	0.00476823	1	1	1	1	1	1	1	1	1	1	1	1	1	1	1	1	1	1	1	1	0.99224	1	0.0222659	0.00489928	1	1	1	0.0118322	0.00395435	0.299701	0.00208979	0.00096888	0.000485231	1	1	1	1	1	7.11044e-21	-3.81	0.000281047	2.81064e-06	-7.61425e-26	1.99849e-26		-3.39	2.29669e-25	-7.61378e-24
-3.8	0.00487281	1	1	1	1	1	1	1	1	1	1	1	1	1	1	1	1	1	1	1	1	0.992189	1	0.0225882	0.00499725	1	1	1	0.012041	0.00402356	0.300599	0.0021334	0.000991995	0.000497558	1	1	1	1	1	8.36897e-21	-3.8	0.000291947	2.91965e-06	-9.2851e-26	2.44345e-26		-3.38	2.79149e-25	-9.28452e-24
-3.79	0.00497967	1	1	1	1	1	1	1	1	1	1	1	1	1	1	1	1	1	1	1	1	0.992138	1	0.0229147	0.00509711	1	1	1	0.0122533	0.00409394	0.301497	0.00217793	0.00101566	0.000510199	1	1	1	1	1	9.84966e-21	-3.79	0.000303239	3.03258e-06	-1.13207e-25	2.98699e-26		-3.37	3.39229e-25	-1.132e-23
-3.78	0.00508886	1	1	1	1	1	1	1	1	1	1	1	1	1	1	1	1	1	1	1	1	0.992086	1	0.0232457	0.00519889	1	1	1	0.0124694	0.00416551	0.302393	0.00222338	0.00103989	0.00052316	1	1	1	1	1	1.15916e-20	-3.78	0.000314937	3.14956e-06	-1.38002e-25	3.65085e-26		-3.36	4.12166e-25	-1.37994e-23
-3.77	0.00520043	1	1	1	1	1	1	1	1	1	1	1	1	1	1	1	1	1	1	1	1	0.992034	1	0.023581	0.00530263	1	1	1	0.0126892	0.00423828	0.303289	0.00226978	0.0010647	0.00053645	1	1	1	1	1	1.36408e-20	-3.77	0.000327053	3.27073e-06	-1.682e-25	4.46153e-26		-3.35	5.00696e-25	-1.68189e-23
-3.76	0.00531443	1	1	1	1	1	1	1	1	1	1	1	1	1	1	1	1	1	1	1	1	0.991982	1	0.0239208	0.00540836	1	1	1	0.0129129	0.00431227	0.304183	0.00231714	0.00109009	0.000550078	1	1	1	1	1	1.60512e-20	-3.76	0.000339601	3.39622e-06	-2.04971e-25	5.45135e-26		-3.34	6.0813e-25	-2.04958e-23
-3.75	0.00543093	1	1	1	1	1	1	1	1	1	1	1	1	1	1	1	1	1	1	1	1	0.991929	1	0.0242651	0.00551612	1	1	1	0.0131404	0.00438751	0.305076	0.00236549	0.0011161	0.000564052	1	1	1	1	1	1.88864e-20	-3.75	0.000352596	3.52618e-06	-2.49738e-25	6.65967e-26		-3.33	7.38484e-25	-2.49722e-23
-3.74	0.00554996	1	1	1	1	1	1	1	1	1	1	1	1	1	1	1	1	1	1	1	1	0.991876	1	0.0246139	0.00562594	1	1	1	0.0133719	0.00446401	0.305968	0.00241485	0.00114272	0.00057838	1	1	1	1	1	2.22209e-20	-3.74	0.000366051	3.66073e-06	-3.0423e-25	8.13449e-26		-3.32	8.96616e-25	-3.04211e-23
-3.73	0.00567158	1	1	1	1	1	1	1	1	1	1	1	1	1	1	1	1	1	1	1	1	0.991823	1	0.0249674	0.00573786	1	1	1	0.0136075	0.00454179	0.306859	0.00246523	0.00116998	0.000593073	1	1	1	1	1	2.61425e-20	-3.73	0.000379981	3.80005e-06	-3.70549e-25	9.93429e-26		-3.31	1.08841e-24	-3.70526e-23
-3.72	0.00579585	1	1	1	1	1	1	1	1	1	1	1	1	1	1	1	1	1	1	1	1	0.991769	1	0.0253255	0.00585192	1	1	1	0.0138471	0.00462087	0.307748	0.00251666	0.00119788	0.000608138	1	1	1	1	1	3.07543e-20	-3.72	0.000394403	3.94427e-06	-4.51248e-25	1.21303e-25		-3.3	1.32099e-24	-4.5122e-23
-3.71	0.00592283	1	1	1	1	1	1	1	1	1	1	1	1	1	1	1	1	1	1	1	1	0.991715	1	0.0256884	0.00596816	1	1	1	0.0140909	0.00470128	0.308636	0.00256917	0.00122645	0.000623586	1	1	1	1	1	3.61772e-20	-3.71	0.00040933	4.09356e-06	-5.49426e-25	1.48093e-25		-3.29	1.60298e-24	-5.49392e-23
-3.7	0.00605258	1	1	1	1	1	1	1	1	1	1	1	1	1	1	1	1	1	1	1	1	0.991661	1	0.026056	0.00608662	1	1	1	0.0143389	0.00478303	0.309523	0.00262276	0.00125571	0.000639426	1	1	1	1	1	4.25535e-20	-3.7	0.00042478	4.24807e-06	-6.68849e-25	1.8077e-25		-3.28	1.9448e-24	-6.68808e-23
-3.69	0.00618515	1	1	1	1	1	1	1	1	1	1	1	1	1	1	1	1	1	1	1	1	0.991606	1	0.0264284	0.00620733	1	1	1	0.0145912	0.00486615	0.310409	0.00267747	0.00128566	0.000655668	1	1	1	1	1	5.00503e-20	-3.69	0.000440769	4.40797e-06	-8.14089e-25	2.2062e-25		-3.27	2.35907e-24	-8.14038e-23
-3.68	0.0063206	1	1	1	1	1	1	1	1	1	1	1	1	1	1	1	1	1	1	1	1	0.991551	1	0.0268057	0.00633033	1	1	1	0.0148478	0.00495065	0.311292	0.00273332	0.00131632	0.000672322	1	1	1	1	1	5.8864e-20	-3.68	0.000457315	4.57343e-06	-9.90694e-25	2.6921e-25		-3.26	2.86106e-24	-9.90633e-23
-3.67	0.00645901	1	1	1	1	1	1	1	1	1	1	1	1	1	1	1	1	1	1	1	1	0.991495	1	0.0271879	0.00645567	1	1	1	0.0151089	0.00503656	0.312175	0.00279033	0.00134771	0.000689399	1	1	1	1	1	6.9225e-20	-3.67	0.000474434	4.74463e-06	-1.2054e-24	3.28447e-25		-3.25	3.46922e-24	-1.20533e-22
-3.66	0.00660042	1	1	1	1	1	1	1	1	1	1	1	1	1	1	1	1	1	1	1	1	0.99144	1	0.0275751	0.00658339	1	1	1	0.0153746	0.0051239	0.313056	0.00284852	0.00137985	0.00070691	1	1	1	1	1	8.14042e-20	-3.66	0.000492144	4.92175e-06	-1.46638e-24	4.00651e-25		-3.24	4.20587e-24	-1.46629e-22
-3.65	0.00674491	1	1	1	1	1	1	1	1	1	1	1	1	1	1	1	1	1	1	1	1	0.991383	1	0.0279674	0.00671353	1	1	1	0.0156448	0.00521269	0.313935	0.00290793	0.00141275	0.000724865	1	1	1	1	1	9.57195e-20	-3.65	0.000510465	5.10497e-06	-1.78355e-24	4.88645e-25		-3.23	5.09798e-24	-1.78344e-22
-3.64	0.00689253	1	1	1	1	1	1	1	1	1	1	1	1	1	1	1	1	1	1	1	1	0.991327	1	0.0283647	0.00684613	1	1	1	0.0159197	0.00530296	0.314813	0.00296857	0.00144644	0.000743276	1	1	1	1	1	1.12544e-19	-3.64	0.000529415	5.29448e-06	-2.16894e-24	5.95864e-25		-3.22	6.17815e-24	-2.16881e-22
-3.63	0.00704337	1	1	1	1	1	1	1	1	1	1	1	1	1	1	1	1	1	1	1	1	0.99127	1	0.0287672	0.00698124	1	1	1	0.0161994	0.00539472	0.315689	0.00303047	0.00148093	0.000762154	1	1	1	1	1	1.32318e-19	-3.63	0.000549013	5.49047e-06	-2.63714e-24	7.26485e-25		-3.21	7.48578e-24	-2.63698e-22
-3.62	0.00719749	1	1	1	1	1	1	1	1	1	1	1	1	1	1	1	1	1	1	1	1	0.991213	1	0.0291748	0.00711889	1	1	1	0.0164839	0.005488	0.316564	0.00309366	0.00151625	0.000781511	1	1	1	1	1	1.55554e-19	-3.62	0.00056928	5.69315e-06	-3.20584e-24	8.8559e-25		-3.2	9.06844e-24	-3.20564e-22
-3.61	0.00735495	1	1	1	1	1	1	1	1	1	1	1	1	1	1	1	1	1	1	1	1	0.991155	1	0.0295878	0.00725914	1	1	1	0.0167733	0.00558283	0.317437	0.00315816	0.0015524	0.000801359	1	1	1	1	1	1.82857e-19	-3.61	0.000590236	5.90272e-06	-3.89647e-24	1.07935e-24		-3.19	1.09836e-23	-3.89623e-22
-3.6	0.00751583	1	1	1	1	1	1	1	1	1	1	1	1	1	1	1	1	1	1	1	1	0.991097	1	0.030006	0.00740202	1	1	1	0.0170676	0.00567922	0.318308	0.003224	0.00158941	0.000821711	1	1	1	1	1	2.14937e-19	-3.6	0.000611902	6.1194e-06	-4.73504e-24	1.31529e-24		-3.18	1.33007e-23	-4.73474e-22
-3.59	0.0076802	1	1	1	1	1	1	1	1	1	1	1	1	1	1	1	1	1	1	1	1	0.991038	1	0.0304296	0.0075476	1	1	1	0.0173671	0.00577721	0.319177	0.00329121	0.00162731	0.000842579	1	1	1	1	1	2.52628e-19	-3.59	0.0006343	6.34339e-06	-5.75303e-24	1.60252e-24		-3.17	1.61035e-23	-5.75268e-22
-3.58	0.00784814	1	1	1	1	1	1	1	1	1	1	1	1	1	1	1	1	1	1	1	1	0.99098	1	0.0308587	0.0076959	1	1	1	0.0176717	0.00587681	0.320044	0.00335982	0.0016661	0.000863977	1	1	1	1	1	2.96905e-19	-3.58	0.000657452	6.57493e-06	-6.98863e-24	1.95213e-24		-3.16	1.94932e-23	-6.9882e-22
-3.57	0.00801972	1	1	1	1	1	1	1	1	1	1	1	1	1	1	1	1	1	1	1	1	0.99092	1	0.0312932	0.00784698	1	1	1	0.0179816	0.00597805	0.32091	0.00342985	0.00170582	0.000885918	1	1	1	1	1	3.48918e-19	-3.57	0.000681381	6.81424e-06	-8.48806e-24	2.37761e-24		-3.15	2.35918e-23	-8.48753e-22
-3.56	0.00819502	1	1	1	1	1	1	1	1	1	1	1	1	1	1	1	1	1	1	1	1	0.990861	1	0.0317332	0.00800089	1	1	1	0.0182968	0.00608096	0.321773	0.00350134	0.00174649	0.000908415	1	1	1	1	1	4.10011e-19	-3.56	0.000706111	7.06154e-06	-1.03073e-23	2.89531e-24		-3.14	2.85466e-23	-1.03067e-21
-3.55	0.00837412	1	1	1	1	1	1	1	1	1	1	1	1	1	1	1	1	1	1	1	1	0.990801	1	0.0321789	0.00815768	1	1	1	0.0186174	0.00618556	0.322635	0.00357431	0.00178812	0.000931483	1	1	1	1	1	4.81765e-19	-3.55	0.000731664	7.3171e-06	-1.25142e-23	3.52513e-24		-3.13	3.45353e-23	-1.25134e-21
-3.54	0.0085571	1	1	1	1	1	1	1	1	1	1	1	1	1	1	1	1	1	1	1	1	0.99074	1	0.0326302	0.00831739	1	1	1	0.0189435	0.00629188	0.323494	0.0036488	0.00183074	0.000955137	1	1	1	1	1	5.66034e-19	-3.54	0.000758067	7.58114e-06	-1.51908e-23	4.29119e-24		-3.12	4.17721e-23	-1.51899e-21
-3.53	0.00874404	1	1	1	1	1	1	1	1	1	1	1	1	1	1	1	1	1	1	1	1	0.99068	1	0.0330872	0.00848007	1	1	1	0.0192752	0.00639994	0.324352	0.00372483	0.00187438	0.000979391	1	1	1	1	1	6.64992e-19	-3.53	0.000785344	7.85393e-06	-1.84365e-23	5.2228e-24		-3.11	5.05154e-23	-1.84353e-21
-3.52	0.00893504	1	1	1	1	1	1	1	1	1	1	1	1	1	1	1	1	1	1	1	1	0.990619	1	0.03355	0.00864578	1	1	1	0.0196126	0.00650977	0.325207	0.00380244	0.00191906	0.00100426	1	1	1	1	1	7.8119e-19	-3.52	0.000813521	8.13572e-06	-2.23715e-23	6.35554e-24		-3.1	6.10768e-23	-2.23701e-21
-3.51	0.00913016	1	1	1	1	1	1	1	1	1	1	1	1	1	1	1	1	1	1	1	1	0.990557	1	0.0340187	0.00881457	1	1	1	0.0199558	0.00662139	0.32606	0.00388166	0.00196479	0.00102976	1	1	1	1	1	9.17621e-19	-3.51	0.000842625	8.42677e-06	-2.71414e-23	7.73258e-24		-3.09	7.38314e-23	-2.71397e-21
-3.5	0.00932951	1	1	1	1	1	1	1	1	1	1	1	1	1	1	1	1	1	1	1	1	0.990495	1	0.0344932	0.00898649	1	1	1	0.0203049	0.00673484	0.326911	0.00396253	0.00201162	0.00105591	1	1	1	1	1	1.07779e-18	-3.5	0.000872683	8.72737e-06	-3.2922e-23	9.4063e-24		-3.08	8.92319e-23	-3.292e-21
-3.49	0.00953316	1	1	1	1	1	1	1	1	1	1	1	1	1	1	1	1	1	1	1	1	0.990433	1	0.0349737	0.0091616	1	1	1	0.0206599	0.00685014	0.32776	0.00404507	0.00205956	0.00108271	1	1	1	1	1	1.26582e-18	-3.49	0.000903722	9.03778e-06	-3.99264e-23	1.14402e-23		-3.07	1.07823e-22	-3.99239e-21
-3.48	0.00974122	1	1	1	1	1	1	1	1	1	1	1	1	1	1	1	1	1	1	1	1	0.99037	1	0.0354602	0.00933994	1	1	1	0.0210211	0.00696731	0.328606	0.00412933	0.00210864	0.0011102	1	1	1	1	1	1.48654e-18	-3.48	0.000935772	9.3583e-06	-4.84119e-23	1.39115e-23		-3.06	1.30261e-22	-4.84089e-21
-3.47	0.00995377	1	1	1	1	1	1	1	1	1	1	1	1	1	1	1	1	1	1	1	1	0.990307	1	0.0359527	0.00952157	1	1	1	0.0213883	0.0070864	0.329451	0.00421533	0.00215889	0.00113839	1	1	1	1	1	1.7456e-18	-3.47	0.000968862	9.68922e-06	-5.86897e-23	1.69135e-23		-3.05	1.57338e-22	-5.86861e-21
-3.46	0.0101709	1	1	1	1	1	1	1	1	1	1	1	1	1	1	1	1	1	1	1	1	0.990243	1	0.0364514	0.00970655	1	1	1	0.0217619	0.00720742	0.330292	0.00430312	0.00221033	0.00116729	1	1	1	1	1	2.04963e-18	-3.46	0.00100302	1.00308e-05	-7.1136e-23	2.05595e-23		-3.04	1.90003e-22	-7.11316e-21
-3.45	0.0103927	1	1	1	1	1	1	1	1	1	1	1	1	1	1	1	1	1	1	1	1	0.990179	1	0.0369563	0.00989494	1	1	1	0.0221418	0.0073304	0.331132	0.00439272	0.00226299	0.00119693	1	1	1	1	1	2.40643e-18	-3.45	0.00103828	1.03835e-05	-8.62053e-23	2.4987e-23		-3.03	2.29404e-22	-8.62e-21
-3.44	0.0106194	1	1	1	1	1	1	1	1	1	1	1	1	1	1	1	1	1	1	1	1	0.990115	1	0.0374675	0.0100868	1	1	1	0.0225283	0.00745537	0.331969	0.00448419	0.00231691	0.00122731	1	1	1	1	1	2.8251e-18	-3.44	0.00107467	1.07474e-05	-1.04447e-22	3.03625e-23		-3.02	2.76918e-22	-1.0444e-20
-3.43	0.0108509	1	1	1	1	1	1	1	1	1	1	1	1	1	1	1	1	1	1	1	1	0.99005	1	0.0379849	0.0102822	1	1	1	0.0229213	0.00758237	0.332803	0.00457755	0.00237211	0.00125847	1	1	1	1	1	3.31633e-18	-3.43	0.00111223	1.1123e-05	-1.26524e-22	3.68875e-23		-3.01	3.34204e-22	-1.26516e-20
-3.42	0.0110874	1	1	1	1	1	1	1	1	1	1	1	1	1	1	1	1	1	1	1	1	0.989985	1	0.0385088	0.0104811	1	1	1	0.0233209	0.00771143	0.333635	0.00467284	0.00242862	0.00129041	1	1	1	1	1	3.89265e-18	-3.42	0.00115098	1.15105e-05	-1.53238e-22	4.48065e-23		-3	4.03259e-22	-1.53229e-20
-3.41	0.011329	1	1	1	1	1	1	1	1	1	1	1	1	1	1	1	1	1	1	1	1	0.989919	1	0.0390391	0.0106837	1	1	1	0.0237274	0.00784256	0.334464	0.00477011	0.00248647	0.00132317	1	1	1	1	1	4.56873e-18	-3.41	0.00119097	1.19104e-05	-1.85557e-22	5.44155e-23		-2.99	4.8648e-22	-1.85545e-20
-3.4	0.0115757	1	1	1	1	1	1	1	1	1	1	1	1	1	1	1	1	1	1	1	1	0.989853	1	0.0395758	0.01089	1	1	1	0.0241408	0.00797581	0.335291	0.00486939	0.0025457	0.00135676	1	1	1	1	1	5.36177e-18	-3.4	0.00123222	1.2323e-05	-2.24648e-22	6.60729e-23		-2.98	5.86754e-22	-2.24634e-20
-3.39	0.0118279	1	1	1	1	1	1	1	1	1	1	1	1	1	1	1	1	1	1	1	1	0.989787	1	0.0401192	0.0111	1	1	1	0.0245612	0.0081112	0.336115	0.00497073	0.00260633	0.00139119	1	1	1	1	1	6.29193e-18	-3.39	0.00127477	1.27485e-05	-2.71921e-22	8.02127e-23		-2.97	7.07548e-22	-2.71904e-20
-3.38	0.0120854	1	1	1	1	1	1	1	1	1	1	1	1	1	1	1	1	1	1	1	1	0.98972	1	0.0406692	0.0113138	1	1	1	0.0249888	0.00824877	0.336936	0.00507417	0.00266841	0.0014265	1	1	1	1	1	7.38279e-18	-3.38	0.00131866	1.31874e-05	-3.29077e-22	9.73601e-23		-2.96	8.5303e-22	-3.29057e-20
-3.37	0.0123484	1	1	1	1	1	1	1	1	1	1	1	1	1	1	1	1	1	1	1	1	0.989652	1	0.0412259	0.0115316	1	1	1	0.0254236	0.00838855	0.337755	0.00517975	0.00273196	0.00146271	1	1	1	1	1	8.66202e-18	-3.37	0.00136393	1.36401e-05	-3.98168e-22	1.18151e-22		-2.95	1.02821e-21	-3.98144e-20
-3.36	0.0126172	1	1	1	1	1	1	1	1	1	1	1	1	1	1	1	1	1	1	1	1	0.989585	1	0.0417893	0.0117533	1	1	1	0.0258657	0.00853057	0.33857	0.00528751	0.00279702	0.00149983	1	1	1	1	1	1.0162e-17	-3.36	0.0014106	1.41069e-05	-4.8167e-22	1.43354e-22		-2.94	1.2391e-21	-4.8164e-20
-3.35	0.0128916	1	1	1	1	1	1	1	1	1	1	1	1	1	1	1	1	1	1	1	1	0.989516	1	0.0423595	0.011979	1	1	1	0.0263153	0.00867487	0.339383	0.00539751	0.00286362	0.0015379	1	1	1	1	1	1.19206e-17	-3.35	0.00145873	1.45882e-05	-5.82568e-22	1.73901e-22		-2.93	1.49292e-21	-5.82532e-20
-3.34	0.013172	1	1	1	1	1	1	1	1	1	1	1	1	1	1	1	1	1	1	1	1	0.989448	1	0.0429367	0.0122087	1	1	1	0.0267725	0.00882147	0.340193	0.00550978	0.0029318	0.00157692	1	1	1	1	1	1.39824e-17	-3.34	0.00150835	1.50844e-05	-7.0446e-22	2.10916e-22		-2.92	1.79836e-21	-7.04416e-20
-3.33	0.0134584	1	1	1	1	1	1	1	1	1	1	1	1	1	1	1	1	1	1	1	1	0.989379	1	0.0435207	0.0124427	1	1	1	0.0272375	0.00897041	0.341	0.00562437	0.00300161	0.00161694	1	1	1	1	1	1.63992e-17	-3.33	0.0015595	1.5596e-05	-8.51685e-22	2.55761e-22		-2.91	2.16581e-21	-8.51632e-20
-3.32	0.013751	1	1	1	1	1	1	1	1	1	1	1	1	1	1	1	1	1	1	1	1	0.989309	1	0.0441118	0.0126808	1	1	1	0.0277103	0.00912172	0.341804	0.00574133	0.00307307	0.00165797	1	1	1	1	1	1.92319e-17	-3.32	0.00161223	1.61233e-05	-1.02947e-21	3.10081e-22		-2.9	2.60778e-21	-1.02941e-19
-3.31	0.0140498	1	1	1	1	1	1	1	1	1	1	1	1	1	1	1	1	1	1	1	1	0.989239	1	0.04471	0.0129232	1	1	1	0.028191	0.00927545	0.342605	0.00586071	0.00314622	0.00170004	1	1	1	1	1	2.25519e-17	-3.31	0.00166657	1.66667e-05	-1.24411e-21	3.75866e-22		-2.89	3.13927e-21	-1.24404e-19
-3.3	0.014355	1	1	1	1	1	1	1	1	1	1	1	1	1	1	1	1	1	1	1	1	0.989168	1	0.0453153	0.0131699	1	1	1	0.0286798	0.00943161	0.343403	0.00598256	0.00322111	0.00174318	1	1	1	1	1	2.64424e-17	-3.3	0.00172257	1.72268e-05	-1.50321e-21	4.55517e-22		-2.88	3.77824e-21	-1.50311e-19
-3.29	0.0146667	1	1	1	1	1	1	1	1	1	1	1	1	1	1	1	1	1	1	1	1	0.989097	1	0.0459277	0.0134211	1	1	1	0.0291769	0.00959026	0.344197	0.00610692	0.00329778	0.00178741	1	1	1	1	1	3.10012e-17	-3.29	0.00178027	1.78038e-05	-1.81589e-21	5.51941e-22		-2.87	4.54628e-21	-1.81577e-19
-3.28	0.0149851	1	1	1	1	1	1	1	1	1	1	1	1	1	1	1	1	1	1	1	1	0.989026	1	0.0465475	0.0136768	1	1	1	0.0296823	0.00975142	0.344989	0.00623385	0.00337627	0.00183275	1	1	1	1	1	3.63425e-17	-3.28	0.00183973	1.83984e-05	-2.19315e-21	6.68644e-22		-2.86	5.46924e-21	-2.19302e-19
-3.27	0.0153103	1	1	1	1	1	1	1	1	1	1	1	1	1	1	1	1	1	1	1	1	0.988954	1	0.0471746	0.013937	1	1	1	0.0301961	0.00991512	0.345777	0.00636341	0.00345662	0.00187925	1	1	1	1	1	4.25998e-17	-3.27	0.00190097	1.90109e-05	-2.64825e-21	8.09863e-22		-2.85	6.57811e-21	-2.64809e-19
-3.26	0.0156425	1	1	1	1	1	1	1	1	1	1	1	1	1	1	1	1	1	1	1	1	0.988882	1	0.0478091	0.0142018	1	1	1	0.0307186	0.0100814	0.346562	0.00649563	0.00353887	0.00192693	1	1	1	1	1	4.99297e-17	-3.26	0.00196407	1.96419e-05	-3.19712e-21	9.80713e-22		-2.84	7.91004e-21	-3.19693e-19
-3.25	0.0159817	1	1	1	1	1	1	1	1	1	1	1	1	1	1	1	1	1	1	1	1	0.988809	1	0.048451	0.0144713	1	1	1	0.0312498	0.0102503	0.347344	0.00663059	0.00362308	0.00197581	1	1	1	1	1	5.85149e-17	-3.25	0.00202905	2.02917e-05	-3.85895e-21	1.18737e-21		-2.83	9.50952e-21	-3.85871e-19
-3.24	0.0163282	1	1	1	1	1	1	1	1	1	1	1	1	1	1	1	1	1	1	1	1	0.988736	1	0.0491005	0.0147457	1	1	1	0.0317899	0.0104219	0.348122	0.00676833	0.00370928	0.00202593	1	1	1	1	1	6.85695e-17	-3.24	0.00209597	2.0961e-05	-4.65681e-21	1.43729e-21		-2.82	1.14299e-20	-4.65652e-19
-3.23	0.016682	1	1	1	1	1	1	1	1	1	1	1	1	1	1	1	1	1	1	1	1	0.988662	1	0.0497576	0.0150248	1	1	1	0.032339	0.0105962	0.348897	0.00690892	0.00379752	0.00207731	1	1	1	1	1	8.03436e-17	-3.23	0.00216488	2.16502e-05	-5.61844e-21	1.73945e-21		-2.81	1.37349e-20	-5.61809e-19
-3.22	0.0170434	1	1	1	1	1	1	1	1	1	1	1	1	1	1	1	1	1	1	1	1	0.988588	1	0.0504223	0.0153089	1	1	1	0.0328973	0.0107732	0.349669	0.0070524	0.00388785	0.00213	1	1	1	1	1	9.41299e-17	-3.22	0.00223584	2.23598e-05	-6.77721e-21	2.10472e-21		-2.8	1.6501e-20	-6.77679e-19
-3.21	0.0174125	1	1	1	1	1	1	1	1	1	1	1	1	1	1	1	1	1	1	1	1	0.988513	1	0.0510947	0.015598	1	1	1	0.0334648	0.010953	0.350437	0.00719884	0.00398033	0.00218402	1	1	1	1	1	1.1027e-16	-3.21	0.00230889	2.30903e-05	-8.17324e-21	2.54618e-21		-2.79	1.98197e-20	-8.17273e-19
-3.2	0.0177895	1	1	1	1	1	1	1	1	1	1	1	1	1	1	1	1	1	1	1	1	0.988438	1	0.051775	0.0158922	1	1	1	0.0340418	0.0111356	0.351202	0.0073483	0.00407499	0.00223941	1	1	1	1	1	1.29165e-16	-3.2	0.00238409	2.38424e-05	-9.85473e-21	3.0796e-21		-2.78	2.38004e-20	-9.85412e-19
-3.19	0.0181744	1	1	1	1	1	1	1	1	1	1	1	1	1	1	1	1	1	1	1	1	0.988362	1	0.0524631	0.0161915	1	1	1	0.0346284	0.011321	0.351963	0.00750084	0.0041719	0.0022962	1	1	1	1	1	1.51282e-16	-3.19	0.00246149	2.46164e-05	-1.18796e-20	3.72401e-21		-2.77	2.8574e-20	-1.18789e-18
-3.18	0.0185675	1	1	1	1	1	1	1	1	1	1	1	1	1	1	1	1	1	1	1	1	0.988286	1	0.0531591	0.0164961	1	1	1	0.0352247	0.0115094	0.35272	0.00765652	0.0042711	0.00235443	1	1	1	1	1	1.77166e-16	-3.18	0.00254115	2.54131e-05	-1.43174e-20	4.50234e-21		-2.76	3.4297e-20	-1.43165e-18
-3.17	0.018969	1	1	1	1	1	1	1	1	1	1	1	1	1	1	1	1	1	1	1	1	0.988209	1	0.053863	0.016806	1	1	1	0.0358309	0.0117006	0.353474	0.00781541	0.00437265	0.00241413	1	1	1	1	1	2.07457e-16	-3.17	0.00262313	2.62329e-05	-1.72518e-20	5.44221e-21		-2.75	4.11567e-20	-1.72507e-18
-3.16	0.0193789	1	1	1	1	1	1	1	1	1	1	1	1	1	1	1	1	1	1	1	1	0.988132	1	0.0545751	0.0171213	1	1	1	0.0364471	0.0118949	0.354224	0.00797757	0.0044766	0.00247533	1	1	1	1	1	2.42902e-16	-3.16	0.00270748	2.70764e-05	-2.0783e-20	6.57691e-21		-2.74	4.93768e-20	-2.07818e-18
-3.15	0.0197976	1	1	1	1	1	1	1	1	1	1	1	1	1	1	1	1	1	1	1	1	0.988055	1	0.0552952	0.0174421	1	1	1	0.0370735	0.0120922	0.35497	0.00814306	0.00458302	0.00253809	1	1	1	1	1	2.8437e-16	-3.15	0.00279426	2.79443e-05	-2.50316e-20	7.94654e-21		-2.73	5.92248e-20	-2.503e-18
-3.14	0.0202251	1	1	1	1	1	1	1	1	1	1	1	1	1	1	1	1	1	1	1	1	0.987977	1	0.0560236	0.0177685	1	1	1	0.0377102	0.0122925	0.355712	0.00831196	0.00469195	0.00260244	1	1	1	1	1	3.32882e-16	-3.14	0.00288353	2.88371e-05	-3.0142e-20	9.59937e-21		-2.72	7.102e-20	-3.01402e-18
-3.13	0.0206616	1	1	1	1	1	1	1	1	1	1	1	1	1	1	1	1	1	1	1	1	0.987898	1	0.0567601	0.0181005	1	1	1	0.0383574	0.0124959	0.356451	0.00848433	0.00480346	0.00266841	1	1	1	1	1	3.89627e-16	-3.13	0.00297537	2.97555e-05	-3.62878e-20	1.15935e-20		-2.71	8.51441e-20	-3.62855e-18
-3.12	0.0211074	1	1	1	1	1	1	1	1	1	1	1	1	1	1	1	1	1	1	1	1	0.987819	1	0.057505	0.0184382	1	1	1	0.0390152	0.0127025	0.357185	0.00866024	0.0049176	0.00273605	1	1	1	1	1	4.55993e-16	-3.12	0.00306981	3.07e-05	-4.36769e-20	1.3999e-20		-2.7	1.02053e-19	-4.36741e-18
-3.11	0.0215625	1	1	1	1	1	1	1	1	1	1	1	1	1	1	1	1	1	1	1	1	0.987739	1	0.0582583	0.0187818	1	1	1	0.0396839	0.0129122	0.357916	0.00883977	0.00503445	0.0028054	1	1	1	1	1	5.33602e-16	-3.11	0.00316694	3.16714e-05	-5.25588e-20	1.68999e-20		-2.69	1.2229e-19	-5.25555e-18
-3.1	0.0220273	1	1	1	1	1	1	1	1	1	1	1	1	1	1	1	1	1	1	1	1	0.987659	1	0.05902	0.0191312	1	1	1	0.0403635	0.0131252	0.358643	0.00902299	0.00515405	0.0028765	1	1	1	1	1	6.2435e-16	-3.1	0.00326682	3.26702e-05	-6.32327e-20	2.03976e-20		-2.68	1.46504e-19	-6.32288e-18
-3.09	0.0225018	1	1	1	1	1	1	1	1	1	1	1	1	1	1	1	1	1	1	1	1	0.987578	1	0.0597902	0.0194867	1	1	1	0.0410542	0.0133414	0.359365	0.00920997	0.00527648	0.00294939	1	1	1	1	1	7.30446e-16	-3.09	0.00336951	3.36972e-05	-7.60571e-20	2.4614e-20		-2.67	1.7547e-19	-7.60524e-18
-3.08	0.0229864	1	1	1	1	1	1	1	1	1	1	1	1	1	1	1	1	1	1	1	1	0.987497	1	0.060569	0.0198482	1	1	1	0.0417562	0.013561	0.360084	0.00940078	0.00540181	0.00302413	1	1	1	1	1	8.54471e-16	-3.08	0.00347508	3.47529e-05	-9.14618e-20	2.96954e-20		-2.66	2.10113e-19	-9.14561e-18
-3.07	0.0234811	1	1	1	1	1	1	1	1	1	1	1	1	1	1	1	1	1	1	1	1	0.987415	1	0.0613564	0.020216	1	1	1	0.0424697	0.0137839	0.360799	0.00959551	0.00553009	0.00310076	1	1	1	1	1	9.99437e-16	-3.07	0.0035836	3.58382e-05	-1.09961e-19	3.5818e-20		-2.65	2.51532e-19	-1.09954e-17
-3.06	0.0239862	1	1	1	1	1	1	1	1	1	1	1	1	1	1	1	1	1	1	1	1	0.987333	1	0.0621525	0.0205899	1	1	1	0.0431948	0.0140102	0.361509	0.00979424	0.0056614	0.00317932	1	1	1	1	1	1.16886e-15	-3.06	0.00369513	3.69536e-05	-1.32172e-19	4.31936e-20		-2.64	3.01042e-19	-1.32164e-17
-3.05	0.0245018	1	1	1	1	1	1	1	1	1	1	1	1	1	1	1	1	1	1	1	1	0.98725	1	0.0629574	0.0209703	1	1	1	0.0439317	0.01424	0.362215	0.00999703	0.00579582	0.00325987	1	1	1	1	1	1.36684e-15	-3.05	0.00380976	3.81e-05	-1.58833e-19	5.20764e-20		-2.63	3.60207e-19	-1.58823e-17
-3.04	0.0250283	1	1	1	1	1	1	1	1	1	1	1	1	1	1	1	1	1	1	1	1	0.987167	1	0.0637711	0.0213571	1	1	1	0.0446806	0.0144732	0.362917	0.010204	0.0059334	0.00334245	1	1	1	1	1	1.59815e-15	-3.04	0.00392755	3.9278e-05	-1.90827e-19	6.27721e-20		-2.62	4.30893e-19	-1.90815e-17
-3.03	0.0255658	1	1	1	1	1	1	1	1	1	1	1	1	1	1	1	1	1	1	1	1	0.987083	1	0.0645937	0.0217504	1	1	1	0.0454415	0.01471	0.363614	0.0104152	0.00607423	0.00342712	1	1	1	1	1	1.86838e-15	-3.03	0.00404858	4.04883e-05	-2.29213e-19	7.56477e-20		-2.61	5.1532e-19	-2.29198e-17
-3.02	0.0261146	1	1	1	1	1	1	1	1	1	1	1	1	1	1	1	1	1	1	1	1	0.986998	1	0.0654253	0.0221503	1	1	1	0.0462149	0.0149504	0.364308	0.0106307	0.00621839	0.00351392	1	1	1	1	1	2.18404e-15	-3.02	0.00417292	4.17318e-05	-2.75255e-19	9.1144e-20		-2.6	6.16133e-19	-2.75238e-17
-3.01	0.0266748	1	1	1	1	1	1	1	1	1	1	1	1	1	1	1	1	1	1	1	1	0.986913	1	0.0662659	0.022557	1	1	1	0.0470006	0.0151945	0.364997	0.0108506	0.00636594	0.00360292	1	1	1	1	1	2.55271e-15	-3.01	0.00430065	4.30092e-05	-3.30467e-19	1.0979e-19		-2.59	7.36481e-19	-3.30447e-17
-3	0.0272466	1	1	1	1	1	1	1	1	1	1	1	1	1	1	1	1	1	1	1	1	0.986828	1	0.0671156	0.0229705	1	1	1	0.0477991	0.0154422	0.365681	0.011075	0.00651697	0.00369415	1	1	1	1	1	2.98323e-15	-3	0.00443185	4.43212e-05	-3.96661e-19	1.3222e-19		-2.58	8.80111e-19	-3.96636e-17
-2.99	0.0278304	1	1	1	1	1	1	1	1	1	1	1	1	1	1	1	1	1	1	1	1	0.986742	1	0.0679744	0.023391	1	1	1	0.0486104	0.0156936	0.366361	0.0113041	0.00667156	0.00378769	1	1	1	1	1	3.48591e-15	-2.99	0.00456659	4.56687e-05	-4.75999e-19	1.59197e-19		-2.57	1.05148e-18	-4.7597e-17
-2.98	0.0284264	1	1	1	1	1	1	1	1	1	1	1	1	1	1	1	1	1	1	1	1	0.986655	1	0.0688425	0.0238184	1	1	1	0.0494347	0.0159489	0.367036	0.0115378	0.00682979	0.00388359	1	1	1	1	1	4.07277e-15	-2.98	0.00470496	4.70525e-05	-5.71069e-19	1.91634e-19		-2.56	1.25589e-18	-5.71034e-17
-2.97	0.0290347	1	1	1	1	1	1	1	1	1	1	1	1	1	1	1	1	1	1	1	1	0.986568	1	0.0697198	0.024253	1	1	1	0.0502723	0.016208	0.367707	0.0117762	0.00699174	0.00398191	1	1	1	1	1	4.75781e-15	-2.97	0.00484703	4.84733e-05	-6.84962e-19	2.30627e-19		-2.55	1.49965e-18	-6.8492e-17
-2.96	0.0296556	1	1	1	1	1	1	1	1	1	1	1	1	1	1	1	1	1	1	1	1	0.98648	1	0.0706065	0.0246948	1	1	1	0.0511232	0.0164709	0.368374	0.0120196	0.00715751	0.00408271	1	1	1	1	1	5.55735e-15	-2.96	0.0049929	4.99321e-05	-8.21371e-19	2.7749e-19		-2.54	1.79025e-18	-8.2132e-17
-2.95	0.0302894	1	1	1	1	1	1	1	1	1	1	1	1	1	1	1	1	1	1	1	1	0.986392	1	0.0715025	0.0251439	1	1	1	0.0519877	0.0167378	0.369035	0.0122679	0.00732718	0.00418605	1	1	1	1	1	6.49038e-15	-2.95	0.00514264	5.14296e-05	-9.84704e-19	3.33798e-19		-2.53	2.13661e-18	-9.84643e-17
-2.94	0.0309363	1	1	1	1	1	1	1	1	1	1	1	1	1	1	1	1	1	1	1	1	0.986303	1	0.0724081	0.0256004	1	1	1	0.052866	0.0170087	0.369692	0.0125212	0.00750085	0.00429199	1	1	1	1	1	7.57905e-15	-2.94	0.00529634	5.29667e-05	-1.18023e-18	4.01437e-19		-2.52	2.54929e-18	-1.18015e-16
-2.93	0.0315966	1	1	1	1	1	1	1	1	1	1	1	1	1	1	1	1	1	1	1	1	0.986214	1	0.0733231	0.0260644	1	1	1	0.0537582	0.0172836	0.370344	0.0127797	0.00767859	0.0044006	1	1	1	1	1	8.84913e-15	-2.93	0.0054541	5.45443e-05	-1.41422e-18	4.8267e-19		-2.51	3.04087e-18	-1.41413e-16
-2.92	0.0322705	1	1	1	1	1	1	1	1	1	1	1	1	1	1	1	1	1	1	1	1	0.986124	1	0.0742478	0.0265361	1	1	1	0.0546646	0.0175626	0.370992	0.0130435	0.00786052	0.00451195	1	1	1	1	1	1.03306e-14	-2.92	0.00561598	5.61633e-05	-1.69419e-18	5.80202e-19		-2.5	3.62626e-18	-1.69408e-16
-2.91	0.0329583	1	1	1	1	1	1	1	1	1	1	1	1	1	1	1	1	1	1	1	1	0.986033	1	0.0751821	0.0270155	1	1	1	0.0555854	0.0178457	0.371634	0.0133127	0.00804672	0.0046261	1	1	1	1	1	1.20585e-14	-2.91	0.0057821	5.78246e-05	-2.02907e-18	6.97276e-19		-2.49	4.32318e-18	-2.02895e-16
-2.9	0.0336602	1	1	1	1	1	1	1	1	1	1	1	1	1	1	1	1	1	1	1	1	0.985942	1	0.0761261	0.0275027	1	1	1	0.0565206	0.018133	0.372272	0.0135873	0.00823729	0.00474313	1	1	1	1	1	1.40734e-14	-2.9	0.00595253	5.9529e-05	-2.42954e-18	8.37773e-19		-2.48	5.15264e-18	-2.42939e-16
-2.89	0.0343765	1	1	1	1	1	1	1	1	1	1	1	1	1	1	1	1	1	1	1	1	0.98585	1	0.0770799	0.0279978	1	1	1	0.0574707	0.0184246	0.372905	0.0138676	0.00843234	0.0048631	1	1	1	1	1	1.64226e-14	-2.89	0.00612738	6.12776e-05	-2.90831e-18	1.00634e-18		-2.47	6.13956e-18	-2.90813e-16
-2.88	0.0351076	1	1	1	1	1	1	1	1	1	1	1	1	1	1	1	1	1	1	1	1	0.985758	1	0.0780435	0.028501	1	1	1	0.0584356	0.0187205	0.373533	0.0141535	0.00863196	0.00498609	1	1	1	1	1	1.91613e-14	-2.88	0.00630673	6.30712e-05	-3.48055e-18	1.20852e-18		-2.46	7.3135e-18	-3.48033e-16
-2.87	0.0358536	1	1	1	1	1	1	1	1	1	1	1	1	1	1	1	1	1	1	1	1	0.985665	1	0.079017	0.0290124	1	1	1	0.0594157	0.0190207	0.374156	0.0144452	0.00883627	0.00511217	1	1	1	1	1	2.23534e-14	-2.87	0.00649068	6.49108e-05	-4.16431e-18	1.45098e-18		-2.45	8.70949e-18	-4.16405e-16
-2.86	0.0366148	1	1	1	1	1	1	1	1	1	1	1	1	1	1	1	1	1	1	1	1	0.985571	1	0.0800005	0.0295319	1	1	1	0.0604111	0.0193253	0.374774	0.0147429	0.00904537	0.00524143	1	1	1	1	1	2.60736e-14	-2.86	0.00667932	6.67974e-05	-4.98111e-18	1.74165e-18		-2.44	1.03691e-17	-4.9808e-16
-2.85	0.0373916	1	1	1	1	1	1	1	1	1	1	1	1	1	1	1	1	1	1	1	1	0.985477	1	0.0809939	0.0300599	1	1	1	0.061422	0.0196344	0.375387	0.0150466	0.00925938	0.00537394	1	1	1	1	1	3.04083e-14	-2.85	0.00687277	6.87319e-05	-5.95657e-18	2.09002e-18		-2.43	1.23414e-17	-5.9562e-16
-2.84	0.0381842	1	1	1	1	1	1	1	1	1	1	1	1	1	1	1	1	1	1	1	1	0.985382	1	0.0819974	0.0305963	1	1	1	0.0624487	0.019948	0.375994	0.0153564	0.00947839	0.00550978	1	1	1	1	1	3.54585e-14	-2.84	0.0070711	7.07154e-05	-7.1212e-18	2.50747e-18		-2.42	1.46847e-17	-7.12076e-16
-2.83	0.038993	1	1	1	1	1	1	1	1	1	1	1	1	1	1	1	1	1	1	1	1	0.985287	1	0.0830111	0.0311413	1	1	1	0.0634913	0.0202662	0.376597	0.0156725	0.00970254	0.00564903	1	1	1	1	1	4.13413e-14	-2.83	0.00727444	7.27489e-05	-8.51131e-18	3.00753e-18		-2.41	1.7468e-17	-8.51079e-16
-2.82	0.0398181	1	1	1	1	1	1	1	1	1	1	1	1	1	1	1	1	1	1	1	1	0.985191	1	0.0840349	0.031695	1	1	1	0.06455	0.020589	0.377194	0.0159951	0.00993193	0.00579178	1	1	1	1	1	4.81926e-14	-2.82	0.00748287	7.48334e-05	-1.01701e-17	3.60642e-18		-2.4	2.0773e-17	-1.01695e-15
-2.81	0.04066	1	1	1	1	1	1	1	1	1	1	1	1	1	1	1	1	1	1	1	1	0.985094	1	0.085069	0.0322575	1	1	1	0.0656251	0.0209165	0.377787	0.0163241	0.0101667	0.00593812	1	1	1	1	1	5.61709e-14	-2.81	0.00769651	7.69699e-05	-1.21489e-17	4.32346e-18		-2.39	2.46961e-17	-1.21482e-15
-2.8	0.0415189	1	1	1	1	1	1	1	1	1	1	1	1	1	1	1	1	1	1	1	1	0.984997	1	0.0861133	0.0328289	1	1	1	0.0667168	0.0212487	0.378373	0.0166598	0.0104069	0.00608813	1	1	1	1	1	6.54598e-14	-2.8	0.00791545	7.91594e-05	-1.45089e-17	5.18176e-18		-2.38	2.93515e-17	-1.4508e-15
-2.79	0.0423952	1	1	1	1	1	1	1	1	1	1	1	1	1	1	1	1	1	1	1	1	0.984899	1	0.0871681	0.0334094	1	1	1	0.0678252	0.0215857	0.378955	0.0170023	0.0106528	0.00624191	1	1	1	1	1	7.62728e-14	-2.79	0.00813981	8.14031e-05	-1.73227e-17	6.20885e-18		-2.37	3.48745e-17	-1.73216e-15
-2.78	0.0432891	1	1	1	1	1	1	1	1	1	1	1	1	1	1	1	1	1	1	1	1	0.984801	1	0.0882332	0.033999	1	1	1	0.0689506	0.0219276	0.379531	0.0173517	0.0109044	0.00639955	1	1	1	1	1	8.8858e-14	-2.78	0.00836969	8.37021e-05	-2.06765e-17	7.4376e-18		-2.36	4.14244e-17	-2.06752e-15
-2.77	0.044201	1	1	1	1	1	1	1	1	1	1	1	1	1	1	1	1	1	1	1	1	0.984702	1	0.0893087	0.0345978	1	1	1	0.0700932	0.0222744	0.380102	0.0177082	0.0111619	0.00656114	1	1	1	1	1	1.03503e-13	-2.77	0.0086052	8.60573e-05	-2.4673e-17	8.90721e-18		-2.35	4.919e-17	-2.46714e-15
-2.76	0.0451312	1	1	1	1	1	1	1	1	1	1	1	1	1	1	1	1	1	1	1	1	0.984602	1	0.0903948	0.035206	1	1	1	0.0712532	0.0226262	0.380668	0.0180718	0.0114254	0.00672678	1	1	1	1	1	1.20543e-13	-2.76	0.00884645	8.847e-05	-2.94338e-17	1.06644e-17		-2.34	5.8394e-17	-2.94319e-15
-2.75	0.04608	1	1	1	1	1	1	1	1	1	1	1	1	1	1	1	1	1	1	1	1	0.984502	1	0.0914914	0.0358237	1	1	1	0.0724307	0.022983	0.381227	0.0184428	0.011695	0.00689658	1	1	1	1	1	1.40364e-13	-2.75	0.00909356	9.09413e-05	-3.51035e-17	1.27649e-17		-2.33	6.92994e-17	-3.51013e-15
-2.74	0.0470478	1	1	1	1	1	1	1	1	1	1	1	1	1	1	1	1	1	1	1	1	0.984401	1	0.0925987	0.036451	1	1	1	0.0736262	0.023345	0.381782	0.0188212	0.011971	0.00707063	1	1	1	1	1	1.63419e-13	-2.74	0.00934664	9.34722e-05	-4.18538e-17	1.52751e-17		-2.32	8.22167e-17	-4.18512e-15
-2.73	0.0480349	1	1	1	1	1	1	1	1	1	1	1	1	1	1	1	1	1	1	1	1	0.984299	1	0.0937166	0.037088	1	1	1	0.0748396	0.023712	0.382331	0.0192072	0.0122533	0.00724904	1	1	1	1	1	1.90228e-13	-2.73	0.0096058	9.60639e-05	-4.98881e-17	1.8274e-17		-2.31	9.7512e-17	-4.9885e-15
-2.72	0.0490417	1	1	1	1	1	1	1	1	1	1	1	1	1	1	1	1	1	1	1	1	0.984197	1	0.0948452	0.0377348	1	1	1	0.0760713	0.0240843	0.382874	0.019601	0.0125423	0.00743192	1	1	1	1	1	2.21398e-13	-2.72	0.00987115	9.87177e-05	-5.94479e-17	2.18559e-17		-2.3	1.15617e-16	-5.94442e-15
-2.71	0.0500684	1	1	1	1	1	1	1	1	1	1	1	1	1	1	1	1	1	1	1	1	0.984094	1	0.0959846	0.0383916	1	1	1	0.0773215	0.0244619	0.383412	0.0200028	0.0128379	0.00761938	1	1	1	1	1	2.57631e-13	-2.71	0.0101428	0.000101435	-7.08196e-17	2.61327e-17		-2.29	1.37042e-16	-7.08152e-15
-2.7	0.0511155	1	1	1	1	1	1	1	1	1	1	1	1	1	1	1	1	1	1	1	1	0.98399	1	0.0971348	0.0390585	1	1	1	0.0785903	0.0248448	0.383944	0.0204125	0.0131405	0.00781153	1	1	1	1	1	2.99743e-13	-2.7	0.0104209	0.000104216	-8.43424e-17	3.12379e-17		-2.28	1.62387e-16	-8.43372e-15
-2.69	0.0521832	1	1	1	1	1	1	1	1	1	1	1	1	1	1	1	1	1	1	1	1	0.983886	1	0.0982959	0.0397355	1	1	1	0.079878	0.0252331	0.38447	0.0208305	0.01345	0.00800849	1	1	1	1	1	3.48677e-13	-2.69	0.0107056	0.000107063	-1.00419e-16	3.73303e-17		-2.27	1.92359e-16	-1.00412e-14
-2.68	0.053272	1	1	1	1	1	1	1	1	1	1	1	1	1	1	1	1	1	1	1	1	0.983781	1	0.0994679	0.0404229	1	1	1	0.0811849	0.0256269	0.384991	0.0212568	0.0137668	0.00821037	1	1	1	1	1	4.0553e-13	-2.68	0.0109969	0.000109976	-1.19524e-16	4.45986e-17		-2.26	2.27792e-16	-1.19517e-14
-2.67	0.0543823	1	1	1	1	1	1	1	1	1	1	1	1	1	1	1	1	1	1	1	1	0.983675	1	0.100651	0.0411206	1	1	1	0.082511	0.0260262	0.385506	0.0216917	0.0140909	0.00841729	1	1	1	1	1	4.71568e-13	-2.67	0.0112951	0.000112958	-1.42224e-16	5.32672e-17		-2.25	2.69665e-16	-1.42215e-14
-2.66	0.0555143	1	1	1	1	1	1	1	1	1	1	1	1	1	1	1	1	1	1	1	1	0.983569	1	0.101845	0.041829	1	1	1	0.0838567	0.0264311	0.386015	0.0221353	0.0144225	0.00862939	1	1	1	1	1	5.48262e-13	-2.66	0.0116001	0.000116009	-1.69184e-16	6.3603e-17		-2.24	3.19135e-16	-1.69174e-14
-2.65	0.0566685	1	1	1	1	1	1	1	1	1	1	1	1	1	1	1	1	1	1	1	1	0.983462	1	0.10305	0.0425479	1	1	1	0.0852222	0.0268417	0.386518	0.0225877	0.0147618	0.00884678	1	1	1	1	1	6.37313e-13	-2.65	0.0119122	0.00011913	-2.01196e-16	7.5923e-17		-2.23	3.77557e-16	-2.01183e-14
-2.64	0.0578452	1	1	1	1	1	1	1	1	1	1	1	1	1	1	1	1	1	1	1	1	0.983354	1	0.104266	0.0432777	1	1	1	0.0866077	0.0272579	0.387015	0.0230492	0.015109	0.0090696	1	1	1	1	1	7.40692e-13	-2.64	0.0122315	0.000122323	-2.39193e-16	9.06036e-17		-2.22	4.46531e-16	-2.39179e-14
-2.63	0.0590447	1	1	1	1	1	1	1	1	1	1	1	1	1	1	1	1	1	1	1	1	0.983246	1	0.105493	0.0440183	1	1	1	0.0880133	0.02768	0.387507	0.0235198	0.0154642	0.00929797	1	1	1	1	1	8.60682e-13	-2.63	0.0125581	0.000125589	-2.84282e-16	1.08092e-16		-2.21	5.27932e-16	-2.84264e-14
-2.62	0.0602676	1	1	1	1	1	1	1	1	1	1	1	1	1	1	1	1	1	1	1	1	0.983137	1	0.106731	0.04477	1	1	1	0.0894393	0.0281079	0.387992	0.0239998	0.0158276	0.00953205	1	1	1	1	1	9.99921e-13	-2.62	0.0128921	0.000128929	-3.37768e-16	1.28919e-16		-2.2	6.23968e-16	-3.37747e-14
-2.61	0.0615142	1	1	1	1	1	1	1	1	1	1	1	1	1	1	1	1	1	1	1	1	0.983027	1	0.107981	0.0455329	1	1	1	0.090886	0.0285417	0.388471	0.0244894	0.0161994	0.00977195	1	1	1	1	1	1.16147e-12	-2.61	0.0132337	0.000132345	-4.01195e-16	1.53715e-16		-2.19	7.37231e-16	-4.0117e-14
-2.6	0.0627848	1	1	1	1	1	1	1	1	1	1	1	1	1	1	1	1	1	1	1	1	0.982916	1	0.109242	0.046307	1	1	1	0.0923534	0.0289815	0.388945	0.0249887	0.0165798	0.0100178	1	1	1	1	1	1.34885e-12	-2.6	0.013583	0.000135838	-4.76387e-16	1.83226e-16		-2.18	8.70762e-16	-4.76357e-14
-2.59	0.0640799	1	1	1	1	1	1	1	1	1	1	1	1	1	1	1	1	1	1	1	1	0.982805	1	0.110514	0.0470925	1	1	1	0.0938419	0.0294273	0.389412	0.0254979	0.016969	0.0102698	1	1	1	1	1	1.56617e-12	-2.59	0.0139401	0.000139409	-5.65496e-16	2.18338e-16		-2.17	1.02813e-15	-5.65461e-14
-2.58	0.0653998	1	1	1	1	1	1	1	1	1	1	1	1	1	1	1	1	1	1	1	1	0.982693	1	0.111798	0.0478895	1	1	1	0.0953517	0.0298793	0.389874	0.0260172	0.0173671	0.0105281	1	1	1	1	1	1.81814e-12	-2.58	0.0143051	0.00014306	-6.71066e-16	2.60103e-16		-2.16	1.21354e-15	-6.71024e-14
-2.57	0.0667449	1	1	1	1	1	1	1	1	1	1	1	1	1	1	1	1	1	1	1	1	0.982581	1	0.113092	0.0486981	1	1	1	0.096883	0.0303374	0.390329	0.0265467	0.0177744	0.0107928	1	1	1	1	1	2.11023e-12	-2.57	0.0146782	0.000146792	-7.96094e-16	3.09764e-16		-2.15	1.43189e-15	-7.96045e-14
-2.56	0.0681158	1	1	1	1	1	1	1	1	1	1	1	1	1	1	1	1	1	1	1	1	0.982467	1	0.114399	0.0495185	1	1	1	0.0984359	0.0308018	0.390778	0.0270868	0.0181911	0.0110641	1	1	1	1	1	2.44876e-12	-2.56	0.0150596	0.000150606	-9.44119e-16	3.68797e-16		-2.14	1.68894e-15	-9.44061e-14
-2.55	0.0695126	1	1	1	1	1	1	1	1	1	1	1	1	1	1	1	1	1	1	1	1	0.982353	1	0.115716	0.0503507	1	1	1	0.100011	0.0312724	0.391221	0.0276375	0.0186174	0.0113421	1	1	1	1	1	2.84102e-12	-2.55	0.0154493	0.000154503	-1.11931e-15	4.38946e-16		-2.13	1.99145e-15	-1.11924e-13
-2.54	0.070936	1	1	1	1	1	1	1	1	1	1	1	1	1	1	1	1	1	1	1	1	0.982238	1	0.117046	0.051195	1	1	1	0.101608	0.0317495	0.391657	0.0281991	0.0190535	0.011627	1	1	1	1	1	3.29544e-12	-2.54	0.0158476	0.000158486	-1.32659e-15	5.2228e-16		-2.12	2.34734e-15	-1.32651e-13
-2.53	0.0723862	1	1	1	1	1	1	1	1	1	1	1	1	1	1	1	1	1	1	1	1	0.982123	1	0.118386	0.0520514	1	1	1	0.103227	0.032233	0.392088	0.0287717	0.0194995	0.011919	1	1	1	1	1	3.82176e-12	-2.53	0.0162545	0.000162555	-1.57175e-15	6.21244e-16		-2.11	2.76584e-15	-1.57165e-13
-2.52	0.0738637	1	1	1	1	1	1	1	1	1	1	1	1	1	1	1	1	1	1	1	1	0.982007	1	0.119739	0.05292	1	1	1	0.104868	0.0327231	0.392512	0.0293556	0.0199558	0.0122183	1	1	1	1	1	4.43121e-12	-2.52	0.0166701	0.000166711	-1.86161e-15	7.38732e-16		-2.1	3.25781e-15	-1.86149e-13
-2.51	0.0753689	1	1	1	1	1	1	1	1	1	1	1	1	1	1	1	1	1	1	1	1	0.98189	1	0.121102	0.053801	1	1	1	0.106533	0.0332197	0.39293	0.029951	0.0204226	0.0125249	1	1	1	1	1	5.13676e-12	-2.51	0.0170947	0.000170957	-2.2042e-15	8.78166e-16		-2.09	3.83592e-15	-2.20406e-13
-2.5	0.0769022	1	1	1	1	1	1	1	1	1	1	1	1	1	1	1	1	1	1	1	1	0.981772	1	0.122478	0.0546945	1	1	1	0.10822	0.0337229	0.393341	0.0305581	0.0209	0.0128392	1	1	1	1	1	5.95338e-12	-2.5	0.0175283	0.000175294	-2.60898e-15	1.04359e-15		-2.08	4.51499e-15	-2.60881e-13
-2.49	0.0784641	1	1	1	1	1	1	1	1	1	1	1	1	1	1	1	1	1	1	1	1	0.981654	1	0.123865	0.0556006	1	1	1	0.109931	0.0342329	0.393746	0.0311771	0.0213884	0.0131612	1	1	1	1	1	6.89833e-12	-2.49	0.0179711	0.000179722	-3.08706e-15	1.23978e-15		-2.07	5.31235e-15	-3.08687e-13
-2.48	0.080055	1	1	1	1	1	1	1	1	1	1	1	1	1	1	1	1	1	1	1	1	0.981534	1	0.125264	0.0565194	1	1	1	0.111664	0.0347497	0.394145	0.0318082	0.0218879	0.0134912	1	1	1	1	1	7.99152e-12	-2.48	0.0184233	0.000184245	-3.65154e-15	1.47239e-15		-2.06	6.24825e-15	-3.65131e-13
-2.47	0.0816753	1	1	1	1	1	1	1	1	1	1	1	1	1	1	1	1	1	1	1	1	0.981414	1	0.126674	0.0574511	1	1	1	0.113421	0.0352734	0.394537	0.0324516	0.0223988	0.0138293	1	1	1	1	1	9.25591e-12	-2.47	0.018885	0.000188861	-4.31777e-15	1.74808e-15		-2.05	7.34632e-15	-4.3175e-13
-2.46	0.0833253	1	1	1	1	1	1	1	1	1	1	1	1	1	1	1	1	1	1	1	1	0.981293	1	0.128096	0.0583958	1	1	1	0.115202	0.0358039	0.394923	0.0331076	0.0229213	0.0141758	1	1	1	1	1	1.07179e-11	-2.46	0.0193563	0.000193575	-5.10382e-15	2.07472e-15		-2.04	8.63417e-15	-5.10351e-13
-2.45	0.0850057	1	1	1	1	1	1	1	1	1	1	1	1	1	1	1	1	1	1	1	1	0.981172	1	0.12953	0.0593535	1	1	1	0.117007	0.0363415	0.395302	0.0337764	0.0234557	0.0145309	1	1	1	1	1	1.24081e-11	-2.45	0.0198374	0.000198386	-6.03091e-15	2.4616e-15		-2.03	1.0144e-14	-6.03054e-13
-2.44	0.0867167	1	1	1	1	1	1	1	1	1	1	1	1	1	1	1	1	1	1	1	1	0.98105	1	0.130975	0.0603245	1	1	1	0.118836	0.0368862	0.395675	0.0344581	0.0240023	0.0148947	1	1	1	1	1	1.43616e-11	-2.44	0.0203284	0.000203296	-7.12395e-15	2.91965e-15		-2.02	1.19133e-14	-7.12351e-13
-2.43	0.0884588	1	1	1	1	1	1	1	1	1	1	1	1	1	1	1	1	1	1	1	1	0.980927	1	0.132433	0.0613088	1	1	1	0.120689	0.037438	0.396041	0.0351532	0.0245613	0.0152674	1	1	1	1	1	1.66187e-11	-2.43	0.0208294	0.000208307	-8.41216e-15	3.46179e-15		-2.01	1.3986e-14	-8.41164e-13
-2.42	0.0902325	1	1	1	1	1	1	1	1	1	1	1	1	1	1	1	1	1	1	1	1	0.980803	1	0.133902	0.0623065	1	1	1	0.122566	0.037997	0.396401	0.0358617	0.0251329	0.0156494	1	1	1	1	1	1.92261e-11	-2.42	0.0213407	0.00021342	-9.92983e-15	4.10324e-15		-2	1.64129e-14	-9.92922e-13
-2.41	0.0920381	1	1	1	1	1	1	1	1	1	1	1	1	1	1	1	1	1	1	1	1	0.980678	1	0.135383	0.0633179	1	1	1	0.124468	0.0385633	0.396754	0.0365839	0.0257175	0.0160408	1	1	1	1	1	2.22373e-11	-2.41	0.0218624	0.000218637	-1.17172e-14	4.8619e-15		-1.99	1.92536e-14	-1.17165e-12
-2.4	0.0938761	1	1	1	1	1	1	1	1	1	1	1	1	1	1	1	1	1	1	1	1	0.980553	1	0.136876	0.0643429	1	1	1	0.126395	0.039137	0.397101	0.0373201	0.0263154	0.0164417	1	1	1	1	1	2.5714e-11	-2.4	0.0223945	0.000223959	-1.38213e-14	5.75888e-15		-1.98	2.25771e-14	-1.38205e-12
-2.39	0.095747	1	1	1	1	1	1	1	1	1	1	1	1	1	1	1	1	1	1	1	1	0.980426	1	0.13838	0.0653817	1	1	1	0.128346	0.0397181	0.39744	0.0380705	0.0269267	0.0168525	1	1	1	1	1	2.97271e-11	-2.39	0.0229374	0.000229388	-1.62975e-14	6.81903e-15		-1.97	2.6464e-14	-1.62965e-12
-2.38	0.0976511	1	1	1	1	1	1	1	1	1	1	1	1	1	1	1	1	1	1	1	1	0.980299	1	0.139897	0.0664345	1	1	1	0.130323	0.0403067	0.397774	0.0388354	0.0275518	0.0172734	1	1	1	1	1	3.43581e-11	-2.38	0.023491	0.000234924	-1.92103e-14	8.07155e-15		-1.96	3.10077e-14	-1.92091e-12
-2.37	0.099589	1	1	1	1	1	1	1	1	1	1	1	1	1	1	1	1	1	1	1	1	0.980171	1	0.141425	0.0675013	1	1	1	0.132325	0.0409029	0.3981	0.039615	0.0281911	0.0177047	1	1	1	1	1	3.97007e-11	-2.37	0.0240556	0.000240571	-2.26354e-14	9.55082e-15		-1.95	3.6317e-14	-2.2634e-12
-2.36	0.101561	1	1	1	1	1	1	1	1	1	1	1	1	1	1	1	1	1	1	1	1	0.980043	1	0.142965	0.0685823	1	1	1	0.134352	0.0415067	0.39842	0.0404095	0.0288447	0.0181465	1	1	1	1	1	4.58626e-11	-2.36	0.0246313	0.000246328	-2.66615e-14	1.12972e-14		-1.94	4.25183e-14	-2.66598e-12
-2.35	0.103567	1	1	1	1	1	1	1	1	1	1	1	1	1	1	1	1	1	1	1	1	0.979913	1	0.144517	0.0696776	1	1	1	0.136405	0.0421183	0.398733	0.0412193	0.0295129	0.0185991	1	1	1	1	1	5.29676e-11	-2.35	0.0252182	0.000252198	-3.1392e-14	1.33583e-14		-1.93	4.97584e-14	-3.13901e-12
-2.34	0.105609	1	1	1	1	1	1	1	1	1	1	1	1	1	1	1	1	1	1	1	1	0.979783	1	0.146081	0.0707872	1	1	1	0.138483	0.0427376	0.399039	0.0420446	0.0301962	0.0190627	1	1	1	1	1	6.11576e-11	-2.34	0.0258166	0.000258182	-3.69481e-14	1.57898e-14		-1.92	5.82074e-14	-3.69458e-12
-2.33	0.107686	1	1	1	1	1	1	1	1	1	1	1	1	1	1	1	1	1	1	1	1	0.979652	1	0.147657	0.0719114	1	1	1	0.140588	0.0433648	0.399338	0.0428856	0.0308948	0.0195377	1	1	1	1	1	7.05957e-11	-2.33	0.0264265	0.000264281	-4.34711e-14	1.86571e-14		-1.91	6.80631e-14	-4.34684e-12
-2.32	0.109799	1	1	1	1	1	1	1	1	1	1	1	1	1	1	1	1	1	1	1	1	0.97952	1	0.149245	0.0730502	1	1	1	0.142718	0.044	0.399631	0.0437427	0.031609	0.0200243	1	1	1	1	1	8.14691e-11	-2.32	0.0270481	0.000270498	-5.11263e-14	2.20372e-14		-1.9	7.95543e-14	-5.11232e-12
-2.31	0.111948	1	1	1	1	1	1	1	1	1	1	1	1	1	1	1	1	1	1	1	1	0.979387	1	0.150844	0.0742037	1	1	1	0.144874	0.0446432	0.399917	0.0446161	0.0323391	0.0205227	1	1	1	1	1	9.39924e-11	-2.31	0.0276816	0.000276833	-6.01066e-14	2.60202e-14		-1.89	9.29467e-14	-6.01029e-12
-2.3	0.114133	1	1	1	1	1	1	1	1	1	1	1	1	1	1	1	1	1	1	1	1	0.979253	1	0.152456	0.0753721	1	1	1	0.147056	0.0452944	0.400195	0.045506	0.0330855	0.0210333	1	1	1	1	1	1.08412e-10	-2.3	0.028327	0.000283288	-7.0637e-14	3.07118e-14		-1.88	1.08548e-13	-7.06327e-12
-2.29	0.116356	1	1	1	1	1	1	1	1	1	1	1	1	1	1	1	1	1	1	1	1	0.979119	1	0.154079	0.0765554	1	1	1	0.149265	0.0459538	0.400467	0.0464128	0.0338485	0.0215563	1	1	1	1	1	1.25009e-10	-2.29	0.0289847	0.000289865	-8.298e-14	3.62358e-14		-1.87	1.26713e-13	-8.29749e-12
-2.28	0.118616	1	1	1	1	1	1	1	1	1	1	1	1	1	1	1	1	1	1	1	1	0.978983	1	0.155715	0.0777538	1	1	1	0.1515	0.0466215	0.400733	0.0473367	0.0346285	0.022092	1	1	1	1	1	1.44109e-10	-2.28	0.0296546	0.000296564	-9.74415e-14	4.27375e-14		-1.86	1.47855e-13	-9.74355e-12
-2.27	0.120914	1	1	1	1	1	1	1	1	1	1	1	1	1	1	1	1	1	1	1	1	0.978847	1	0.157362	0.0789674	1	1	1	0.153761	0.0472974	0.400991	0.0482781	0.0354258	0.0226407	1	1	1	1	1	1.6608e-10	-2.27	0.030337	0.000303388	-1.14378e-13	5.03868e-14		-1.85	1.72449e-13	-1.14371e-11
-2.26	0.123251	1	1	1	1	1	1	1	1	1	1	1	1	1	1	1	1	1	1	1	1	0.97871	1	0.159021	0.0801962	1	1	1	0.156049	0.0479818	0.401242	0.0492372	0.0362407	0.0232027	1	1	1	1	1	1.91348e-10	-2.26	0.0310319	0.000310339	-1.34205e-13	5.93827e-14		-1.84	2.01046e-13	-1.34197e-11
-2.25	0.125626	1	1	1	1	1	1	1	1	1	1	1	1	1	1	1	1	1	1	1	1	0.978572	1	0.160692	0.0814404	1	1	1	0.158364	0.0486745	0.401486	0.0502142	0.0370736	0.0237783	1	1	1	1	1	2.20398e-10	-2.25	0.0317397	0.000317416	-1.57405e-13	6.99579e-14		-1.83	2.34282e-13	-1.57395e-11
-2.24	0.12804	1	1	1	1	1	1	1	1	1	1	1	1	1	1	1	1	1	1	1	1	0.978433	1	0.162375	0.0827002	1	1	1	0.160705	0.0493758	0.401724	0.0512096	0.0379249	0.0243678	1	1	1	1	1	2.53785e-10	-2.24	0.0324603	0.000324623	-1.84541e-13	8.23845e-14		-1.82	2.7289e-13	-1.8453e-11
-2.23	0.130494	1	1	1	1	1	1	1	1	1	1	1	1	1	1	1	1	1	1	1	1	0.978294	1	0.16407	0.0839755	1	1	1	0.163073	0.0500857	0.401954	0.0522236	0.0387949	0.0249716	1	1	1	1	1	2.92146e-10	-2.23	0.0331939	0.00033196	-2.16267e-13	9.69807e-14		-1.81	3.17719e-13	-2.16254e-11
-2.22	0.132987	1	1	1	1	1	1	1	1	1	1	1	1	1	1	1	1	1	1	1	1	0.978153	1	0.165777	0.0852665	1	1	1	0.165467	0.0508043	0.402177	0.0532565	0.039684	0.0255899	1	1	1	1	1	3.36207e-10	-2.22	0.0339408	0.000339429	-2.53342e-13	1.14118e-13		-1.8	3.69743e-13	-2.53327e-11
-2.21	0.135521	1	1	1	1	1	1	1	1	1	1	1	1	1	1	1	1	1	1	1	1	0.978011	1	0.167496	0.0865733	1	1	1	0.167889	0.0515317	0.402393	0.0543085	0.0405926	0.0262231	1	1	1	1	1	3.86798e-10	-2.21	0.0347009	0.000347031	-2.9665e-13	1.34231e-13		-1.79	4.30089e-13	-2.96632e-11
-2.2	0.138095	1	1	1	1	1	1	1	1	1	1	1	1	1	1	1	1	1	1	1	1	0.977869	1	0.169226	0.087896	1	1	1	0.170337	0.0522678	0.402603	0.0553801	0.0415211	0.0268715	1	1	1	1	1	4.44869e-10	-2.2	0.0354746	0.000354768	-3.47215e-13	1.57825e-13		-1.78	5.00053e-13	-3.47194e-11
-2.19	0.140711	1	1	1	1	1	1	1	1	1	1	1	1	1	1	1	1	1	1	1	1	0.977726	1	0.170968	0.0892347	1	1	1	0.172813	0.0530128	0.402805	0.0564715	0.0424699	0.0275355	1	1	1	1	1	5.11503e-10	-2.19	0.0362619	0.000362641	-4.06228e-13	1.85492e-13		-1.77	5.81128e-13	-4.06202e-11
-2.18	0.143367	1	1	1	1	1	1	1	1	1	1	1	1	1	1	1	1	1	1	1	1	0.977582	1	0.172722	0.0905895	1	1	1	0.175315	0.0537668	0.403	0.0575831	0.0434393	0.0282154	1	1	1	1	1	5.87938e-10	-2.18	0.0370629	0.000370652	-4.75066e-13	2.1792e-13		-1.76	6.7503e-13	-4.75037e-11
-2.17	0.146065	1	1	1	1	1	1	1	1	1	1	1	1	1	1	1	1	1	1	1	1	0.977437	1	0.174488	0.0919604	1	1	1	0.177844	0.0545299	0.403188	0.0587151	0.0444298	0.0289116	1	1	1	1	1	6.75585e-10	-2.17	0.0378779	0.000378802	-5.55331e-13	2.55913e-13		-1.75	7.83734e-13	-5.55297e-11
-2.16	0.148806	1	1	1	1	1	1	1	1	1	1	1	1	1	1	1	1	1	1	1	1	0.97729	1	0.176266	0.0933477	1	1	1	0.1804	0.055302	0.403369	0.0598678	0.0454418	0.0296245	1	1	1	1	1	7.76055e-10	-2.16	0.0387069	0.000387093	-6.48875e-13	3.00405e-13		-1.74	9.09507e-13	-6.48835e-11
-2.15	0.151588	1	1	1	1	1	1	1	1	1	1	1	1	1	1	1	1	1	1	1	1	0.977144	1	0.178055	0.0947513	1	1	1	0.182983	0.0560834	0.403542	0.0610417	0.0464756	0.0303543	1	1	1	1	1	8.91185e-10	-2.15	0.03955	0.000395525	-7.57845e-13	3.52486e-13		-1.73	1.05495e-12	-7.57798e-11
-2.14	0.154413	1	1	1	1	1	1	1	1	1	1	1	1	1	1	1	1	1	1	1	1	0.976996	1	0.179856	0.0961713	1	1	1	0.185592	0.056874	0.403709	0.0622369	0.0475318	0.0311015	1	1	1	1	1	1.02307e-09	-2.14	0.0404076	0.000404101	-8.84722e-13	4.13422e-13		-1.72	1.22307e-12	-8.84667e-11
-2.13	0.157281	1	1	1	1	1	1	1	1	1	1	1	1	1	1	1	1	1	1	1	1	0.976847	1	0.181669	0.0976079	1	1	1	0.188229	0.0576739	0.403868	0.0634539	0.0486107	0.0318666	1	1	1	1	1	1.17408e-09	-2.13	0.0412795	0.000412821	-1.03238e-12	4.84686e-13		-1.71	1.41727e-12	-1.03232e-10
-2.12	0.160192	1	1	1	1	1	1	1	1	1	1	1	1	1	1	1	1	1	1	1	1	0.976697	1	0.183493	0.0990611	1	1	1	0.190892	0.0584833	0.404021	0.0646929	0.0497127	0.0326497	1	1	1	1	1	1.34695e-09	-2.12	0.0421661	0.000421687	-1.20414e-12	5.67991e-13		-1.7	1.64149e-12	-1.20407e-10
-2.11	0.163147	1	1	1	1	1	1	1	1	1	1	1	1	1	1	1	1	1	1	1	1	0.976546	1	0.185329	0.100531	1	1	1	0.193582	0.0593021	0.404166	0.0659544	0.0508383	0.0334515	1	1	1	1	1	1.54476e-09	-2.11	0.0430674	0.000430701	-1.40384e-12	6.65328e-13		-1.69	1.90024e-12	-1.40375e-10
-2.1	0.166145	1	1	1	1	1	1	1	1	1	1	1	1	1	1	1	1	1	1	1	1	0.976395	1	0.187177	0.102018	1	1	1	0.196299	0.0601304	0.404304	0.0672386	0.051988	0.0342722	1	1	1	1	1	1.77102e-09	-2.1	0.0439836	0.000439863	-1.63591e-12	7.79005e-13		-1.68	2.19866e-12	-1.63581e-10
-2.09	0.169187	1	1	1	1	1	1	1	1	1	1	1	1	1	1	1	1	1	1	1	1	0.976242	1	0.189036	0.103521	1	1	1	0.199042	0.0609684	0.404434	0.0685458	0.0531622	0.0351123	1	1	1	1	1	2.02973e-09	-2.09	0.0449148	0.000449176	-1.90546e-12	9.11705e-13		-1.67	2.54266e-12	-1.90535e-10
-2.08	0.172273	1	1	1	1	1	1	1	1	1	1	1	1	1	1	1	1	1	1	1	1	0.976089	1	0.190907	0.105042	1	1	1	0.201811	0.0618161	0.404558	0.0698764	0.0543613	0.0359722	1	1	1	1	1	2.32544e-09	-2.08	0.0458611	0.000458639	-2.2184e-12	1.06654e-12		-1.66	2.93895e-12	-2.21826e-10
-2.07	0.175404	1	1	1	1	1	1	1	1	1	1	1	1	1	1	1	1	1	1	1	1	0.975934	1	0.192789	0.106579	1	1	1	0.204607	0.0626735	0.404674	0.0712307	0.0555857	0.0368523	1	1	1	1	1	2.6633e-09	-2.07	0.0468226	0.000468255	-2.58151e-12	1.24711e-12		-1.65	3.39525e-12	-2.58135e-10
-2.06	0.17858	1	1	1	1	1	1	1	1	1	1	1	1	1	1	1	1	1	1	1	1	0.975779	1	0.194683	0.108134	1	1	1	0.207428	0.0635407	0.404783	0.0726092	0.0568361	0.0377531	1	1	1	1	1	3.04919e-09	-2.06	0.0477996	0.000478025	-3.00263e-12	1.45759e-12		-1.64	3.92033e-12	-3.00245e-10
-2.05	0.1818	1	1	1	1	1	1	1	1	1	1	1	1	1	1	1	1	1	1	1	1	0.975622	1	0.196588	0.109706	1	1	1	0.210276	0.0644179	0.404885	0.074012	0.0581127	0.038675	1	1	1	1	1	3.48974e-09	-2.05	0.048792	0.00048795	-3.49078e-12	1.70282e-12		-1.63	4.52423e-12	-3.49057e-10
-2.04	0.185065	1	1	1	1	1	1	1	1	1	1	1	1	1	1	1	1	1	1	1	1	0.975465	1	0.198505	0.111295	1	1	1	0.21315	0.065305	0.40498	0.0754395	0.0594161	0.0396185	1	1	1	1	1	3.99251e-09	-2.04	0.0498001	0.000498032	-4.05633e-12	1.9884e-12		-1.62	5.21835e-12	-4.05608e-10
-2.03	0.188376	1	1	1	1	1	1	1	1	1	1	1	1	1	1	1	1	1	1	1	1	0.975306	1	0.200432	0.112901	1	1	1	0.216049	0.0662022	0.405067	0.0768922	0.0607468	0.040584	1	1	1	1	1	4.56606e-09	-2.03	0.0508239	0.000508271	-4.71122e-12	2.3208e-12		-1.61	6.01574e-12	-4.71092e-10
-2.02	0.191731	1	1	1	1	1	1	1	1	1	1	1	1	1	1	1	1	1	1	1	1	0.975147	1	0.202372	0.114525	1	1	1	0.218973	0.0671095	0.405147	0.0783703	0.0621052	0.0415719	1	1	1	1	1	5.22009e-09	-2.02	0.0518636	0.000518668	-5.46914e-12	2.70749e-12		-1.6	6.93118e-12	-5.4688e-10
-2.01	0.195132	1	1	1	1	1	1	1	1	1	1	1	1	1	1	1	1	1	1	1	1	0.974986	1	0.204322	0.116166	1	1	1	0.221923	0.068027	0.40522	0.0798742	0.0634918	0.0425828	1	1	1	1	1	5.96558e-09	-2.01	0.0529192	0.000529225	-6.34584e-12	3.15714e-12		-1.59	7.98155e-12	-6.34545e-10
-2	0.198579	1	1	1	1	1	1	1	1	1	1	1	1	1	1	1	1	1	1	1	1	0.974825	1	0.206284	0.117824	1	1	1	0.224898	0.0689547	0.405286	0.0814042	0.0649071	0.0436171	1	1	1	1	1	6.81498e-09	-2	0.053991	0.000539943	-7.3594e-12	3.6797e-12		-1.58	9.186e-12	-7.35894e-10
-1.99	0.202071	1	1	1	1	1	1	1	1	1	1	1	1	1	1	1	1	1	1	1	1	0.974662	1	0.208256	0.1195	1	1	1	0.227897	0.0698928	0.405344	0.0829606	0.0663516	0.0446753	1	1	1	1	1	7.78235e-09	-1.99	0.0550789	0.000550823	-8.53053e-12	4.2867e-12		-1.57	1.05663e-11	-8.53001e-10
-1.98	0.205609	1	1	1	1	1	1	1	1	1	1	1	1	1	1	1	1	1	1	1	1	0.974499	1	0.21024	0.121194	1	1	1	0.230921	0.0708412	0.405395	0.0845439	0.0678258	0.0457579	1	1	1	1	1	8.88363e-09	-1.98	0.0561831	0.000561866	-9.883e-12	4.99141e-12		-1.56	1.21471e-11	-9.88239e-10
-1.97	0.209192	1	1	1	1	1	1	1	1	1	1	1	1	1	1	1	1	1	1	1	1	0.974334	1	0.212235	0.122905	1	1	1	0.23397	0.0718001	0.405439	0.0861543	0.0693301	0.0468654	1	1	1	1	1	1.01368e-08	-1.97	0.0573038	0.000573073	-1.1444e-11	5.80914e-12		-1.55	1.39565e-11	-1.14433e-09
-1.96	0.212822	1	1	1	1	1	1	1	1	1	1	1	1	1	1	1	1	1	1	1	1	0.974169	1	0.214241	0.124634	1	1	1	0.237042	0.0727695	0.405475	0.0877922	0.0708652	0.0479983	1	1	1	1	1	1.15622e-08	-1.96	0.0584409	0.000584446	-1.32447e-11	6.7575e-12		-1.54	1.60261e-11	-1.32439e-09
-1.95	0.216497	1	1	1	1	1	1	1	1	1	1	1	1	1	1	1	1	1	1	1	1	0.974002	1	0.216258	0.126381	1	1	1	0.240137	0.0737495	0.405504	0.089458	0.0724314	0.0491571	1	1	1	1	1	1.31829e-08	-1.95	0.0595947	0.000595984	-1.53207e-11	7.85677e-12		-1.53	1.83919e-11	-1.53198e-09
-1.94	0.220217	1	1	1	1	1	1	1	1	1	1	1	1	1	1	1	1	1	1	1	1	0.973835	1	0.218285	0.128145	1	1	1	0.243256	0.0747401	0.405526	0.0911519	0.0740293	0.0503424	1	1	1	1	1	1.50246e-08	-1.94	0.0607652	0.000607689	-1.77128e-11	9.13029e-12		-1.52	2.10946e-11	-1.77117e-09
-1.93	0.223984	1	1	1	1	1	1	1	1	1	1	1	1	1	1	1	1	1	1	1	1	0.973666	1	0.220324	0.129927	1	1	1	0.246398	0.0757415	0.405541	0.0928743	0.0756594	0.0515546	1	1	1	1	1	1.71167e-08	-1.93	0.0619524	0.000619563	-2.04674e-11	1.06049e-11		-1.51	2.41801e-11	-2.04661e-09
-1.92	0.227796	1	1	1	1	1	1	1	1	1	1	1	1	1	1	1	1	1	1	1	1	0.973496	1	0.222373	0.131727	1	1	1	0.249563	0.0767537	0.405548	0.0946256	0.0773222	0.0527943	1	1	1	1	1	1.94921e-08	-1.92	0.0631566	0.000631605	-2.36377e-11	1.23113e-11		-1.5	2.77004e-11	-2.36362e-09
-1.91	0.231653	1	1	1	1	1	1	1	1	1	1	1	1	1	1	1	1	1	1	1	1	0.973325	1	0.224433	0.133545	1	1	1	0.252749	0.0777767	0.405548	0.0964061	0.0790182	0.0540621	1	1	1	1	1	2.21879e-08	-1.91	0.0643777	0.000643817	-2.72842e-11	1.42849e-11		-1.49	3.17139e-11	-2.72825e-09
-1.9	0.235556	1	1	1	1	1	1	1	1	1	1	1	1	1	1	1	1	1	1	1	1	0.973153	1	0.226503	0.135381	1	1	1	0.255957	0.0788106	0.405541	0.0982161	0.0807479	0.0553584	1	1	1	1	1	2.52459e-08	-1.9	0.0656158	0.000656199	-3.1476e-11	1.65663e-11		-1.48	3.62869e-11	-3.14741e-09
-1.89	0.239504	1	1	1	1	1	1	1	1	1	1	1	1	1	1	1	1	1	1	1	1	0.97298	1	0.228584	0.137234	1	1	1	0.259187	0.0798555	0.405526	0.100056	0.0825119	0.0566838	1	1	1	1	1	2.87132e-08	-1.89	0.0668711	0.000668752	-3.62918e-11	1.9202e-11		-1.47	4.14937e-11	-3.62896e-09
-1.88	0.243497	1	1	1	1	1	1	1	1	1	1	1	1	1	1	1	1	1	1	1	1	0.972806	1	0.230676	0.139106	1	1	1	0.262437	0.0809114	0.405504	0.101926	0.0843105	0.058039	1	1	1	1	1	3.26427e-08	-1.88	0.0681436	0.000681478	-4.18211e-11	2.22453e-11		-1.46	4.7418e-11	-4.18185e-09
-1.87	0.247535	1	1	1	1	1	1	1	1	1	1	1	1	1	1	1	1	1	1	1	1	0.972631	1	0.232778	0.140996	1	1	1	0.265708	0.0819784	0.405475	0.103827	0.0861445	0.0594244	1	1	1	1	1	3.70938e-08	-1.87	0.0694333	0.000694376	-4.81657e-11	2.57571e-11		-1.45	5.41542e-11	-4.81627e-09
-1.86	0.251618	1	1	1	1	1	1	1	1	1	1	1	1	1	1	1	1	1	1	1	1	0.972455	1	0.23489	0.142903	1	1	1	0.268999	0.0830566	0.405439	0.105758	0.0880142	0.0608406	1	1	1	1	1	4.21334e-08	-1.86	0.0707404	0.000707448	-5.54413e-11	2.98072e-11		-1.44	6.18082e-11	-5.54379e-09
-1.85	0.255746	1	1	1	1	1	1	1	1	1	1	1	1	1	1	1	1	1	1	1	1	0.972278	1	0.237012	0.144829	1	1	1	0.272309	0.084146	0.405395	0.107721	0.0899201	0.0622882	1	1	1	1	1	4.78364e-08	-1.85	0.0720649	0.000720693	-6.37794e-11	3.44754e-11		-1.43	7.04987e-11	-6.37755e-09
-1.84	0.259917	1	1	1	1	1	1	1	1	1	1	1	1	1	1	1	1	1	1	1	1	0.972099	1	0.239145	0.146772	1	1	1	0.275637	0.0852467	0.405344	0.109715	0.0918629	0.0637677	1	1	1	1	1	5.4287e-08	-1.84	0.0734068	0.000734114	-7.33291e-11	3.98528e-11		-1.42	8.03592e-11	-7.33246e-09
-1.83	0.264132	1	1	1	1	1	1	1	1	1	1	1	1	1	1	1	1	1	1	1	1	0.97192	1	0.241288	0.148734	1	1	1	0.278985	0.0863587	0.405286	0.111741	0.0938429	0.0652799	1	1	1	1	1	6.15794e-08	-1.83	0.0747663	0.000747709	-8.42596e-11	4.60435e-11		-1.41	9.1539e-11	-8.42543e-09
-1.82	0.268391	1	1	1	1	1	1	1	1	1	1	1	1	1	1	1	1	1	1	1	1	0.971739	1	0.243441	0.150713	1	1	1	0.28235	0.0874822	0.40522	0.113798	0.0958607	0.0668251	1	1	1	1	1	6.98194e-08	-1.82	0.0761433	0.00076148	-9.67623e-11	5.31661e-11		-1.4	1.04206e-10	-9.67563e-09
-1.81	0.272693	1	1	1	1	1	1	1	1	1	1	1	1	1	1	1	1	1	1	1	1	0.971557	1	0.245603	0.152711	1	1	1	0.285732	0.088617	0.405147	0.115889	0.0979168	0.0684041	1	1	1	1	1	7.91253e-08	-1.81	0.0775379	0.000775427	-1.11054e-10	6.13559e-11		-1.39	1.18546e-10	-1.11047e-08
-1.8	0.277038	1	1	1	1	1	1	1	1	1	1	1	1	1	1	1	1	1	1	1	1	0.971374	1	0.247776	0.154726	1	1	1	0.28913	0.0897634	0.405067	0.118012	0.100012	0.0700175	1	1	1	1	1	8.96295e-08	-1.8	0.0789502	0.000789551	-1.27381e-10	7.0767e-11		-1.38	1.34769e-10	-1.27373e-08
-1.79	0.281426	1	1	1	1	1	1	1	1	1	1	1	1	1	1	1	1	1	1	1	1	0.97119	1	0.249958	0.15676	1	1	1	0.292545	0.0909214	0.40498	0.120168	0.102146	0.0716657	1	1	1	1	1	1.0148e-07	-1.79	0.0803801	0.000803851	-1.46019e-10	8.15748e-11		-1.37	1.53108e-10	-1.4601e-08
-1.78	0.285855	1	1	1	1	1	1	1	1	1	1	1	1	1	1	1	1	1	1	1	1	0.971005	1	0.25215	0.158811	1	1	1	0.295974	0.092091	0.404885	0.122357	0.10432	0.0733496	1	1	1	1	1	1.14842e-07	-1.78	0.0818278	0.000818329	-1.67282e-10	9.39788e-11		-1.36	1.73823e-10	-1.67272e-08
-1.77	0.290326	1	1	1	1	1	1	1	1	1	1	1	1	1	1	1	1	1	1	1	1	0.970818	1	0.254352	0.160881	1	1	1	0.299418	0.0932722	0.404783	0.124579	0.106534	0.0750695	1	1	1	1	1	1.29901e-07	-1.77	0.0832932	0.000832984	-1.91524e-10	1.08206e-10		-1.35	1.97205e-10	-1.91512e-08
-1.76	0.294838	1	1	1	1	1	1	1	1	1	1	1	1	1	1	1	1	1	1	1	1	0.970631	1	0.256563	0.162968	1	1	1	0.302876	0.0944652	0.404674	0.126836	0.108789	0.0768262	1	1	1	1	1	1.46863e-07	-1.76	0.0847764	0.000847816	-2.19142e-10	1.24513e-10		-1.34	2.23575e-10	-2.19129e-08
-1.75	0.299391	1	1	1	1	1	1	1	1	1	1	1	1	1	1	1	1	1	1	1	1	0.970442	1	0.258784	0.165073	1	1	1	0.306348	0.0956699	0.404558	0.129126	0.111085	0.0786203	1	1	1	1	1	1.65957e-07	-1.75	0.0862773	0.000862827	-2.50586e-10	1.43192e-10		-1.33	2.53293e-10	-2.50571e-08
-1.74	0.303983	1	1	1	1	1	1	1	1	1	1	1	1	1	1	1	1	1	1	1	1	0.970252	1	0.261013	0.167196	1	1	1	0.309831	0.0968865	0.404434	0.131451	0.113422	0.0804523	1	1	1	1	1	1.8744e-07	-1.74	0.0877961	0.000878015	-2.86361e-10	1.64575e-10		-1.32	2.86756e-10	-2.86343e-08
-1.73	0.308615	1	1	1	1	1	1	1	1	1	1	1	1	1	1	1	1	1	1	1	1	0.970061	1	0.263252	0.169338	1	1	1	0.313326	0.098115	0.404304	0.13381	0.115802	0.082323	1	1	1	1	1	2.11597e-07	-1.73	0.0893326	0.000893382	-3.27034e-10	1.89037e-10		-1.31	3.24406e-10	-3.27013e-08
-1.72	0.313286	1	1	1	1	1	1	1	1	1	1	1	1	1	1	1	1	1	1	1	1	0.969869	1	0.265501	0.171496	1	1	1	0.316832	0.0993553	0.404166	0.136204	0.118224	0.0842328	1	1	1	1	1	2.38745e-07	-1.72	0.090887	0.000908926	-3.73243e-10	2.17002e-10		-1.3	3.66733e-10	-3.7322e-08
-1.71	0.317995	1	1	1	1	1	1	1	1	1	1	1	1	1	1	1	1	1	1	1	1	0.969675	1	0.267758	0.173673	1	1	1	0.320348	0.100608	0.404021	0.138633	0.120689	0.0861824	1	1	1	1	1	2.69237e-07	-1.71	0.0924591	0.000924649	-4.25704e-10	2.4895e-10		-1.29	4.14277e-10	-4.25678e-08
-1.7	0.322742	1	1	1	1	1	1	1	1	1	1	1	1	1	1	1	1	1	1	1	1	0.969481	1	0.270024	0.175868	1	1	1	0.323873	0.101872	0.403868	0.141098	0.123198	0.0881725	1	1	1	1	1	3.03465e-07	-1.7	0.0940491	0.000940549	-4.85221e-10	2.85424e-10		-1.28	4.67639e-10	-4.85191e-08
-1.69	0.327525	1	1	1	1	1	1	1	1	1	1	1	1	1	1	1	1	1	1	1	1	0.969285	1	0.272299	0.17808	1	1	1	0.327407	0.103149	0.403709	0.143597	0.12575	0.0902036	1	1	1	1	1	3.41865e-07	-1.69	0.0956568	0.000956627	-5.52693e-10	3.27037e-10		-1.27	5.27478e-10	-5.52658e-08
-1.68	0.332345	1	1	1	1	1	1	1	1	1	1	1	1	1	1	1	1	1	1	1	1	0.969088	1	0.274583	0.18031	1	1	1	0.330948	0.104437	0.403542	0.146132	0.128347	0.0922763	1	1	1	1	1	3.84918e-07	-1.68	0.0972823	0.000972883	-6.29126e-10	3.7448e-10		-1.26	5.94524e-10	-6.29087e-08
-1.67	0.337199	1	1	1	1	1	1	1	1	1	1	1	1	1	1	1	1	1	1	1	1	0.968889	1	0.276875	0.182557	1	1	1	0.334495	0.105738	0.403369	0.148703	0.130988	0.0943912	1	1	1	1	1	4.33159e-07	-1.67	0.0989255	0.000989316	-7.15648e-10	4.28531e-10		-1.25	6.6958e-10	-7.15603e-08
-1.66	0.342089	1	1	1	1	1	1	1	1	1	1	1	1	1	1	1	1	1	1	1	1	0.96869	1	0.279176	0.184822	1	1	1	0.338048	0.107051	0.403188	0.15131	0.133674	0.096549	1	1	1	1	1	4.87182e-07	-1.66	0.100586	0.00100593	-8.13515e-10	4.90069e-10		-1.24	7.5353e-10	-8.13464e-08
-1.65	0.347012	1	1	1	1	1	1	1	1	1	1	1	1	1	1	1	1	1	1	1	1	0.968489	1	0.281486	0.187105	1	1	1	0.341606	0.108376	0.403	0.153952	0.136405	0.0987502	1	1	1	1	1	5.47641e-07	-1.65	0.102265	0.00102271	-9.24131e-10	5.60079e-10		-1.23	8.47344e-10	-9.24074e-08
-1.64	0.351968	1	1	1	1	1	1	1	1	1	1	1	1	1	1	1	1	1	1	1	1	0.968287	1	0.283803	0.189405	1	1	1	0.345168	0.109713	0.402805	0.156631	0.139181	0.100995	1	1	1	1	1	6.15261e-07	-1.64	0.103961	0.00103968	-1.04906e-09	6.39672e-10		-1.22	9.52087e-10	-1.049e-07
-1.63	0.356956	1	1	1	1	1	1	1	1	1	1	1	1	1	1	1	1	1	1	1	1	0.968084	1	0.286129	0.191722	1	1	1	0.348732	0.111063	0.402603	0.159346	0.142004	0.103285	1	1	1	1	1	6.90843e-07	-1.63	0.105675	0.00105681	-1.19005e-09	7.30092e-10		-1.21	1.06893e-09	-1.18998e-07
-1.62	0.361976	1	1	1	1	1	1	1	1	1	1	1	1	1	1	1	1	1	1	1	1	0.967879	1	0.288463	0.194056	1	1	1	0.352298	0.112425	0.402393	0.162097	0.144873	0.10562	1	1	1	1	1	7.7527e-07	-1.62	0.107406	0.00107413	-1.34904e-09	8.32738e-10		-1.2	1.19914e-09	-1.34895e-07
-1.61	0.367025	1	1	1	1	1	1	1	1	1	1	1	1	1	1	1	1	1	1	1	1	0.967673	1	0.290805	0.196408	1	1	1	0.355864	0.1138	0.402177	0.164885	0.147788	0.108001	1	1	1	1	1	8.69516e-07	-1.61	0.109155	0.00109162	-1.52817e-09	9.49177e-10		-1.19	1.34413e-09	-1.52808e-07
-1.6	0.372104	1	1	1	1	1	1	1	1	1	1	1	1	1	1	1	1	1	1	1	1	0.967466	1	0.293155	0.198777	1	1	1	0.359431	0.115187	0.401954	0.167709	0.15075	0.110428	1	1	1	1	1	9.74655e-07	-1.6	0.110921	0.00110928	-1.72986e-09	1.08116e-09		-1.18	1.50541e-09	-1.72975e-07
-1.59	0.377212	1	1	1	1	1	1	1	1	1	1	1	1	1	1	1	1	1	1	1	1	0.967258	1	0.295513	0.201163	1	1	1	0.362996	0.116586	0.401724	0.17057	0.153758	0.112902	1	1	1	1	1	1.09187e-06	-1.59	0.112704	0.00112711	-1.95675e-09	1.23066e-09		-1.17	1.68465e-09	-1.95663e-07
-1.58	0.382347	1	1	1	1	1	1	1	1	1	1	1	1	1	1	1	1	1	1	1	1	0.967048	1	0.297878	0.203566	1	1	1	0.366558	0.117998	0.401486	0.173467	0.156814	0.115423	1	1	1	1	1	1.22246e-06	-1.58	0.114505	0.00114512	-2.21178e-09	1.39986e-09		-1.16	1.88365e-09	-2.21164e-07
-1.57	0.387508	1	1	1	1	1	1	1	1	1	1	1	1	1	1	1	1	1	1	1	1	0.966837	1	0.300251	0.205986	1	1	1	0.370117	0.119422	0.401242	0.176401	0.159917	0.117993	1	1	1	1	1	1.36785e-06	-1.57	0.116323	0.0011633	-2.49821e-09	1.59121e-09		-1.15	2.10438e-09	-2.49805e-07
-1.56	0.392695	1	1	1	1	1	1	1	1	1	1	1	1	1	1	1	1	1	1	1	1	0.966625	1	0.302631	0.208423	1	1	1	0.373672	0.120859	0.400991	0.179371	0.163068	0.12061	1	1	1	1	1	1.52961e-06	-1.56	0.118157	0.00118165	-2.81963e-09	1.80746e-09		-1.14	2.34897e-09	-2.81946e-07
-1.55	0.397905	1	1	1	1	1	1	1	1	1	1	1	1	1	1	1	1	1	1	1	1	0.966411	1	0.305018	0.210876	1	1	1	0.37722	0.122309	0.400733	0.182378	0.166266	0.123277	1	1	1	1	1	1.70946e-06	-1.55	0.120009	0.00120016	-3.18003e-09	2.05163e-09		-1.13	2.61973e-09	-3.17984e-07
-1.54	0.40314	1	1	1	1	1	1	1	1	1	1	1	1	1	1	1	1	1	1	1	1	0.966196	1	0.307413	0.213346	1	1	1	0.380762	0.123771	0.400467	0.185421	0.169512	0.125993	1	1	1	1	1	1.90928e-06	-1.54	0.121878	0.00121885	-3.58379e-09	2.32713e-09		-1.12	2.91916e-09	-3.58356e-07
-1.53	0.408396	1	1	1	1	1	1	1	1	1	1	1	1	1	1	1	1	1	1	1	1	0.96598	1	0.309815	0.215832	1	1	1	0.384295	0.125246	0.400195	0.1885	0.172805	0.128759	1	1	1	1	1	2.13114e-06	-1.53	0.123763	0.0012377	-4.03572e-09	2.63773e-09		-1.11	3.24994e-09	-4.03547e-07
-1.52	0.413673	1	1	1	1	1	1	1	1	1	1	1	1	1	1	1	1	1	1	1	1	0.965763	1	0.312223	0.218335	1	1	1	0.387819	0.126733	0.399917	0.191616	0.176146	0.131575	1	1	1	1	1	2.37729e-06	-1.52	0.125665	0.00125672	-4.54116e-09	2.9876e-09		-1.1	3.615e-09	-4.54087e-07
-1.51	0.418971	1	1	1	1	1	1	1	1	1	1	1	1	1	1	1	1	1	1	1	1	0.965544	1	0.314639	0.220854	1	1	1	0.391333	0.128233	0.399631	0.194767	0.179535	0.134442	1	1	1	1	1	2.6502e-06	-1.51	0.127583	0.00127591	-5.10592e-09	3.38141e-09		-1.09	4.01745e-09	-5.10561e-07
-1.5	0.424287	1	1	1	1	1	1	1	1	1	1	1	1	1	1	1	1	1	1	1	1	0.965323	1	0.317061	0.223389	1	1	1	0.394835	0.129746	0.399338	0.197955	0.182971	0.13736	1	1	1	1	1	2.95254e-06	-1.5	0.129518	0.00129526	-5.73644e-09	3.82429e-09		-1.08	4.46066e-09	-5.73608e-07
-1.49	0.42962	1	1	1	1	1	1	1	1	1	1	1	1	1	1	1	1	1	1	1	1	0.965102	1	0.31949	0.225941	1	1	1	0.398323	0.131272	0.399039	0.201178	0.186455	0.140329	1	1	1	1	1	3.28725e-06	-1.49	0.131468	0.00131477	-6.43973e-09	4.32197e-09		-1.07	4.94822e-09	-6.43933e-07
-1.48	0.43497	1	1	1	1	1	1	1	1	1	1	1	1	1	1	1	1	1	1	1	1	0.964879	1	0.321925	0.228508	1	1	1	0.401798	0.13281	0.398733	0.204437	0.189986	0.14335	1	1	1	1	1	3.65753e-06	-1.48	0.133435	0.00133444	-7.22349e-09	4.88074e-09		-1.06	5.48399e-09	-7.22304e-07
-1.47	0.440336	1	1	1	1	1	1	1	1	1	1	1	1	1	1	1	1	1	1	1	1	0.964655	1	0.324366	0.231091	1	1	1	0.405257	0.134361	0.39842	0.207731	0.193565	0.146424	1	1	1	1	1	4.06683e-06	-1.47	0.135418	0.00135426	-8.09613e-09	5.50757e-09		-1.05	6.0721e-09	-8.09563e-07
-1.46	0.445715	1	1	1	1	1	1	1	1	1	1	1	1	1	1	1	1	1	1	1	1	0.964429	1	0.326814	0.233689	1	1	1	0.4087	0.135925	0.3981	0.21106	0.19719	0.14955	1	1	1	1	1	4.51895e-06	-1.46	0.137417	0.00137425	-9.06684e-09	6.21016e-09		-1.04	6.71691e-09	-9.06628e-07
-1.45	0.451107	1	1	1	1	1	1	1	1	1	1	1	1	1	1	1	1	1	1	1	1	0.964202	1	0.329267	0.236303	1	1	1	0.412124	0.137501	0.397774	0.214423	0.200863	0.152728	1	1	1	1	1	5.01795e-06	-1.45	0.139431	0.00139439	-1.01456e-08	6.99699e-09		-1.03	7.42311e-09	-1.0145e-06
-1.44	0.45651	1	1	1	1	1	1	1	1	1	1	1	1	1	1	1	1	1	1	1	1	0.963973	1	0.331727	0.238932	1	1	1	0.415529	0.139091	0.39744	0.217821	0.204581	0.15596	1	1	1	1	1	5.56829e-06	-1.44	0.14146	0.00141469	-1.13434e-08	7.8774e-09		-1.02	8.19564e-09	-1.13427e-06
-1.43	0.461924	1	1	1	1	1	1	1	1	1	1	1	1	1	1	1	1	1	1	1	1	0.963743	1	0.334192	0.241577	1	1	1	0.418914	0.140693	0.397101	0.221253	0.208347	0.159245	1	1	1	1	1	6.17477e-06	-1.43	0.143505	0.00143513	-1.26721e-08	8.86163e-09		-1.01	9.03975e-09	-1.26713e-06
-1.42	0.467347	1	1	1	1	1	1	1	1	1	1	1	1	1	1	1	1	1	1	1	1	0.963512	1	0.336663	0.244237	1	1	1	0.422276	0.142308	0.396754	0.224718	0.212157	0.162583	1	1	1	1	1	6.84259e-06	-1.42	0.145564	0.00145573	-1.41446e-08	9.96098e-09		-1	9.96098e-09	-1.41437e-06
-1.41	0.472777	1	1	1	1	1	1	1	1	1	1	1	1	1	1	1	1	1	1	1	1	0.963279	1	0.33914	0.246911	1	1	1	0.425616	0.143936	0.396401	0.228217	0.216013	0.165974	1	1	1	1	1	7.57736e-06	-1.41	0.147639	0.00147648	-1.57748e-08	1.11878e-08		-0.99	1.09652e-08	-1.57738e-06
-1.4	0.478214	1	1	1	1	1	1	1	1	1	1	1	1	1	1	1	1	1	1	1	1	0.963045	1	0.341622	0.2496	1	1	1	0.42893	0.145577	0.396041	0.231748	0.219914	0.169419	1	1	1	1	1	8.38514e-06	-1.4	0.149727	0.00149737	-1.75779e-08	1.25556e-08		-0.98	1.20584e-08	-1.75768e-06
-1.39	0.483656	1	1	1	1	1	1	1	1	1	1	1	1	1	1	1	1	1	1	1	1	0.962809	1	0.344109	0.252304	1	1	1	0.432219	0.14723	0.395675	0.235311	0.22386	0.172918	1	1	1	1	1	9.27245e-06	-1.39	0.151831	0.0015184	-1.95702e-08	1.40793e-08		-0.97	1.32472e-08	-1.9569e-06
-1.38	0.489102	1	1	1	1	1	1	1	1	1	1	1	1	1	1	1	1	1	1	1	1	0.962572	1	0.346602	0.255023	1	1	1	0.435481	0.148896	0.395302	0.238906	0.227848	0.17647	1	1	1	1	1	1.02463e-05	-1.38	0.153948	0.00153958	-2.17695e-08	1.5775e-08		-0.96	1.45383e-08	-2.17682e-06
-1.37	0.49455	1	1	1	1	1	1	1	1	1	1	1	1	1	1	1	1	1	1	1	1	0.962334	1	0.349099	0.257755	1	1	1	0.438714	0.150576	0.394923	0.242532	0.23188	0.180076	1	1	1	1	1	1.13143e-05	-1.37	0.15608	0.00156089	-2.41948e-08	1.76605e-08		-0.95	1.59386e-08	-2.41933e-06
-1.36	0.5	1	1	1	1	1	1	1	1	1	1	1	1	1	1	1	1	1	1	1	1	0.962094	1	0.351601	0.260502	1	1	1	0.441917	0.152268	0.394537	0.246188	0.235955	0.183735	1	1	1	1	1	1.24845e-05	-1.36	0.158225	0.00158235	-2.68666e-08	1.97548e-08		-0.94	1.74554e-08	-2.68649e-06
-1.35	0.50545	1	1	1	1	1	1	1	1	1	1	1	1	1	1	1	1	1	1	1	1	0.961852	1	0.354108	0.263263	1	1	1	0.445089	0.153972	0.394145	0.249874	0.24007	0.187447	1	1	1	1	1	1.37656e-05	-1.35	0.160383	0.00160393	-2.98069e-08	2.20792e-08		-0.93	1.90963e-08	-2.9805e-06
-1.34	0.510898	1	1	1	1	1	1	1	1	1	1	1	1	1	1	1	1	1	1	1	1	0.96161	1	0.35662	0.266037	1	1	1	0.448228	0.15569	0.393746	0.253589	0.244227	0.191213	1	1	1	1	1	1.5167e-05	-1.34	0.162555	0.00162565	-3.30393e-08	2.46562e-08		-0.92	2.0869e-08	-3.30373e-06
-1.33	0.516344	1	1	1	1	1	1	1	1	1	1	1	1	1	1	1	1	1	1	1	1	0.961365	1	0.359136	0.268825	1	1	1	0.451334	0.157421	0.393341	0.257333	0.248423	0.195032	1	1	1	1	1	1.66985e-05	-1.33	0.16474	0.0016475	-3.65892e-08	2.75107e-08		-0.91	2.27816e-08	-3.6587e-06
-1.32	0.521786	1	1	1	1	1	1	1	1	1	1	1	1	1	1	1	1	1	1	1	1	0.961119	1	0.361656	0.271627	1	1	1	0.454403	0.159164	0.39293	0.261104	0.252658	0.198903	1	1	1	1	1	1.83707e-05	-1.32	0.166937	0.00166947	-4.04836e-08	3.06694e-08		-0.9	2.48422e-08	-4.04811e-06
-1.31	0.527223	1	1	1	1	1	1	1	1	1	1	1	1	1	1	1	1	1	1	1	1	0.960872	1	0.364181	0.274441	1	1	1	0.457437	0.16092	0.392512	0.264901	0.256931	0.202826	1	1	1	1	1	2.0195e-05	-1.31	0.169147	0.00169157	-4.47514e-08	3.41614e-08		-0.89	2.70592e-08	-4.47486e-06
-1.3	0.532653	1	1	1	1	1	1	1	1	1	1	1	1	1	1	1	1	1	1	1	1	0.960623	1	0.366709	0.277269	1	1	1	0.460432	0.162689	0.392088	0.268725	0.261241	0.206801	1	1	1	1	1	2.21835e-05	-1.3	0.171369	0.00171379	-4.94232e-08	3.80179e-08		-0.88	2.9441e-08	-4.94201e-06
-1.29	0.538076	1	1	1	1	1	1	1	1	1	1	1	1	1	1	1	1	1	1	1	1	0.960373	1	0.369242	0.280109	1	1	1	0.463388	0.164471	0.391657	0.272574	0.265586	0.210828	1	1	1	1	1	2.43488e-05	-1.29	0.173602	0.00173613	-5.45318e-08	4.22727e-08		-0.87	3.19962e-08	-5.45284e-06
-1.28	0.54349	1	1	1	1	1	1	1	1	1	1	1	1	1	1	1	1	1	1	1	1	0.960121	1	0.371778	0.282963	1	1	1	0.466303	0.166265	0.391221	0.276446	0.269965	0.214905	1	1	1	1	1	2.67046e-05	-1.28	0.175847	0.00175858	-6.01117e-08	4.69623e-08		-0.86	3.47333e-08	-6.0108e-06
-1.27	0.548893	1	1	1	1	1	1	1	1	1	1	1	1	1	1	1	1	1	1	1	1	0.959867	1	0.374318	0.285828	1	1	1	0.469176	0.168072	0.390778	0.280342	0.274378	0.219032	1	1	1	1	1	2.92653e-05	-1.27	0.178104	0.00178115	-6.61997e-08	5.21258e-08		-0.85	3.76609e-08	-6.61956e-06
-1.26	0.554285	1	1	1	1	1	1	1	1	1	1	1	1	1	1	1	1	1	1	1	1	0.959612	1	0.376861	0.288706	1	1	1	0.472006	0.169892	0.390329	0.28426	0.278822	0.223209	1	1	1	1	1	3.20459e-05	-1.26	0.180371	0.00180382	-7.28346e-08	5.78052e-08		-0.84	4.07874e-08	-7.28301e-06
-1.25	0.559664	1	1	1	1	1	1	1	1	1	1	1	1	1	1	1	1	1	1	1	1	0.959356	1	0.379408	0.291596	1	1	1	0.474791	0.171725	0.389874	0.288199	0.283297	0.227435	1	1	1	1	1	3.50627e-05	-1.25	0.182649	0.0018266	-8.0057e-08	6.40456e-08		-0.83	4.4121e-08	-8.00521e-06
-1.24	0.56503	1	1	1	1	1	1	1	1	1	1	1	1	1	1	1	1	1	1	1	1	0.959097	1	0.381958	0.294498	1	1	1	0.47753	0.17357	0.389412	0.292157	0.2878	0.231708	1	1	1	1	1	3.83324e-05	-1.24	0.184937	0.00184949	-8.79101e-08	7.08953e-08		-0.82	4.767e-08	-8.79047e-06
-1.23	0.57038	1	1	1	1	1	1	1	1	1	1	1	1	1	1	1	1	1	1	1	1	0.958838	1	0.384511	0.297411	1	1	1	0.480222	0.175428	0.388945	0.296135	0.29233	0.236029	1	1	1	1	1	4.18728e-05	-1.23	0.187235	0.00187247	-9.64389e-08	7.84056e-08		-0.81	5.14419e-08	-9.64329e-06
-1.22	0.575713	1	1	1	1	1	1	1	1	1	1	1	1	1	1	1	1	1	1	1	1	0.958576	1	0.387067	0.300336	1	1	1	0.482865	0.177299	0.388471	0.30013	0.296886	0.240395	1	1	1	1	1	4.57026e-05	-1.22	0.189543	0.00189555	-1.05691e-07	8.66316e-08		-0.8	5.54442e-08	-1.05684e-05
-1.21	0.581029	1	1	1	1	1	1	1	1	1	1	1	1	1	1	1	1	1	1	1	1	0.958314	1	0.389626	0.303272	1	1	1	0.485459	0.179182	0.387992	0.304141	0.301465	0.244807	1	1	1	1	1	4.98413e-05	-1.21	0.19186	0.00191872	-1.15714e-07	9.56316e-08		-0.79	5.96837e-08	-1.15707e-05
-1.2	0.586327	1	1	1	1	1	1	1	1	1	1	1	1	1	1	1	1	1	1	1	1	0.958049	1	0.392187	0.306219	1	1	1	0.488001	0.181078	0.387507	0.308167	0.306067	0.249262	1	1	1	1	1	5.43094e-05	-1.2	0.194186	0.00194198	-1.26561e-07	1.05468e-07		-0.78	6.41666e-08	-1.26553e-05
-1.19	0.591604	1	1	1	1	1	1	1	1	1	1	1	1	1	1	1	1	1	1	1	1	0.957783	1	0.394751	0.309177	1	1	1	0.490491	0.182986	0.387015	0.312206	0.310688	0.25376	1	1	1	1	1	5.91281e-05	-1.19	0.19652	0.00196533	-1.38285e-07	1.16206e-07		-0.77	6.88985e-08	-1.38277e-05
-1.18	0.59686	1	1	1	1	1	1	1	1	1	1	1	1	1	1	1	1	1	1	1	1	0.957515	1	0.397317	0.312146	1	1	1	0.492927	0.184907	0.386518	0.316258	0.315327	0.258299	1	1	1	1	1	6.43196e-05	-1.18	0.198863	0.00198875	-1.50941e-07	1.27916e-07		-0.76	7.38842e-08	-1.50931e-05
-1.17	0.602095	1	1	1	1	1	1	1	1	1	1	1	1	1	1	1	1	1	1	1	1	0.957246	1	0.399885	0.315125	1	1	1	0.495309	0.18684	0.386015	0.32032	0.319982	0.262878	1	1	1	1	1	6.99069e-05	-1.17	0.201214	0.00201226	-1.64585e-07	1.40671e-07		-0.75	7.91273e-08	-1.64575e-05
-1.16	0.607305	1	1	1	1	1	1	1	1	1	1	1	1	1	1	1	1	1	1	1	1	0.956975	1	0.402456	0.318114	1	1	1	0.497635	0.188786	0.385506	0.324392	0.324651	0.267495	1	1	1	1	1	7.59139e-05	-1.16	0.203571	0.00203584	-1.79276e-07	1.54549e-07		-0.74	8.46308e-08	-1.79265e-05
-1.15	0.612492	1	1	1	1	1	1	1	1	1	1	1	1	1	1	1	1	1	1	1	1	0.956703	1	0.405028	0.321112	1	1	1	0.499904	0.190744	0.384991	0.328471	0.329331	0.272149	1	1	1	1	1	8.23653e-05	-1.15	0.205936	0.00205949	-1.95075e-07	1.69631e-07		-0.73	9.03961e-08	-1.95063e-05
-1.14	0.617653	1	1	1	1	1	1	1	1	1	1	1	1	1	1	1	1	1	1	1	1	0.956428	1	0.407603	0.324121	1	1	1	0.502114	0.192714	0.38447	0.332556	0.334021	0.276839	1	1	1	1	1	8.92865e-05	-1.14	0.208308	0.00208321	-2.12043e-07	1.86002e-07		-0.72	9.64236e-08	-2.12029e-05
-1.13	0.622788	1	1	1	1	1	1	1	1	1	1	1	1	1	1	1	1	1	1	1	1	0.956153	1	0.410179	0.327139	1	1	1	0.504265	0.194697	0.383944	0.336646	0.338718	0.281561	1	1	1	1	1	9.67036e-05	-1.13	0.210686	0.00210699	-2.30241e-07	2.03753e-07		-0.71	1.02712e-07	-2.30227e-05
-1.12	0.627896	1	1	1	1	1	1	1	1	1	1	1	1	1	1	1	1	1	1	1	1	0.955875	1	0.412756	0.330166	1	1	1	0.506356	0.196692	0.383412	0.340738	0.343419	0.286315	1	1	1	1	1	0.000104643	-1.12	0.213069	0.00213082	-2.49734e-07	2.22977e-07		-0.7	1.09259e-07	-2.49718e-05
-1.11	0.632975	1	1	1	1	1	1	1	1	1	1	1	1	1	1	1	1	1	1	1	1	0.955596	1	0.415335	0.333202	1	1	1	0.508385	0.1987	0.382874	0.344831	0.348122	0.291099	1	1	1	1	1	0.000113133	-1.11	0.215458	0.00215472	-2.70585e-07	2.4377e-07		-0.69	1.16059e-07	-2.70568e-05
-1.1	0.638024	1	1	1	1	1	1	1	1	1	1	1	1	1	1	1	1	1	1	1	1	0.955315	1	0.417915	0.336247	1	1	1	0.510351	0.200719	0.382331	0.348924	0.352824	0.29591	1	1	1	1	1	0.000122201	-1.1	0.217852	0.00217866	-2.92858e-07	2.66234e-07		-0.68	1.23107e-07	-2.92839e-05
-1.09	0.643044	1	1	1	1	1	1	1	1	1	1	1	1	1	1	1	1	1	1	1	1	0.955032	1	0.420496	0.3393	1	1	1	0.512254	0.202751	0.381782	0.353014	0.357523	0.300746	1	1	1	1	1	0.000131875	-1.09	0.220251	0.00220264	-3.16617e-07	2.90474e-07		-0.67	1.30394e-07	-3.16597e-05
-1.08	0.648032	1	1	1	1	1	1	1	1	1	1	1	1	1	1	1	1	1	1	1	1	0.954748	1	0.423078	0.342362	1	1	1	0.514092	0.204794	0.381227	0.357099	0.362216	0.305605	1	1	1	1	1	0.000142184	-1.08	0.222653	0.00222667	-3.41925e-07	3.16597e-07		-0.66	1.3791e-07	-3.41904e-05
-1.07	0.652988	1	1	1	1	1	1	1	1	1	1	1	1	1	1	1	1	1	1	1	1	0.954462	1	0.425661	0.345431	1	1	1	0.515865	0.20685	0.380668	0.361178	0.366899	0.310485	1	1	1	1	1	0.000153157	-1.07	0.22506	0.00225074	-3.68845e-07	3.44715e-07		-0.65	1.45642e-07	-3.68823e-05
-1.06	0.657911	1	1	1	1	1	1	1	1	1	1	1	1	1	1	1	1	1	1	1	1	0.954174	1	0.428245	0.348509	1	1	1	0.517571	0.208917	0.380102	0.365248	0.371571	0.315383	1	1	1	1	1	0.000164822	-1.06	0.22747	0.00227484	-3.97439e-07	3.74942e-07		-0.64	1.53576e-07	-3.97414e-05
-1.05	0.662801	1	1	1	1	1	1	1	1	1	1	1	1	1	1	1	1	1	1	1	1	0.953885	1	0.430829	0.351593	1	1	1	0.51921	0.210997	0.379531	0.369308	0.376228	0.320297	1	1	1	1	1	0.000177208	-1.05	0.229882	0.00229896	-4.27765e-07	4.07395e-07		-0.63	1.61695e-07	-4.27738e-05
-1.04	0.667655	1	1	1	1	1	1	1	1	1	1	1	1	1	1	1	1	1	1	1	1	0.953594	1	0.433413	0.354686	1	1	1	0.52078	0.213088	0.378955	0.373356	0.380866	0.325223	1	1	1	1	1	0.000190345	-1.04	0.232297	0.00232311	-4.5988e-07	4.42192e-07		-0.62	1.69979e-07	-4.59851e-05
-1.03	0.672475	1	1	1	1	1	1	1	1	1	1	1	1	1	1	1	1	1	1	1	1	0.953301	1	0.435998	0.357785	1	1	1	0.522281	0.215191	0.378373	0.377389	0.385484	0.33016	1	1	1	1	1	0.000204259	-1.03	0.234714	0.00234728	-4.93839e-07	4.79455e-07		-0.61	1.78405e-07	-4.93808e-05
-1.02	0.677258	1	1	1	1	1	1	1	1	1	1	1	1	1	1	1	1	1	1	1	1	0.953006	1	0.438583	0.360891	1	1	1	0.523713	0.217306	0.377787	0.381405	0.390077	0.335104	1	1	1	1	1	0.00021898	-1.02	0.237132	0.00237147	-5.29691e-07	5.19305e-07		-0.6	1.8695e-07	-5.29658e-05
-1.01	0.682005	1	1	1	1	1	1	1	1	1	1	1	1	1	1	1	1	1	1	1	1	0.952709	1	0.441168	0.364003	1	1	1	0.525074	0.219433	0.377194	0.385402	0.394643	0.340052	1	1	1	1	1	0.000234534	-1.01	0.239551	0.00239566	-5.67483e-07	5.61865e-07		-0.59	1.95585e-07	-5.67448e-05
-1	0.686714	1	1	1	1	1	1	1	1	1	1	1	1	1	1	1	1	1	1	1	1	0.952411	1	0.443753	0.367122	1	1	1	0.526363	0.221571	0.376597	0.389377	0.399177	0.345001	1	1	1	1	1	0.000250948	-1	0.241971	0.00241986	-6.07257e-07	6.07257e-07		-0.58	2.04281e-07	-6.0722e-05
-0.99	0.691385	1	1	1	1	1	1	1	1	1	1	1	1	1	1	1	1	1	1	1	1	0.952111	1	0.446338	0.370247	1	1	1	0.52758	0.22372	0.375994	0.39333	0.403677	0.349948	1	1	1	1	1	0.000268245	-0.99	0.24439	0.00244406	-6.49049e-07	6.55605e-07		-0.57	2.13006e-07	-6.49009e-05
-0.98	0.696017	1	1	1	1	1	1	1	1	1	1	1	1	1	1	1	1	1	1	1	1	0.951809	1	0.448922	0.373377	1	1	1	0.528724	0.225881	0.375387	0.397256	0.40814	0.35489	1	1	1	1	1	0.00028645	-0.98	0.246809	0.00246825	-6.92889e-07	7.07029e-07		-0.56	2.21724e-07	-6.92846e-05
-0.97	0.700609	1	1	1	1	1	1	1	1	1	1	1	1	1	1	1	1	1	1	1	1	0.951506	1	0.451505	0.376513	1	1	1	0.529795	0.228054	0.374774	0.401154	0.412561	0.359822	1	1	1	1	1	0.000305585	-0.97	0.249228	0.00249243	-7.388e-07	7.61649e-07		-0.55	2.30399e-07	-7.38754e-05
-0.96	0.705162	1	1	1	1	1	1	1	1	1	1	1	1	1	1	1	1	1	1	1	1	0.9512	1	0.454088	0.379655	1	1	1	0.530792	0.230237	0.374156	0.405022	0.416937	0.364743	1	1	1	1	1	0.00032567	-0.96	0.251644	0.0025166	-7.86797e-07	8.1958e-07		-0.54	2.3899e-07	-7.86748e-05
-0.95	0.709674	1	1	1	1	1	1	1	1	1	1	1	1	1	1	1	1	1	1	1	1	0.950893	1	0.45667	0.382801	1	1	1	0.531714	0.232432	0.373533	0.408856	0.421264	0.369647	1	1	1	1	1	0.000346723	-0.95	0.254059	0.00254075	-8.36888e-07	8.80935e-07		-0.53	2.47455e-07	-8.36836e-05
-0.94	0.714145	1	1	1	1	1	1	1	1	1	1	1	1	1	1	1	1	1	1	1	1	0.950584	1	0.459252	0.385952	1	1	1	0.532562	0.234638	0.372905	0.412655	0.425539	0.374532	1	1	1	1	1	0.00036876	-0.94	0.256471	0.00256487	-8.89072e-07	9.45821e-07		-0.52	2.5575e-07	-8.89017e-05
-0.93	0.718574	1	1	1	1	1	1	1	1	1	1	1	1	1	1	1	1	1	1	1	1	0.950273	1	0.461832	0.389108	1	1	1	0.533333	0.236855	0.372272	0.416416	0.429758	0.379394	1	1	1	1	1	0.000391794	-0.93	0.258881	0.00258897	-9.43337e-07	1.01434e-06		-0.51	2.6383e-07	-9.43279e-05
-0.92	0.722962	1	1	1	1	1	1	1	1	1	1	1	1	1	1	1	1	1	1	1	1	0.94996	1	0.46441	0.392268	1	1	1	0.534029	0.239083	0.371634	0.420136	0.433918	0.384228	1	1	1	1	1	0.000415836	-0.92	0.261286	0.00261303	-9.99662e-07	1.08659e-06		-0.5	2.71647e-07	-9.996e-05
-0.91	0.727307	1	1	1	1	1	1	1	1	1	1	1	1	1	1	1	1	1	1	1	1	0.949645	1	0.466988	0.395432	1	1	1	0.534649	0.241322	0.370992	0.423814	0.438014	0.389031	1	1	1	1	1	0.000440892	-0.91	0.263688	0.00263704	-1.05801e-06	1.16265e-06		-0.49	2.79153e-07	-0.000105795
-0.9	0.731609	1	1	1	1	1	1	1	1	1	1	1	1	1	1	1	1	1	1	1	1	0.949329	1	0.469564	0.398599	1	1	1	0.535191	0.243572	0.370344	0.427445	0.442042	0.393799	1	1	1	1	1	0.000466968	-0.9	0.266085	0.00266102	-1.11835e-06	1.24261e-06		-0.48	2.86297e-07	-0.000111828
-0.89	0.735868	1	1	1	1	1	1	1	1	1	1	1	1	1	1	1	1	1	1	1	1	0.94901	1	0.472138	0.40177	1	1	1	0.535657	0.245832	0.369692	0.431029	0.445999	0.398527	1	1	1	1	1	0.000494062	-0.89	0.268477	0.00268494	-1.18061e-06	1.32653e-06		-0.47	2.9303e-07	-0.000118053
-0.88	0.740083	1	1	1	1	1	1	1	1	1	1	1	1	1	1	1	1	1	1	1	1	0.94869	1	0.474711	0.404945	1	1	1	0.536046	0.248103	0.369035	0.434561	0.449881	0.403211	1	1	1	1	1	0.000522171	-0.88	0.270864	0.00270881	-1.24473e-06	1.41446e-06		-0.46	2.993e-07	-0.000124465
-0.87	0.744254	1	1	1	1	1	1	1	1	1	1	1	1	1	1	1	1	1	1	1	1	0.948368	1	0.477282	0.408122	1	1	1	0.536357	0.250384	0.368374	0.43804	0.453684	0.407847	1	1	1	1	1	0.000551287	-0.87	0.273244	0.00273261	-1.31062e-06	1.50646e-06		-0.45	3.05057e-07	-0.000131053
-0.86	0.748382	1	1	1	1	1	1	1	1	1	1	1	1	1	1	1	1	1	1	1	1	0.948044	1	0.479851	0.411302	1	1	1	0.53659	0.252676	0.367707	0.441463	0.457404	0.412431	1	1	1	1	1	0.000581398	-0.86	0.275618	0.00275635	-1.37818e-06	1.60254e-06		-0.44	3.10252e-07	-0.00013781
-0.85	0.752465	1	1	1	1	1	1	1	1	1	1	1	1	1	1	1	1	1	1	1	1	0.947718	1	0.482417	0.414485	1	1	1	0.536746	0.254979	0.367036	0.444827	0.461037	0.416958	1	1	1	1	1	0.000612487	-0.85	0.277985	0.00278002	-1.44732e-06	1.70273e-06		-0.43	3.14834e-07	-0.000144723
-0.84	0.756503	1	1	1	1	1	1	1	1	1	1	1	1	1	1	1	1	1	1	1	1	0.94739	1	0.484982	0.417669	1	1	1	0.536824	0.257291	0.366361	0.448129	0.464579	0.421423	1	1	1	1	1	0.000644532	-0.84	0.280344	0.00280361	-1.51789e-06	1.80702e-06		-0.42	3.18758e-07	-0.00015178
-0.83	0.760496	1	1	1	1	1	1	1	1	1	1	1	1	1	1	1	1	1	1	1	1	0.94706	1	0.487544	0.420856	1	1	1	0.536824	0.259614	0.365681	0.451367	0.468026	0.425823	1	1	1	1	1	0.000677505	-0.83	0.282694	0.00282712	-1.58977e-06	1.91539e-06		-0.41	3.21977e-07	-0.000158967
-0.82	0.764444	1	1	1	1	1	1	1	1	1	1	1	1	1	1	1	1	1	1	1	1	0.946728	1	0.490103	0.424044	1	1	1	0.536746	0.261947	0.364997	0.454537	0.471375	0.430152	1	1	1	1	1	0.000711375	-0.82	0.285036	0.00285054	-1.6628e-06	2.0278e-06		-0.4	3.24449e-07	-0.00016627
-0.81	0.768347	1	1	1	1	1	1	1	1	1	1	1	1	1	1	1	1	1	1	1	1	0.946394	1	0.49266	0.427234	1	1	1	0.53659	0.26429	0.364308	0.457638	0.474621	0.434406	1	1	1	1	1	0.000746103	-0.81	0.287369	0.00287387	-1.7368e-06	2.1442e-06		-0.39	3.26133e-07	-0.00017367
-0.8	0.772204	1	1	1	1	1	1	1	1	1	1	1	1	1	1	1	1	1	1	1	1	0.946058	1	0.495215	0.430425	1	1	1	0.536357	0.266642	0.363614	0.460667	0.47776	0.43858	1	1	1	1	1	0.000781646	-0.8	0.289692	0.0028971	-1.8116e-06	2.2645e-06		-0.38	3.26994e-07	-0.000181149
-0.79	0.776016	1	1	1	1	1	1	1	1	1	1	1	1	1	1	1	1	1	1	1	1	0.94572	1	0.497766	0.433617	1	1	1	0.536046	0.269004	0.362917	0.46362	0.480789	0.442669	1	1	1	1	1	0.000817954	-0.79	0.292004	0.00292022	-1.887e-06	2.38861e-06		-0.37	3.27e-07	-0.000188688
-0.78	0.779783	1	1	1	1	1	1	1	1	1	1	1	1	1	1	1	1	1	1	1	1	0.945381	1	0.500314	0.43681	1	1	1	0.535657	0.271376	0.362215	0.466496	0.483703	0.446668	1	1	1	1	1	0.000854973	-0.78	0.294305	0.00294323	-1.96278e-06	2.51638e-06		-0.36	3.26123e-07	-0.000196266
-0.77	0.783503	1	1	1	1	1	1	1	1	1	1	1	1	1	1	1	1	1	1	1	1	0.945039	1	0.502859	0.440003	1	1	1	0.535191	0.273758	0.361509	0.46929	0.4865	0.450574	1	1	1	1	1	0.000892642	-0.77	0.296595	0.00296613	-2.03872e-06	2.64769e-06		-0.35	3.24342e-07	-0.00020386
-0.76	0.787178	1	1	1	1	1	1	1	1	1	1	1	1	1	1	1	1	1	1	1	1	0.944695	1	0.505402	0.443196	1	1	1	0.534649	0.276149	0.360799	0.472002	0.489174	0.45438	1	1	1	1	1	0.000930893	-0.76	0.298872	0.00298891	-2.11459e-06	2.78235e-06		-0.34	3.2164e-07	-0.000211446
-0.75	0.790808	1	1	1	1	1	1	1	1	1	1	1	1	1	1	1	1	1	1	1	1	0.944349	1	0.50794	0.446389	1	1	1	0.534029	0.278549	0.360084	0.474627	0.491723	0.458083	1	1	1	1	1	0.000969654	-0.75	0.301137	0.00301156	-2.19013e-06	2.92017e-06		-0.33	3.18007e-07	-0.000218999
-0.74	0.794391	1	1	1	1	1	1	1	1	1	1	1	1	1	1	1	1	1	1	1	1	0.944001	1	0.510475	0.449582	1	1	1	0.533333	0.280958	0.359365	0.477164	0.494143	0.461676	1	1	1	1	1	0.00100885	-0.74	0.303389	0.00303408	-2.26508e-06	3.06092e-06		-0.32	3.13438e-07	-0.000226494
-0.73	0.797929	1	1	1	1	1	1	1	1	1	1	1	1	1	1	1	1	1	1	1	1	0.943651	1	0.513007	0.452774	1	1	1	0.532562	0.283376	0.358643	0.479609	0.496429	0.465157	1	1	1	1	1	0.00104839	-0.73	0.305627	0.00305646	-2.33918e-06	3.20435e-06		-0.31	3.07938e-07	-0.000233903
-0.72	0.801421	1	1	1	1	1	1	1	1	1	1	1	1	1	1	1	1	1	1	1	1	0.943299	1	0.515535	0.455965	1	1	1	0.531714	0.285804	0.357916	0.481961	0.49858	0.468519	1	1	1	1	1	0.00108818	-0.72	0.307851	0.0030787	-2.41214e-06	3.35019e-06		-0.3	3.01517e-07	-0.000241199
-0.71	0.804868	1	1	1	1	1	1	1	1	1	1	1	1	1	1	1	1	1	1	1	1	0.942945	1	0.518059	0.459156	1	1	1	0.530792	0.28824	0.357185	0.484216	0.50059	0.471758	1	1	1	1	1	0.00112814	-0.71	0.31006	0.0031008	-2.48368e-06	3.49813e-06		-0.29	2.94193e-07	-0.000248352
-0.7	0.808269	1	1	1	1	1	1	1	1	1	1	1	1	1	1	1	1	1	1	1	1	0.942589	1	0.52058	0.462345	1	1	1	0.529795	0.290685	0.356451	0.486372	0.502457	0.474869	1	1	1	1	1	0.00116816	-0.7	0.312254	0.00312273	-2.5535e-06	3.64786e-06		-0.28	2.85992e-07	-0.000255334
-0.69	0.811624	1	1	1	1	1	1	1	1	1	1	1	1	1	1	1	1	1	1	1	1	0.942231	1	0.523096	0.465532	1	1	1	0.528724	0.293139	0.355712	0.488426	0.504178	0.477848	1	1	1	1	1	0.00120814	-0.69	0.314432	0.00314451	-2.62132e-06	3.79901e-06		-0.27	2.76948e-07	-0.000262115
-0.68	0.814935	1	1	1	1	1	1	1	1	1	1	1	1	1	1	1	1	1	1	1	1	0.941871	1	0.525608	0.468718	1	1	1	0.52758	0.295601	0.35497	0.490376	0.505749	0.48069	1	1	1	1	1	0.00124796	-0.68	0.316593	0.00316613	-2.68682e-06	3.95121e-06		-0.26	2.67102e-07	-0.000268666
-0.67	0.8182	1	1	1	1	1	1	1	1	1	1	1	1	1	1	1	1	1	1	1	1	0.941508	1	0.528116	0.471902	1	1	1	0.526363	0.298071	0.354224	0.492219	0.507168	0.48339	1	1	1	1	1	0.00128752	-0.67	0.318737	0.00318757	-2.74973e-06	4.10407e-06		-0.25	2.56504e-07	-0.000274955
-0.66	0.82142	1	1	1	1	1	1	1	1	1	1	1	1	1	1	1	1	1	1	1	1	0.941144	1	0.530619	0.475083	1	1	1	0.525074	0.30055	0.353474	0.493954	0.50843	0.485945	1	1	1	1	1	0.0013267	-0.66	0.320864	0.00320884	-2.80972e-06	4.25716e-06		-0.24	2.45212e-07	-0.000280955
-0.65	0.824596	1	1	1	1	1	1	1	1	1	1	1	1	1	1	1	1	1	1	1	1	0.940777	1	0.533118	0.478262	1	1	1	0.523713	0.303036	0.35272	0.495577	0.509534	0.488348	1	1	1	1	1	0.00136537	-0.65	0.322972	0.00322992	-2.86652e-06	4.41004e-06		-0.23	2.33291e-07	-0.000286635
-0.64	0.827727	1	1	1	1	1	1	1	1	1	1	1	1	1	1	1	1	1	1	1	1	0.940408	1	0.535613	0.481438	1	1	1	0.522281	0.305531	0.351963	0.497087	0.510477	0.490597	1	1	1	1	1	0.00140341	-0.64	0.325062	0.00325082	-2.91984e-06	4.56225e-06		-0.22	2.20813e-07	-0.000291966
-0.63	0.830813	1	1	1	1	1	1	1	1	1	1	1	1	1	1	1	1	1	1	1	1	0.940037	1	0.538103	0.484611	1	1	1	0.52078	0.308034	0.351202	0.498481	0.511256	0.492687	1	1	1	1	1	0.0014407	-0.63	0.327133	0.00327153	-2.96939e-06	4.71331e-06		-0.21	2.07857e-07	-0.00029692
-0.62	0.833855	1	1	1	1	1	1	1	1	1	1	1	1	1	1	1	1	1	1	1	1	0.939664	1	0.540588	0.487781	1	1	1	0.51921	0.310544	0.350437	0.499757	0.511869	0.494614	1	1	1	1	1	0.00147712	-0.62	0.329184	0.00329204	-3.0149e-06	4.86274e-06		-0.2	1.94509e-07	-0.000301471
-0.61	0.836853	1	1	1	1	1	1	1	1	1	1	1	1	1	1	1	1	1	1	1	1	0.939289	1	0.543068	0.490947	1	1	1	0.517571	0.313062	0.349669	0.500913	0.512314	0.496374	1	1	1	1	1	0.00151253	-0.61	0.331215	0.00331235	-3.05611e-06	5.01002e-06		-0.19	1.80862e-07	-0.000305592
-0.6	0.839808	1	1	1	1	1	1	1	1	1	1	1	1	1	1	1	1	1	1	1	1	0.938912	1	0.545543	0.49411	1	1	1	0.515865	0.315587	0.348897	0.501947	0.512587	0.497963	1	1	1	1	1	0.0015468	-0.6	0.333225	0.00333245	-3.09278e-06	5.15464e-06		-0.18	1.6701e-07	-0.000309259
-0.59	0.842719	1	1	1	1	1	1	1	1	1	1	1	1	1	1	1	1	1	1	1	1	0.938532	1	0.548013	0.497269	1	1	1	0.514092	0.31812	0.348122	0.502857	0.512689	0.499377	1	1	1	1	1	0.00157981	-0.59	0.335213	0.00335234	-3.12468e-06	5.29607e-06		-0.17	1.53057e-07	-0.000312449
-0.58	0.845587	1	1	1	1	1	1	1	1	1	1	1	1	1	1	1	1	1	1	1	1	0.93815	1	0.550478	0.500424	1	1	1	0.512254	0.32066	0.347344	0.503642	0.512616	0.500613	1	1	1	1	1	0.00161144	-0.58	0.33718	0.00337201	-3.1516e-06	5.4338e-06		-0.16	1.39105e-07	-0.000315141
-0.57	0.848412	1	1	1	1	1	1	1	1	1	1	1	1	1	1	1	1	1	1	1	1	0.937766	1	0.552938	0.503574	1	1	1	0.510351	0.323207	0.346562	0.504298	0.512367	0.501668	1	1	1	1	1	0.00164156	-0.57	0.339124	0.00339145	-3.17335e-06	5.56729e-06		-0.15	1.25264e-07	-0.000317316
-0.56	0.851194	1	1	1	1	1	1	1	1	1	1	1	1	1	1	1	1	1	1	1	1	0.93738	1	0.555393	0.50672	1	1	1	0.508385	0.325761	0.345777	0.504825	0.511941	0.502538	1	1	1	1	1	0.00167005	-0.56	0.341046	0.00341067	-3.18976e-06	5.696e-06		-0.14	1.11642e-07	-0.000318956
-0.55	0.853935	1	1	1	1	1	1	1	1	1	1	1	1	1	1	1	1	1	1	1	1	0.936991	1	0.557841	0.509861	1	1	1	0.506356	0.328322	0.344989	0.505222	0.511336	0.503221	1	1	1	1	1	0.0016968	-0.55	0.342944	0.00342965	-3.20069e-06	5.81943e-06		-0.13	9.83484e-08	-0.000320049
-0.54	0.856633	1	1	1	1	1	1	1	1	1	1	1	1	1	1	1	1	1	1	1	1	0.9366	1	0.560285	0.512997	1	1	1	0.504265	0.330889	0.344197	0.505486	0.510552	0.503713	1	1	1	1	1	0.00172169	-0.54	0.344818	0.00344839	-3.20601e-06	5.93705e-06		-0.12	8.54935e-08	-0.000320581
-0.53	0.859289	1	1	1	1	1	1	1	1	1	1	1	1	1	1	1	1	1	1	1	1	0.936207	1	0.562723	0.516128	1	1	1	0.502114	0.333463	0.343403	0.505616	0.509588	0.504012	1	1	1	1	1	0.00174461	-0.53	0.346668	0.00346689	-3.20563e-06	6.04836e-06		-0.11	7.31852e-08	-0.000320543
-0.52	0.861905	1	1	1	1	1	1	1	1	1	1	1	1	1	1	1	1	1	1	1	1	0.935812	1	0.565154	0.519253	1	1	1	0.499904	0.336043	0.342605	0.505611	0.508442	0.504116	1	1	1	1	1	0.00176546	-0.52	0.348493	0.00348514	-3.1995e-06	6.15288e-06		-0.1	6.15288e-08	-0.00031993
-0.51	0.864479	1	1	1	1	1	1	1	1	1	1	1	1	1	1	1	1	1	1	1	1	0.935415	1	0.567581	0.522373	1	1	1	0.497635	0.33863	0.341804	0.50547	0.507116	0.504022	1	1	1	1	1	0.00178415	-0.51	0.350292	0.00350314	-3.18757e-06	6.25013e-06		-0.09	5.0626e-08	-0.000318737
-0.5	0.867013	1	1	1	1	1	1	1	1	1	1	1	1	1	1	1	1	1	1	1	1	0.935015	1	0.570001	0.525487	1	1	1	0.495309	0.341223	0.341	0.505191	0.505608	0.503729	1	1	1	1	1	0.0018006	-0.5	0.352065	0.00352087	-3.16983e-06	6.33967e-06		-0.08	4.05739e-08	-0.000316964
-0.49	0.869506	1	1	1	1	1	1	1	1	1	1	1	1	1	1	1	1	1	1	1	1	0.934612	1	0.572415	0.528594	1	1	1	0.492927	0.343821	0.340193	0.504774	0.503918	0.503235	1	1	1	1	1	0.00181471	-0.49	0.353812	0.00353834	-3.14632e-06	6.42107e-06		-0.07	3.14632e-08	-0.000314613
-0.48	0.87196	1	1	1	1	1	1	1	1	1	1	1	1	1	1	1	1	1	1	1	1	0.934208	1	0.574823	0.531696	1	1	1	0.490491	0.346426	0.339383	0.504219	0.502048	0.502539	1	1	1	1	1	0.00182643	-0.48	0.355533	0.00355555	-3.11709e-06	6.49395e-06		-0.06	2.33782e-08	-0.00031169
-0.47	0.874374	1	1	1	1	1	1	1	1	1	1	1	1	1	1	1	1	1	1	1	1	0.933801	1	0.577225	0.534791	1	1	1	0.488001	0.349036	0.33857	0.503523	0.499997	0.501639	1	1	1	1	1	0.00183568	-0.47	0.357225	0.00357247	-3.08223e-06	6.55793e-06		-0.05	1.63948e-08	-0.000308204
-0.46	0.876749	1	1	1	1	1	1	1	1	1	1	1	1	1	1	1	1	1	1	1	1	0.933392	1	0.579621	0.53788	1	1	1	0.485459	0.351651	0.337755	0.502687	0.497766	0.500534	1	1	1	1	1	0.00184243	-0.46	0.35889	0.00358913	-3.04185e-06	6.61271e-06		-0.04	1.05803e-08	-0.000304166
-0.45	0.879086	1	1	1	1	1	1	1	1	1	1	1	1	1	1	1	1	1	1	1	1	0.93298	1	0.58201	0.540961	1	1	1	0.482865	0.354272	0.336936	0.50171	0.495356	0.499225	1	1	1	1	1	0.00184662	-0.45	0.360527	0.00360549	-2.99609e-06	6.65798e-06		-0.03	5.99218e-09	-0.00029959
-0.44	0.881384	1	1	1	1	1	1	1	1	1	1	1	1	1	1	1	1	1	1	1	1	0.932567	1	0.584393	0.544036	1	1	1	0.480222	0.356898	0.336115	0.500593	0.492769	0.49771	1	1	1	1	1	0.00184823	-0.44	0.362135	0.00362157	-2.94514e-06	6.69349e-06		-0.02	2.6774e-09	-0.000294495
-0.43	0.883644	1	1	1	1	1	1	1	1	1	1	1	1	1	1	1	1	1	1	1	1	0.93215	1	0.58677	0.547103	1	1	1	0.47753	0.35953	0.335291	0.499333	0.490006	0.49599	1	1	1	1	1	0.00184723	-0.43	0.363714	0.00363736	-2.88919e-06	6.71905e-06		-0.01	6.71905e-10	-0.000288901
-0.42	0.885867	1	1	1	1	1	1	1	1	1	1	1	1	1	1	1	1	1	1	1	1	0.931732	1	0.58914	0.550163	1	1	1	0.474791	0.362166	0.334464	0.497933	0.487068	0.494065	1	1	1	1	1	0.00184363	-0.42	0.365263	0.00365285	-2.82849e-06	6.7345e-06		-9.99201e-15	6.72373e-34	-0.000282831
-0.41	0.888052	1	1	1	1	1	1	1	1	1	1	1	1	1	1	1	1	1	1	1	1	0.931311	1	0.591503	0.553215	1	1	1	0.472006	0.364807	0.333635	0.496391	0.483958	0.491935	1	1	1	1	1	0.00183741	-0.41	0.366782	0.00366804	-2.76328e-06	6.7397e-06		0.01	6.7397e-10	-0.000276311
-0.4	0.890201	1	1	1	1	1	1	1	1	1	1	1	1	1	1	1	1	1	1	1	1	0.930887	1	0.593859	0.556259	1	1	1	0.469176	0.367452	0.332803	0.494709	0.480678	0.489603	1	1	1	1	1	0.0018286	-0.4	0.36827	0.00368293	-2.69384e-06	6.7346e-06		0.02	2.69384e-09	-0.000269367
-0.39	0.892314	1	1	1	1	1	1	1	1	1	1	1	1	1	1	1	1	1	1	1	1	0.930461	1	0.596209	0.559296	1	1	1	0.466303	0.370103	0.331969	0.492886	0.477231	0.487068	1	1	1	1	1	0.00181722	-0.39	0.369728	0.00369751	-2.62048e-06	6.71918e-06		0.03	6.04726e-09	-0.000262032
-0.38	0.894391	1	1	1	1	1	1	1	1	1	1	1	1	1	1	1	1	1	1	1	1	0.930033	1	0.598552	0.562324	1	1	1	0.463388	0.372757	0.331132	0.490922	0.473618	0.484332	1	1	1	1	1	0.00180331	-0.38	0.371154	0.00371177	-2.54352e-06	6.69346e-06		0.04	1.07095e-08	-0.000254336
-0.37	0.896433	1	1	1	1	1	1	1	1	1	1	1	1	1	1	1	1	1	1	1	1	0.929603	1	0.600888	0.565344	1	1	1	0.460432	0.375416	0.330292	0.48882	0.469843	0.481398	1	1	1	1	1	0.00178691	-0.37	0.372548	0.00372571	-2.46329e-06	6.65753e-06		0.05	1.66438e-08	-0.000246313
-0.36	0.898439	1	1	1	1	1	1	1	1	1	1	1	1	1	1	1	1	1	1	1	1	0.929169	1	0.603217	0.568356	1	1	1	0.457437	0.378078	0.329451	0.486579	0.465909	0.478267	1	1	1	1	1	0.00176809	-0.36	0.373911	0.00373934	-2.38014e-06	6.6115e-06		0.06	2.38014e-08	-0.000237999
-0.35	0.900411	1	1	1	1	1	1	1	1	1	1	1	1	1	1	1	1	1	1	1	1	0.928734	1	0.605538	0.571358	1	1	1	0.454403	0.380745	0.328606	0.4842	0.46182	0.474942	1	1	1	1	1	0.00174692	-0.35	0.37524	0.00375264	-2.29445e-06	6.55556e-06		0.07	3.21222e-08	-0.00022943
-0.34	0.902349	1	1	1	1	1	1	1	1	1	1	1	1	1	1	1	1	1	1	1	1	0.928296	1	0.607853	0.574352	1	1	1	0.451334	0.383415	0.32776	0.481686	0.45758	0.471426	1	1	1	1	1	0.00172347	-0.34	0.376537	0.00376561	-2.20657e-06	6.48992e-06		0.08	4.15355e-08	-0.000220644
-0.33	0.904253	1	1	1	1	1	1	1	1	1	1	1	1	1	1	1	1	1	1	1	1	0.927855	1	0.61016	0.577337	1	1	1	0.448228	0.386089	0.326911	0.479036	0.453191	0.467722	1	1	1	1	1	0.00169784	-0.33	0.377801	0.00377824	-2.1169e-06	6.41486e-06		0.09	5.19603e-08	-0.000211677
-0.32	0.906124	1	1	1	1	1	1	1	1	1	1	1	1	1	1	1	1	1	1	1	1	0.927412	1	0.61246	0.580313	1	1	1	0.445089	0.388767	0.32606	0.476252	0.448658	0.463833	1	1	1	1	1	0.00167012	-0.32	0.379031	0.00379054	-2.02582e-06	6.33067e-06		0.1	6.33067e-08	-0.000202569
-0.31	0.907962	1	1	1	1	1	1	1	1	1	1	1	1	1	1	1	1	1	1	1	1	0.926967	1	0.614753	0.583279	1	1	1	0.441917	0.391447	0.325207	0.473337	0.443986	0.459764	1	1	1	1	1	0.00164043	-0.31	0.380226	0.0038025	-1.9337e-06	6.23773e-06		0.11	7.54765e-08	-0.000193358
-0.3	0.909768	1	1	1	1	1	1	1	1	1	1	1	1	1	1	1	1	1	1	1	1	0.926518	1	0.617039	0.586236	1	1	1	0.438714	0.394131	0.324352	0.470291	0.439178	0.455518	1	1	1	1	1	0.00160887	-0.3	0.381388	0.00381411	-1.84092e-06	6.13641e-06		0.12	8.83643e-08	-0.000184081
-0.29	0.911541	1	1	1	1	1	1	1	1	1	1	1	1	1	1	1	1	1	1	1	1	0.926068	1	0.619316	0.589184	1	1	1	0.435481	0.396818	0.323494	0.467117	0.434241	0.451099	1	1	1	1	1	0.00157557	-0.29	0.382515	0.00382538	-1.74787e-06	6.02715e-06		0.13	1.01859e-07	-0.000174776
-0.28	0.913283	1	1	1	1	1	1	1	1	1	1	1	1	1	1	1	1	1	1	1	1	0.925615	1	0.621587	0.592121	1	1	1	0.432219	0.399508	0.322635	0.463817	0.429177	0.446512	1	1	1	1	1	0.00154065	-0.28	0.383606	0.0038363	-1.65491e-06	5.91041e-06		0.14	1.15844e-07	-0.000165481
-0.27	0.914994	1	1	1	1	1	1	1	1	1	1	1	1	1	1	1	1	1	1	1	1	0.925159	1	0.623849	0.595049	1	1	1	0.42893	0.4022	0.321773	0.460392	0.423993	0.441763	1	1	1	1	1	0.00150426	-0.27	0.384663	0.00384687	-1.5624e-06	5.78668e-06		0.15	1.302e-07	-0.000156231
-0.26	0.916675	1	1	1	1	1	1	1	1	1	1	1	1	1	1	1	1	1	1	1	1	0.924701	1	0.626105	0.597966	1	1	1	0.425616	0.404895	0.32091	0.456846	0.418694	0.436856	1	1	1	1	1	0.00146652	-0.26	0.385683	0.00385707	-1.47068e-06	5.65647e-06		0.16	1.44806e-07	-0.000147059
-0.25	0.918325	1	1	1	1	1	1	1	1	1	1	1	1	1	1	1	1	1	1	1	1	0.92424	1	0.628352	0.600873	1	1	1	0.422276	0.407592	0.320044	0.453181	0.413286	0.431797	1	1	1	1	1	0.00142758	-0.25	0.386668	0.00386692	-1.38008e-06	5.52034e-06		0.17	1.59538e-07	-0.000138
-0.24	0.919945	1	1	1	1	1	1	1	1	1	1	1	1	1	1	1	1	1	1	1	1	0.923776	1	0.630591	0.60377	1	1	1	0.418914	0.410291	0.319177	0.449399	0.407772	0.426592	1	1	1	1	1	0.00138758	-0.24	0.387617	0.00387641	-1.29092e-06	5.37883e-06		0.18	1.74274e-07	-0.000129084
-0.23	0.921536	1	1	1	1	1	1	1	1	1	1	1	1	1	1	1	1	1	1	1	1	0.92331	1	0.632823	0.606657	1	1	1	0.415529	0.412992	0.318308	0.445503	0.40216	0.421246	1	1	1	1	1	0.00134667	-0.23	0.388529	0.00388553	-1.20348e-06	5.23253e-06		0.19	1.88894e-07	-0.000120341
-0.22	0.923098	1	1	1	1	1	1	1	1	1	1	1	1	1	1	1	1	1	1	1	1	0.922842	1	0.635047	0.609533	1	1	1	0.412124	0.415696	0.317437	0.441496	0.396455	0.415766	1	1	1	1	1	0.00130499	-0.22	0.389404	0.00389428	-1.11804e-06	5.08201e-06		0.2	2.03281e-07	-0.000111797
-0.21	0.924631	1	1	1	1	1	1	1	1	1	1	1	1	1	1	1	1	1	1	1	1	0.922371	1	0.637263	0.612398	1	1	1	0.4087	0.418401	0.316564	0.437382	0.390663	0.410158	1	1	1	1	1	0.0012627	-0.21	0.390242	0.00390266	-1.03485e-06	4.92787e-06		0.21	2.17319e-07	-0.000103479
-0.2	0.926136	1	1	1	1	1	1	1	1	1	1	1	1	1	1	1	1	1	1	1	1	0.921897	1	0.639471	0.615252	1	1	1	0.405257	0.421107	0.315689	0.433162	0.38479	0.404429	1	1	1	1	1	0.00121992	-0.2	0.391043	0.00391067	-9.54141e-07	4.7707e-06		0.22	2.30902e-07	-9.54082e-05
-0.19	0.927614	1	1	1	1	1	1	1	1	1	1	1	1	1	1	1	1	1	1	1	1	0.92142	1	0.641671	0.618095	1	1	1	0.401798	0.423816	0.314813	0.428841	0.378842	0.398585	1	1	1	1	1	0.00117681	-0.19	0.391806	0.0039183	-8.76108e-07	4.6111e-06		0.23	2.43927e-07	-8.76054e-05
-0.18	0.929064	1	1	1	1	1	1	1	1	1	1	1	1	1	1	1	1	1	1	1	1	0.920941	1	0.643863	0.620927	1	1	1	0.398323	0.426525	0.313935	0.424422	0.372826	0.392634	1	1	1	1	1	0.0011335	-0.18	0.392531	0.00392556	-8.00935e-07	4.44964e-06		0.24	2.56299e-07	-8.00885e-05
-0.17	0.930487	1	1	1	1	1	1	1	1	1	1	1	1	1	1	1	1	1	1	1	1	0.920459	1	0.646047	0.623748	1	1	1	0.394835	0.429235	0.313056	0.419908	0.366746	0.386582	1	1	1	1	1	0.00109014	-0.17	0.393219	0.00393243	-7.28773e-07	4.2869e-06		0.25	2.67931e-07	-7.28728e-05
-0.16	0.931884	1	1	1	1	1	1	1	1	1	1	1	1	1	1	1	1	1	1	1	1	0.919974	1	0.648223	0.626557	1	1	1	0.391333	0.431947	0.312175	0.415303	0.36061	0.380437	1	1	1	1	1	0.00104685	-0.16	0.393868	0.00393893	-6.59753e-07	4.12346e-06		0.26	2.78746e-07	-6.59712e-05
-0.15	0.933255	1	1	1	1	1	1	1	1	1	1	1	1	1	1	1	1	1	1	1	1	0.919487	1	0.65039	0.629355	1	1	1	0.387819	0.434659	0.311292	0.410611	0.354424	0.374206	1	1	1	1	1	0.00100375	-0.15	0.394479	0.00394504	-5.93977e-07	3.95985e-06		0.27	2.88673e-07	-5.9394e-05
-0.14	0.9346	1	1	1	1	1	1	1	1	1	1	1	1	1	1	1	1	1	1	1	1	0.918997	1	0.652549	0.632141	1	1	1	0.384295	0.437372	0.310409	0.405836	0.348194	0.367896	1	1	1	1	1	0.00096098	-0.14	0.395052	0.00395076	-5.31524e-07	3.7966e-06		0.28	2.97654e-07	-5.31491e-05
-0.13	0.93592	1	1	1	1	1	1	1	1	1	1	1	1	1	1	1	1	1	1	1	1	0.918505	1	0.6547	0.634916	1	1	1	0.380762	0.440086	0.309523	0.400981	0.341926	0.361515	1	1	1	1	1	0.000918639	-0.13	0.395585	0.0039561	-4.7245e-07	3.63423e-06		0.29	3.05639e-07	-4.7242e-05
-0.12	0.937215	1	1	1	1	1	1	1	1	1	1	1	1	1	1	1	1	1	1	1	1	0.918009	1	0.656843	0.637679	1	1	1	0.37722	0.4428	0.308636	0.39605	0.335627	0.355071	1	1	1	1	1	0.000876841	-0.12	0.39608	0.00396105	-4.16785e-07	3.47321e-06		0.3	3.12589e-07	-4.16759e-05
-0.11	0.938486	1	1	1	1	1	1	1	1	1	1	1	1	1	1	1	1	1	1	1	1	0.917511	1	0.658977	0.640429	1	1	1	0.373672	0.445514	0.307748	0.391047	0.329303	0.34857	1	1	1	1	1	0.000835685	-0.11	0.396536	0.00396561	-3.6454e-07	3.314e-06		0.31	3.18475e-07	-3.64517e-05
-0.1	0.939732	1	1	1	1	1	1	1	1	1	1	1	1	1	1	1	1	1	1	1	1	0.91701	1	0.661103	0.643168	1	1	1	0.370117	0.448228	0.306859	0.385977	0.322959	0.342021	1	1	1	1	1	0.000795265	-0.1	0.396953	0.00396977	-3.15702e-07	3.15702e-06		0.32	3.23279e-07	-3.15682e-05
-0.09	0.940955	1	1	1	1	1	1	1	1	1	1	1	1	1	1	1	1	1	1	1	1	0.916506	1	0.66322	0.645895	1	1	1	0.366558	0.450943	0.305968	0.380844	0.316603	0.335431	1	1	1	1	1	0.000755666	-0.09	0.39733	0.00397354	-2.7024e-07	3.00267e-06		0.33	3.26991e-07	-2.70224e-05
-0.08	0.942155	1	1	1	1	1	1	1	1	1	1	1	1	1	1	1	1	1	1	1	1	0.916	1	0.665329	0.64861	1	1	1	0.362996	0.453656	0.305076	0.375652	0.31024	0.328807	1	1	1	1	1	0.000716966	-0.08	0.397668	0.00397692	-2.28105e-07	2.85132e-06		0.34	3.29612e-07	-2.28091e-05
-0.07	0.943332	1	1	1	1	1	1	1	1	1	1	1	1	1	1	1	1	1	1	1	1	0.915491	1	0.667429	0.651312	1	1	1	0.359431	0.45637	0.304183	0.370404	0.303875	0.322157	1	1	1	1	1	0.000679234	-0.07	0.397966	0.00397991	-1.8923e-07	2.70329e-06		0.35	3.31153e-07	-1.89218e-05
-0.06	0.944486	1	1	1	1	1	1	1	1	1	1	1	1	1	1	1	1	1	1	1	1	0.914979	1	0.669521	0.654002	1	1	1	0.355864	0.459083	0.303289	0.365106	0.297516	0.315489	1	1	1	1	1	0.000642533	-0.06	0.398225	0.0039825	-1.53533e-07	2.55888e-06		0.36	3.31631e-07	-1.53524e-05
-0.05	0.945618	1	1	1	1	1	1	1	1	1	1	1	1	1	1	1	1	1	1	1	1	0.914464	1	0.671604	0.656679	1	1	1	0.352298	0.461795	0.302393	0.359762	0.291167	0.308809	1	1	1	1	1	0.000606916	-0.05	0.398444	0.00398469	-1.20918e-07	2.41837e-06		0.37	3.31075e-07	-1.20911e-05
-0.04	0.946728	1	1	1	1	1	1	1	1	1	1	1	1	1	1	1	1	1	1	1	1	0.913946	1	0.673679	0.659344	1	1	1	0.348732	0.464507	0.301497	0.354375	0.284835	0.302125	1	1	1	1	1	0.000572428	-0.04	0.398623	0.00398648	-9.12789e-08	2.28197e-06		0.38	3.29517e-07	-9.12733e-06
-0.03	0.947817	1	1	1	1	1	1	1	1	1	1	1	1	1	1	1	1	1	1	1	1	0.913426	1	0.675745	0.661996	1	1	1	0.345168	0.467218	0.300599	0.348952	0.278524	0.295444	1	1	1	1	1	0.000539108	-0.03	0.398763	0.00398788	-6.44969e-08	2.1499e-06		0.39	3.26999e-07	-6.44929e-06
-0.02	0.948885	1	1	1	1	1	1	1	1	1	1	1	1	1	1	1	1	1	1	1	1	0.912902	1	0.677802	0.664636	1	1	1	0.341606	0.469927	0.299701	0.343494	0.27224	0.288772	1	1	1	1	1	0.000506986	-0.02	0.398862	0.00398887	-4.04461e-08	2.0223e-06		0.4	3.23569e-07	-4.04436e-06
-0.01	0.949932	1	1	1	1	1	1	1	1	1	1	1	1	1	1	1	1	1	1	1	1	0.912376	1	0.679851	0.667263	1	1	1	0.338048	0.472635	0.298802	0.338008	0.265989	0.282117	1	1	1	1	1	0.000476086	-0.01	0.398922	0.00398947	-1.89933e-08	1.89933e-06		0.41	3.19277e-07	-1.89921e-06
-9.99201e-15	0.950958	1	1	1	1	1	1	1	1	1	1	1	1	1	1	1	1	1	1	1	1	0.911847	1	0.681891	0.669877	1	1	1	0.334495	0.475342	0.297901	0.332497	0.259775	0.275486	1	1	1	1	1	0.000446422	-9.99201e-15	0.398942	0.00398967	-1.77965e-20	1.78108e-06		0.42	3.14182e-07	-1.77954e-18
0.01	0.951965	1	1	1	1	1	1	1	1	1	1	1	1	1	1	1	1	1	1	1	1	0.911315	1	0.683922	0.672478	1	1	1	0.330948	0.478047	0.297	0.326966	0.253602	0.268884	1	1	1	1	1	0.000418005	0.01	0.398922	0.00398947	1.66762e-08	1.66762e-06		0.43	3.08343e-07	1.66752e-06
0.02	0.952952	1	1	1	1	1	1	1	1	1	1	1	1	1	1	1	1	1	1	1	1	0.91078	1	0.685944	0.675066	1	1	1	0.327407	0.480751	0.296098	0.321419	0.247477	0.262317	1	1	1	1	1	0.000390838	0.02	0.398862	0.00398887	3.11801e-08	1.559e-06		0.44	3.01823e-07	3.11781e-06
0.03	0.95392	1	1	1	1	1	1	1	1	1	1	1	1	1	1	1	1	1	1	1	1	0.910243	1	0.687958	0.67764	1	1	1	0.323873	0.483453	0.295195	0.31586	0.241403	0.255793	1	1	1	1	1	0.000364917	0.03	0.398763	0.00398788	4.36574e-08	1.45525e-06		0.45	2.94687e-07	4.36547e-06
0.04	0.954869	1	1	1	1	1	1	1	1	1	1	1	1	1	1	1	1	1	1	1	1	0.909702	1	0.689962	0.680202	1	1	1	0.320348	0.486153	0.294291	0.310294	0.235384	0.249316	1	1	1	1	1	0.000340235	0.04	0.398623	0.00398648	5.42537e-08	1.35634e-06		0.46	2.87002e-07	5.42503e-06
0.05	0.955799	1	1	1	1	1	1	1	1	1	1	1	1	1	1	1	1	1	1	1	1	0.909158	1	0.691958	0.682751	1	1	1	0.316832	0.48885	0.293387	0.304724	0.229425	0.242892	1	1	1	1	1	0.000316779	0.05	0.398444	0.00398469	6.31132e-08	1.26226e-06		0.47	2.78834e-07	6.31092e-06
0.06	0.956711	1	1	1	1	1	1	1	1	1	1	1	1	1	1	1	1	1	1	1	1	0.908612	1	0.693945	0.685286	1	1	1	0.313326	0.491546	0.292482	0.299155	0.22353	0.236527	1	1	1	1	1	0.000294529	0.06	0.398225	0.0039825	7.03776e-08	1.17296e-06		0.48	2.7025e-07	7.03732e-06
0.07	0.957605	1	1	1	1	1	1	1	1	1	1	1	1	1	1	1	1	1	1	1	1	0.908062	1	0.695924	0.687808	1	1	1	0.309831	0.494239	0.291576	0.293591	0.217701	0.230225	1	1	1	1	1	0.000273464	0.07	0.397966	0.00397991	7.61852e-08	1.08836e-06		0.49	2.61315e-07	7.61805e-06
0.08	0.958481	1	1	1	1	1	1	1	1	1	1	1	1	1	1	1	1	1	1	1	1	0.90751	1	0.697893	0.690317	1	1	1	0.306348	0.496929	0.29067	0.288035	0.211943	0.223991	1	1	1	1	1	0.000253558	0.08	0.397668	0.00397692	8.06704e-08	1.00838e-06		0.5	2.52095e-07	8.06654e-06
0.09	0.95934	1	1	1	1	1	1	1	1	1	1	1	1	1	1	1	1	1	1	1	1	0.906954	1	0.699853	0.692813	1	1	1	0.302876	0.499617	0.289763	0.282491	0.206259	0.217831	1	1	1	1	1	0.000234782	0.09	0.39733	0.00397354	8.39624e-08	9.32915e-07		0.51	2.42651e-07	8.39572e-06
0.1	0.960182	1	1	1	1	1	1	1	1	1	1	1	1	1	1	1	1	1	1	1	1	0.906396	1	0.701805	0.695295	1	1	1	0.299418	0.502302	0.288855	0.276964	0.200653	0.211747	1	1	1	1	1	0.000217103	0.1	0.396953	0.00396977	8.6185e-08	8.6185e-07		0.52	2.33044e-07	8.61797e-06
0.11	0.961007	1	1	1	1	1	1	1	1	1	1	1	1	1	1	1	1	1	1	1	1	0.905834	1	0.703747	0.697763	1	1	1	0.295974	0.504984	0.287947	0.271458	0.195125	0.205744	1	1	1	1	1	0.000200488	0.11	0.396536	0.00396561	8.74562e-08	7.95056e-07		0.53	2.23331e-07	8.74508e-06
0.12	0.961816	1	1	1	1	1	1	1	1	1	1	1	1	1	1	1	1	1	1	1	1	0.90527	1	0.705681	0.700218	1	1	1	0.292545	0.507663	0.287039	0.265974	0.189681	0.199827	1	1	1	1	1	0.0001849	0.12	0.39608	0.00396105	8.78876e-08	7.32396e-07		0.54	2.13567e-07	8.78821e-06
0.13	0.962608	1	1	1	1	1	1	1	1	1	1	1	1	1	1	1	1	1	1	1	1	0.904702	1	0.707605	0.702659	1	1	1	0.28913	0.510338	0.28613	0.260518	0.184321	0.193997	1	1	1	1	1	0.0001703	0.13	0.395585	0.0039561	8.75841e-08	6.73724e-07		0.55	2.03801e-07	8.75787e-06
0.14	0.963385	1	1	1	1	1	1	1	1	1	1	1	1	1	1	1	1	1	1	1	1	0.904132	1	0.709521	0.705087	1	1	1	0.285732	0.513011	0.285221	0.255093	0.179048	0.18826	1	1	1	1	1	0.00015665	0.14	0.395052	0.00395076	8.66441e-08	6.18886e-07		0.56	1.94083e-07	8.66387e-06
0.15	0.964146	1	1	1	1	1	1	1	1	1	1	1	1	1	1	1	1	1	1	1	1	0.903558	1	0.711427	0.707501	1	1	1	0.28235	0.51568	0.284311	0.249701	0.173864	0.182616	1	1	1	1	1	0.000143909	0.15	0.394479	0.00394504	8.51588e-08	5.67725e-07		0.57	1.84454e-07	8.51535e-06
0.16	0.964892	1	1	1	1	1	1	1	1	1	1	1	1	1	1	1	1	1	1	1	1	0.902981	1	0.713325	0.709902	1	1	1	0.278985	0.518345	0.283401	0.244346	0.168771	0.17707	1	1	1	1	1	0.000132036	0.16	0.393868	0.00393893	8.32129e-08	5.2008e-07		0.58	1.74955e-07	8.32077e-06
0.17	0.965623	1	1	1	1	1	1	1	1	1	1	1	1	1	1	1	1	1	1	1	1	0.902402	1	0.715213	0.712289	1	1	1	0.275637	0.521006	0.282491	0.239032	0.163771	0.171623	1	1	1	1	1	0.000120991	0.17	0.393219	0.00393243	8.08839e-08	4.75788e-07		0.59	1.65622e-07	8.08789e-06
0.18	0.96634	1	1	1	1	1	1	1	1	1	1	1	1	1	1	1	1	1	1	1	1	0.901819	1	0.717093	0.714662	1	1	1	0.272309	0.523664	0.28158	0.23376	0.158864	0.166278	1	1	1	1	1	0.000110731	0.18	0.392531	0.00392556	7.82429e-08	4.34683e-07		0.6	1.56486e-07	7.8238e-06
0.19	0.967042	1	1	1	1	1	1	1	1	1	1	1	1	1	1	1	1	1	1	1	1	0.901233	1	0.718963	0.717021	1	1	1	0.268999	0.526317	0.28067	0.228535	0.154052	0.161036	1	1	1	1	1	0.000101218	0.19	0.391806	0.0039183	7.53542e-08	3.96601e-07		0.61	1.47575e-07	7.53495e-06
0.2	0.96773	1	1	1	1	1	1	1	1	1	1	1	1	1	1	1	1	1	1	1	1	0.900644	1	0.720824	0.719367	1	1	1	0.265708	0.528967	0.279759	0.223358	0.149336	0.155899	1	1	1	1	1	9.24088e-05	0.2	0.391043	0.00391067	7.2276e-08	3.6138e-07		0.62	1.38915e-07	7.22716e-06
0.21	0.968403	1	1	1	1	1	1	1	1	1	1	1	1	1	1	1	1	1	1	1	1	0.900052	1	0.722677	0.721698	1	1	1	0.262437	0.531612	0.278847	0.218232	0.144717	0.150869	1	1	1	1	1	8.42654e-05	0.21	0.390242	0.00390266	6.90604e-08	3.28859e-07		0.63	1.30524e-07	6.90561e-06
0.22	0.969064	1	1	1	1	1	1	1	1	1	1	1	1	1	1	1	1	1	1	1	1	0.899456	1	0.72452	0.724016	1	1	1	0.259187	0.534253	0.277936	0.21316	0.140196	0.145946	1	1	1	1	1	7.67485e-05	0.22	0.389404	0.00389428	6.57536e-08	2.9888e-07		0.64	1.22421e-07	6.57495e-06
0.23	0.969711	1	1	1	1	1	1	1	1	1	1	1	1	1	1	1	1	1	1	1	1	0.898858	1	0.726354	0.726321	1	1	1	0.255957	0.536889	0.277025	0.208144	0.135772	0.141132	1	1	1	1	1	6.98202e-05	0.23	0.388529	0.00388553	6.23963e-08	2.71288e-07		0.65	1.14619e-07	6.23925e-06
0.24	0.970344	1	1	1	1	1	1	1	1	1	1	1	1	1	1	1	1	1	1	1	1	0.898256	1	0.728179	0.728611	1	1	1	0.252749	0.539521	0.276113	0.203185	0.131447	0.136427	1	1	1	1	1	6.3444e-05	0.24	0.387617	0.00387641	5.90243e-08	2.45935e-07		0.66	1.07129e-07	5.90207e-06
0.25	0.970965	1	1	1	1	1	1	1	1	1	1	1	1	1	1	1	1	1	1	1	1	0.897652	1	0.729995	0.730887	1	1	1	0.249563	0.542148	0.275202	0.198288	0.12722	0.131832	1	1	1	1	1	5.75843e-05	0.25	0.386668	0.00386692	5.56685e-08	2.22674e-07		0.67	9.99583e-08	5.5665e-06
0.26	0.971574	1	1	1	1	1	1	1	1	1	1	1	1	1	1	1	1	1	1	1	1	0.897044	1	0.731802	0.73315	1	1	1	0.246398	0.54477	0.27429	0.193452	0.123092	0.127347	1	1	1	1	1	5.22069e-05	0.26	0.385683	0.00385707	5.23551e-08	2.01366e-07		0.68	9.31116e-08	5.23519e-06
0.27	0.97217	1	1	1	1	1	1	1	1	1	1	1	1	1	1	1	1	1	1	1	1	0.896433	1	0.7336	0.735398	1	1	1	0.243256	0.547387	0.273379	0.18868	0.119062	0.122972	1	1	1	1	1	4.72791e-05	0.27	0.384663	0.00384687	4.91066e-08	1.81876e-07		0.69	8.65913e-08	4.91035e-06
0.28	0.972753	1	1	1	1	1	1	1	1	1	1	1	1	1	1	1	1	1	1	1	1	0.895818	1	0.735389	0.737633	1	1	1	0.240137	0.549999	0.272468	0.183973	0.11513	0.118707	1	1	1	1	1	4.27695e-05	0.28	0.383606	0.0038363	4.59414e-08	1.64077e-07		0.7	8.03975e-08	4.59386e-06
0.29	0.973325	1	1	1	1	1	1	1	1	1	1	1	1	1	1	1	1	1	1	1	1	0.895201	1	0.737169	0.739854	1	1	1	0.237042	0.552605	0.271556	0.179334	0.111295	0.114551	1	1	1	1	1	3.86482e-05	0.29	0.382515	0.00382538	4.28748e-08	1.47844e-07		0.71	7.45282e-08	4.28721e-06
0.3	0.973885	1	1	1	1	1	1	1	1	1	1	1	1	1	1	1	1	1	1	1	1	0.89458	1	0.73894	0.742061	1	1	1	0.23397	0.555207	0.270645	0.174763	0.107557	0.110505	1	1	1	1	1	3.48868e-05	0.3	0.381388	0.00381411	3.99187e-08	1.33062e-07		0.72	6.89795e-08	3.99162e-06
0.31	0.974434	1	1	1	1	1	1	1	1	1	1	1	1	1	1	1	1	1	1	1	1	0.893956	1	0.740702	0.744254	1	1	1	0.230921	0.557803	0.269734	0.170262	0.103916	0.106567	1	1	1	1	1	3.14584e-05	0.31	0.380226	0.0038025	3.70824e-08	1.19621e-07		0.73	6.37459e-08	3.70801e-06
0.32	0.974972	1	1	1	1	1	1	1	1	1	1	1	1	1	1	1	1	1	1	1	1	0.893328	1	0.742454	0.746433	1	1	1	0.227897	0.560393	0.268824	0.165832	0.100371	0.102737	1	1	1	1	1	2.83376e-05	0.32	0.379031	0.00379054	3.43728e-08	1.07415e-07		0.74	5.88204e-08	3.43706e-06
0.33	0.975498	1	1	1	1	1	1	1	1	1	1	1	1	1	1	1	1	1	1	1	1	0.892698	1	0.744198	0.748598	1	1	1	0.224898	0.562977	0.267913	0.161474	0.0969196	0.0990132	1	1	1	1	1	2.55004e-05	0.33	0.377801	0.00377824	3.17944e-08	9.63466e-08		0.75	5.41949e-08	3.17924e-06
0.34	0.976014	1	1	1	1	1	1	1	1	1	1	1	1	1	1	1	1	1	1	1	1	0.892064	1	0.745932	0.75075	1	1	1	0.221923	0.565556	0.267003	0.157189	0.0935624	0.0953957	1	1	1	1	1	2.29241e-05	0.34	0.376537	0.00376561	2.93499e-08	8.63233e-08		0.76	4.98603e-08	2.93481e-06
0.35	0.976519	1	1	1	1	1	1	1	1	1	1	1	1	1	1	1	1	1	1	1	1	0.891427	1	0.747658	0.752887	1	1	1	0.218973	0.568129	0.266093	0.152978	0.0902979	0.0918827	1	1	1	1	1	2.05878e-05	0.35	0.37524	0.00375264	2.70405e-08	7.72586e-08		0.77	4.58066e-08	2.70388e-06
0.36	0.977014	1	1	1	1	1	1	1	1	1	1	1	1	1	1	1	1	1	1	1	1	0.890786	1	0.749374	0.755011	1	1	1	0.216049	0.570696	0.265183	0.148841	0.0871249	0.0884731	1	1	1	1	1	1.84716e-05	0.36	0.373911	0.00373934	2.48657e-08	6.90715e-08		0.78	4.20231e-08	2.48642e-06
0.37	0.977498	1	1	1	1	1	1	1	1	1	1	1	1	1	1	1	1	1	1	1	1	0.890143	1	0.751082	0.75712	1	1	1	0.21315	0.573257	0.264274	0.144779	0.0840423	0.0851654	1	1	1	1	1	1.6557e-05	0.37	0.372548	0.00372571	2.2824e-08	6.16866e-08		0.79	3.84986e-08	2.28226e-06
0.38	0.977973	1	1	1	1	1	1	1	1	1	1	1	1	1	1	1	1	1	1	1	1	0.889496	1	0.75278	0.759216	1	1	1	0.210276	0.575812	0.263365	0.140792	0.0810486	0.0819582	1	1	1	1	1	1.48268e-05	0.38	0.371154	0.00371177	2.09128e-08	5.50337e-08		0.8	3.52216e-08	2.09115e-06
0.39	0.978437	1	1	1	1	1	1	1	1	1	1	1	1	1	1	1	1	1	1	1	1	0.888845	1	0.754469	0.761298	1	1	1	0.207428	0.57836	0.262456	0.136881	0.0781426	0.07885	1	1	1	1	1	1.32651e-05	0.39	0.369728	0.00369751	1.91287e-08	4.90479e-08		0.81	3.21803e-08	1.91275e-06
0.4	0.978893	1	1	1	1	1	1	1	1	1	1	1	1	1	1	1	1	1	1	1	1	0.888192	1	0.75615	0.763366	1	1	1	0.204607	0.580902	0.261548	0.133046	0.0753229	0.0758389	1	1	1	1	1	1.18571e-05	0.4	0.36827	0.00368293	1.74675e-08	4.36689e-08		0.82	2.93629e-08	1.74665e-06
0.41	0.979338	1	1	1	1	1	1	1	1	1	1	1	1	1	1	1	1	1	1	1	1	0.887534	1	0.757821	0.765421	1	1	1	0.201811	0.583437	0.260641	0.129288	0.072588	0.0729235	1	1	1	1	1	1.0589e-05	0.41	0.366782	0.00366804	1.59248e-08	3.88409e-08		0.83	2.67575e-08	1.59238e-06
0.42	0.979775	1	1	1	1	1	1	1	1	1	1	1	1	1	1	1	1	1	1	1	1	0.886874	1	0.759483	0.767461	1	1	1	0.199042	0.585966	0.259733	0.125605	0.0699364	0.0701018	1	1	1	1	1	9.44815e-06	0.42	0.365263	0.00365285	1.44953e-08	3.45127e-08		0.84	2.43522e-08	1.44944e-06
0.43	0.980202	1	1	1	1	1	1	1	1	1	1	1	1	1	1	1	1	1	1	1	1	0.88621	1	0.761137	0.769488	1	1	1	0.196299	0.588488	0.258827	0.121999	0.0673664	0.0673721	1	1	1	1	1	8.42289e-06	0.43	0.363714	0.00363736	1.31739e-08	3.06371e-08		0.85	2.21353e-08	1.31731e-06
0.44	0.980621	1	1	1	1	1	1	1	1	1	1	1	1	1	1	1	1	1	1	1	1	0.885543	1	0.762781	0.771501	1	1	1	0.193582	0.591003	0.257921	0.118469	0.0648767	0.0647326	1	1	1	1	1	7.50247e-06	0.44	0.362135	0.00362157	1.19551e-08	2.71707e-08		0.86	2.00955e-08	1.19544e-06
0.45	0.981031	1	1	1	1	1	1	1	1	1	1	1	1	1	1	1	1	1	1	1	1	0.884872	1	0.764417	0.7735	1	1	1	0.190892	0.593511	0.257015	0.115015	0.0624655	0.0621811	1	1	1	1	1	6.67701e-06	0.45	0.360527	0.00360549	1.08333e-08	2.40739e-08		0.87	1.82215e-08	1.08326e-06
0.46	0.981432	1	1	1	1	1	1	1	1	1	1	1	1	1	1	1	1	1	1	1	1	0.884198	1	0.766043	0.775486	1	1	1	0.188229	0.596012	0.25611	0.111636	0.0601312	0.059716	1	1	1	1	1	5.93746e-06	0.46	0.35889	0.00358913	9.80274e-09	2.13103e-08		0.88	1.65027e-08	9.80213e-07
0.47	0.981826	1	1	1	1	1	1	1	1	1	1	1	1	1	1	1	1	1	1	1	1	0.883521	1	0.767661	0.777457	1	1	1	0.185592	0.598506	0.255206	0.108333	0.0578721	0.0573351	1	1	1	1	1	5.27554e-06	0.47	0.357225	0.00357247	8.85797e-09	1.88467e-08		0.89	1.49285e-08	8.85742e-07
0.48	0.982211	1	1	1	1	1	1	1	1	1	1	1	1	1	1	1	1	1	1	1	1	0.88284	1	0.769269	0.779415	1	1	1	0.182983	0.600993	0.254302	0.105105	0.0556866	0.0550365	1	1	1	1	1	4.68368e-06	0.48	0.355533	0.00355555	7.99345e-09	1.6653e-08		0.9	1.3489e-08	7.99296e-07
0.49	0.982587	1	1	1	1	1	1	1	1	1	1	1	1	1	1	1	1	1	1	1	1	0.882155	1	0.770869	0.78136	1	1	1	0.1804	0.603473	0.253399	0.10195	0.053573	0.0528183	1	1	1	1	1	4.15495e-06	0.49	0.353812	0.00353834	7.20381e-09	1.47016e-08		0.91	1.21744e-08	7.20336e-07
0.5	0.982957	1	1	1	1	1	1	1	1	1	1	1	1	1	1	1	1	1	1	1	1	0.881467	1	0.77246	0.783291	1	1	1	0.177844	0.605945	0.252497	0.09887	0.0515295	0.0506783	1	1	1	1	1	3.68308e-06	0.5	0.352065	0.00352087	6.48382e-09	1.29676e-08		0.92	1.09758e-08	6.48342e-07
0.51	0.983318	1	1	1	1	1	1	1	1	1	1	1	1	1	1	1	1	1	1	1	1	0.880776	1	0.774042	0.785208	1	1	1	0.175315	0.60841	0.251595	0.0958628	0.0495546	0.0486145	1	1	1	1	1	3.26232e-06	0.51	0.350292	0.00350314	5.82846e-09	1.14284e-08		0.93	9.88438e-09	5.8281e-07
0.52	0.983672	1	1	1	1	1	1	1	1	1	1	1	1	1	1	1	1	1	1	1	1	0.880081	1	0.775615	0.787112	1	1	1	0.172813	0.610867	0.250695	0.092928	0.0476465	0.0466251	1	1	1	1	1	2.88748e-06	0.52	0.348493	0.00348514	5.23291e-09	1.00633e-08		0.94	8.89192e-09	5.23259e-07
0.53	0.984018	1	1	1	1	1	1	1	1	1	1	1	1	1	1	1	1	1	1	1	1	0.879383	1	0.777179	0.789002	1	1	1	0.170337	0.613317	0.249795	0.0900649	0.0458035	0.0447078	1	1	1	1	1	2.55385e-06	0.53	0.346668	0.00346689	4.69258e-09	8.85393e-09		0.95	7.99067e-09	4.69229e-07
0.54	0.984358	1	1	1	1	1	1	1	1	1	1	1	1	1	1	1	1	1	1	1	1	0.878681	1	0.778735	0.790879	1	1	1	0.167889	0.615759	0.248895	0.0872727	0.0440239	0.0428608	1	1	1	1	1	2.25715e-06	0.54	0.344818	0.00344839	4.20311e-09	7.78354e-09		0.96	7.17331e-09	4.20285e-07
0.55	0.98469	1	1	1	1	1	1	1	1	1	1	1	1	1	1	1	1	1	1	1	1	0.877976	1	0.780282	0.792742	1	1	1	0.165467	0.618193	0.247997	0.0845506	0.042306	0.0410821	1	1	1	1	1	1.99351e-06	0.55	0.342944	0.00342965	3.76038e-09	6.83706e-09		0.97	6.43299e-09	3.76015e-07
0.56	0.985015	1	1	1	1	1	1	1	1	1	1	1	1	1	1	1	1	1	1	1	1	0.877267	1	0.781819	0.794592	1	1	1	0.163073	0.620619	0.2471	0.0818978	0.0406482	0.0393696	1	1	1	1	1	1.75945e-06	0.56	0.341046	0.00341067	3.36051e-09	6.00092e-09		0.98	5.76328e-09	3.3603e-07
0.57	0.985333	1	1	1	1	1	1	1	1	1	1	1	1	1	1	1	1	1	1	1	1	0.876555	1	0.783349	0.796428	1	1	1	0.160705	0.623038	0.246203	0.0793132	0.0390488	0.0377214	1	1	1	1	1	1.55182e-06	0.57	0.339124	0.00339145	2.99987e-09	5.26293e-09		0.99	5.1582e-09	2.99969e-07
0.58	0.985645	1	1	1	1	1	1	1	1	1	1	1	1	1	1	1	1	1	1	1	1	0.875839	1	0.784869	0.798251	1	1	1	0.158364	0.625448	0.245307	0.076796	0.0375063	0.0361357	1	1	1	1	1	1.36778e-06	0.58	0.33718	0.00337201	2.67506e-09	4.61217e-09		1	4.61217e-09	2.67489e-07
0.59	0.98595	1	1	1	1	1	1	1	1	1	1	1	1	1	1	1	1	1	1	1	1	0.875119	1	0.786381	0.800061	1	1	1	0.156049	0.62785	0.244413	0.0743451	0.0360189	0.0346104	1	1	1	1	1	1.20478e-06	0.59	0.335213	0.00335234	2.38291e-09	4.03883e-09		1.01	4.12001e-09	2.38276e-07
0.6	0.986249	1	1	1	1	1	1	1	1	1	1	1	1	1	1	1	1	1	1	1	1	0.874396	1	0.787883	0.801858	1	1	1	0.153761	0.630244	0.243519	0.0719596	0.034585	0.0331437	1	1	1	1	1	1.06052e-06	0.6	0.333225	0.00333245	2.12048e-09	3.53414e-09		1.02	3.67692e-09	2.12035e-07
0.61	0.986542	1	1	1	1	1	1	1	1	1	1	1	1	1	1	1	1	1	1	1	1	0.873669	1	0.789378	0.803641	1	1	1	0.1515	0.63263	0.242626	0.0696385	0.0332031	0.0317338	1	1	1	1	1	9.3295e-07	0.61	0.331215	0.00331235	1.88506e-09	3.09026e-09		1.03	3.27846e-09	1.88494e-07
0.62	0.986828	1	1	1	1	1	1	1	1	1	1	1	1	1	1	1	1	1	1	1	1	0.872939	1	0.790863	0.805411	1	1	1	0.149265	0.635008	0.241734	0.0673805	0.0318717	0.0303787	1	1	1	1	1	8.20217e-07	0.62	0.329184	0.00329204	1.67412e-09	2.70019e-09		1.04	2.92052e-09	1.67401e-07
0.63	0.987108	1	1	1	1	1	1	1	1	1	1	1	1	1	1	1	1	1	1	1	1	0.872205	1	0.79234	0.807168	1	1	1	0.147056	0.637377	0.240843	0.0651847	0.0305892	0.0290769	1	1	1	1	1	7.20668e-07	0.63	0.327133	0.00327153	1.48534e-09	2.35769e-09		1.05	2.59935e-09	1.48525e-07
0.64	0.987383	1	1	1	1	1	1	1	1	1	1	1	1	1	1	1	1	1	1	1	1	0.871468	1	0.793808	0.808912	1	1	1	0.144874	0.639737	0.239954	0.06305	0.0293541	0.0278264	1	1	1	1	1	6.32825e-07	0.64	0.325062	0.00325082	1.31661e-09	2.0572e-09		1.06	2.31147e-09	1.31653e-07
0.65	0.987652	1	1	1	1	1	1	1	1	1	1	1	1	1	1	1	1	1	1	1	1	0.870727	1	0.795268	0.810643	1	1	1	0.142718	0.64209	0.239065	0.0609752	0.0281649	0.0266255	1	1	1	1	1	5.55365e-07	0.65	0.322972	0.00322992	1.16596e-09	1.79379e-09		1.07	2.0537e-09	1.16589e-07
0.66	0.987915	1	1	1	1	1	1	1	1	1	1	1	1	1	1	1	1	1	1	1	1	0.869982	1	0.796719	0.812361	1	1	1	0.140588	0.644433	0.238177	0.0589593	0.0270202	0.0254727	1	1	1	1	1	4.87107e-07	0.66	0.320864	0.00320884	1.03161e-09	1.56305e-09		1.08	1.82314e-09	1.03155e-07
0.67	0.988172	1	1	1	1	1	1	1	1	1	1	1	1	1	1	1	1	1	1	1	1	0.869234	1	0.798162	0.814065	1	1	1	0.138483	0.646768	0.237291	0.057001	0.0259185	0.0243661	1	1	1	1	1	4.26998e-07	0.67	0.318737	0.00318757	9.11927e-10	1.36108e-09		1.09	1.6171e-09	9.1187e-08
0.68	0.988424	1	1	1	1	1	1	1	1	1	1	1	1	1	1	1	1	1	1	1	1	0.868482	1	0.799596	0.815757	1	1	1	0.136405	0.649094	0.236406	0.0550992	0.0248585	0.0233043	1	1	1	1	1	3.741e-07	0.68	0.316593	0.00316613	8.05424e-10	1.18445e-09		1.1	1.43318e-09	8.05374e-08
0.69	0.988671	1	1	1	1	1	1	1	1	1	1	1	1	1	1	1	1	1	1	1	1	0.867726	1	0.801021	0.817437	1	1	1	0.134352	0.651412	0.235521	0.0532528	0.0238388	0.0222856	1	1	1	1	1	3.27578e-07	0.69	0.314432	0.00314451	7.1075e-10	1.03007e-09		1.11	1.26915e-09	7.10706e-08
0.7	0.988913	1	1	1	1	1	1	1	1	1	1	1	1	1	1	1	1	1	1	1	1	0.866967	1	0.802438	0.819103	1	1	1	0.132325	0.65372	0.234639	0.0514606	0.0228581	0.0213085	1	1	1	1	1	2.86689e-07	0.7	0.312254	0.00312273	6.26678e-10	8.95254e-10		1.12	1.12301e-09	6.26639e-08
0.71	0.989149	1	1	1	1	1	1	1	1	1	1	1	1	1	1	1	1	1	1	1	1	0.866204	1	0.803847	0.820756	1	1	1	0.130323	0.65602	0.233757	0.0497214	0.0219151	0.0203715	1	1	1	1	1	2.50774e-07	0.71	0.31006	0.0031008	5.52094e-10	7.77598e-10		1.13	9.92914e-10	5.5206e-08
0.72	0.989381	1	1	1	1	1	1	1	1	1	1	1	1	1	1	1	1	1	1	1	1	0.865437	1	0.805247	0.822397	1	1	1	0.128346	0.658311	0.232876	0.0480341	0.0210084	0.0194732	1	1	1	1	1	2.19245e-07	0.72	0.307851	0.0030787	4.85994e-10	6.74991e-10		1.14	8.77219e-10	4.85964e-08
0.73	0.989607	1	1	1	1	1	1	1	1	1	1	1	1	1	1	1	1	1	1	1	1	0.864666	1	0.806639	0.824025	1	1	1	0.126395	0.660593	0.231997	0.0463976	0.0201369	0.0186121	1	1	1	1	1	1.91585e-07	0.73	0.305627	0.00305646	4.27468e-10	5.85572e-10		1.15	7.7442e-10	4.27441e-08
0.74	0.989829	1	1	1	1	1	1	1	1	1	1	1	1	1	1	1	1	1	1	1	1	0.863892	1	0.808022	0.825641	1	1	1	0.124468	0.662865	0.231119	0.0448106	0.0192994	0.0177869	1	1	1	1	1	1.67332e-07	0.74	0.303389	0.00303408	3.75697e-10	5.07699e-10		1.16	6.8316e-10	3.75674e-08
0.75	0.990046	1	1	1	1	1	1	1	1	1	1	1	1	1	1	1	1	1	1	1	1	0.863114	1	0.809397	0.827244	1	1	1	0.122566	0.665129	0.230242	0.0432721	0.0184946	0.0169963	1	1	1	1	1	1.46079e-07	0.75	0.301137	0.00301156	3.29944e-10	4.39925e-10		1.17	6.02214e-10	3.29923e-08
0.76	0.990259	1	1	1	1	1	1	1	1	1	1	1	1	1	1	1	1	1	1	1	1	0.862333	1	0.810764	0.828834	1	1	1	0.120689	0.667384	0.229367	0.0417808	0.0177215	0.0162388	1	1	1	1	1	1.27465e-07	0.76	0.298872	0.00298891	2.89545e-10	3.80981e-10		1.18	5.30477e-10	2.89527e-08
0.77	0.990467	1	1	1	1	1	1	1	1	1	1	1	1	1	1	1	1	1	1	1	1	0.861547	1	0.812122	0.830413	1	1	1	0.118836	0.669629	0.228493	0.0403357	0.0169789	0.0155133	1	1	1	1	1	1.11171e-07	0.77	0.296595	0.00296613	2.53906e-10	3.29748e-10		1.19	4.66956e-10	2.5389e-08
0.78	0.99067	1	1	1	1	1	1	1	1	1	1	1	1	1	1	1	1	1	1	1	1	0.860758	1	0.813472	0.831978	1	1	1	0.117007	0.671865	0.22762	0.0389355	0.0162657	0.0148186	1	1	1	1	1	9.6916e-08	0.78	0.294305	0.00294323	2.22492e-10	2.85246e-10		1.2	4.10755e-10	2.22478e-08
0.79	0.99087	1	1	1	1	1	1	1	1	1	1	1	1	1	1	1	1	1	1	1	1	0.859965	1	0.814814	0.833532	1	1	1	0.115202	0.674092	0.226748	0.0375793	0.0155809	0.0141534	1	1	1	1	1	8.44512e-08	0.79	0.292004	0.00292022	1.94827e-10	2.46616e-10		1.21	3.6107e-10	1.94814e-08
0.8	0.991065	1	1	1	1	1	1	1	1	1	1	1	1	1	1	1	1	1	1	1	1	0.859168	1	0.816147	0.835073	1	1	1	0.113421	0.676309	0.225878	0.0362659	0.0149235	0.0135166	1	1	1	1	1	7.35573e-08	0.8	0.289692	0.0028971	1.70482e-10	2.13102e-10		1.22	3.17182e-10	1.70471e-08
0.81	0.991256	1	1	1	1	1	1	1	1	1	1	1	1	1	1	1	1	1	1	1	1	0.858368	1	0.817473	0.836602	1	1	1	0.111664	0.678517	0.22501	0.0349941	0.0142924	0.0129072	1	1	1	1	1	6.40412e-08	0.81	0.287369	0.00287387	1.49077e-10	1.84046e-10		1.23	2.78443e-10	1.49068e-08
0.82	0.991443	1	1	1	1	1	1	1	1	1	1	1	1	1	1	1	1	1	1	1	1	0.857564	1	0.81879	0.838118	1	1	1	0.109931	0.680716	0.224143	0.033763	0.0136867	0.0123239	1	1	1	1	1	5.57327e-08	0.82	0.285036	0.00285054	1.30272e-10	1.58868e-10		1.24	2.44276e-10	1.30264e-08
0.83	0.991626	1	1	1	1	1	1	1	1	1	1	1	1	1	1	1	1	1	1	1	1	0.856756	1	0.820099	0.839623	1	1	1	0.10822	0.682905	0.223277	0.0325714	0.0131055	0.0117659	1	1	1	1	1	4.84821e-08	0.83	0.282694	0.00282712	1.13764e-10	1.37065e-10		1.25	2.14164e-10	1.13757e-08
0.84	0.991805	1	1	1	1	1	1	1	1	1	1	1	1	1	1	1	1	1	1	1	1	0.855944	1	0.8214	0.841115	1	1	1	0.106533	0.685084	0.222413	0.0314183	0.0125478	0.011232	1	1	1	1	1	4.21578e-08	0.84	0.280344	0.00280361	9.9283e-11	1.18194e-10		1.26	1.87645e-10	9.92768e-09
0.85	0.99198	1	1	1	1	1	1	1	1	1	1	1	1	1	1	1	1	1	1	1	1	0.855128	1	0.822693	0.842596	1	1	1	0.104868	0.687254	0.22155	0.0303027	0.0120128	0.0107214	1	1	1	1	1	3.66438e-08	0.85	0.277985	0.00278002	8.659e-11	1.01871e-10		1.27	1.64307e-10	8.65846e-09
0.86	0.992152	1	1	1	1	1	1	1	1	1	1	1	1	1	1	1	1	1	1	1	1	0.854308	1	0.823978	0.844065	1	1	1	0.103227	0.689415	0.220688	0.0292235	0.0114996	0.010233	1	1	1	1	1	3.18386e-08	0.86	0.275618	0.00275635	7.54724e-11	8.77586e-11		1.28	1.43784e-10	7.54677e-09
0.87	0.99232	1	1	1	1	1	1	1	1	1	1	1	1	1	1	1	1	1	1	1	1	0.853485	1	0.825255	0.845521	1	1	1	0.101608	0.691566	0.219829	0.0281797	0.0110075	0.00976596	1	1	1	1	1	2.7653e-08	0.87	0.273244	0.00273261	6.57416e-11	7.5565e-11		1.29	1.25748e-10	6.57375e-09
0.88	0.992484	1	1	1	1	1	1	1	1	1	1	1	1	1	1	1	1	1	1	1	1	0.852658	1	0.826523	0.846966	1	1	1	0.100011	0.693707	0.21897	0.0271704	0.0105355	0.00931945	1	1	1	1	1	2.40087e-08	0.88	0.270864	0.00270881	5.72306e-11	6.50348e-11		1.3	1.09909e-10	5.72271e-09
0.89	0.992645	1	1	1	1	1	1	1	1	1	1	1	1	1	1	1	1	1	1	1	1	0.851827	1	0.827784	0.8484	1	1	1	0.0984359	0.695838	0.218114	0.0261945	0.010083	0.00889259	1	1	1	1	1	2.08369e-08	0.89	0.268477	0.00268494	4.97918e-11	5.59459e-11		1.31	9.60087e-11	4.97887e-09
0.9	0.992803	1	1	1	1	1	1	1	1	1	1	1	1	1	1	1	1	1	1	1	1	0.850992	1	0.829037	0.849821	1	1	1	0.096883	0.69796	0.217258	0.0252511	0.0096491	0.00848458	1	1	1	1	1	1.80777e-08	0.9	0.266085	0.00266102	4.32945e-11	4.8105e-11		1.32	8.38181e-11	4.32918e-09
0.91	0.992957	1	1	1	1	1	1	1	1	1	1	1	1	1	1	1	1	1	1	1	1	0.850153	1	0.830282	0.851231	1	1	1	0.0953517	0.700072	0.216405	0.0243394	0.00923321	0.00809463	1	1	1	1	1	1.56782e-08	0.91	0.263688	0.00263704	3.76232e-11	4.13442e-11		1.33	7.31338e-11	3.76209e-09
0.92	0.993107	1	1	1	1	1	1	1	1	1	1	1	1	1	1	1	1	1	1	1	1	0.84931	1	0.831519	0.852629	1	1	1	0.0938419	0.702174	0.215553	0.0234583	0.00883458	0.00772199	1	1	1	1	1	1.35926e-08	0.92	0.261286	0.00261303	3.26763e-11	3.55178e-11		1.34	6.37757e-11	3.26743e-09
0.93	0.993255	1	1	1	1	1	1	1	1	1	1	1	1	1	1	1	1	1	1	1	1	0.848463	1	0.832749	0.854016	1	1	1	0.0923534	0.704267	0.214702	0.0226069	0.00845256	0.00736594	1	1	1	1	1	1.17804e-08	0.93	0.258881	0.00258897	2.8364e-11	3.0499e-11		1.35	5.55844e-11	2.83623e-09
0.94	0.9934	1	1	1	1	1	1	1	1	1	1	1	1	1	1	1	1	1	1	1	1	0.847613	1	0.83397	0.855392	1	1	1	0.090886	0.706349	0.213854	0.0217844	0.00808648	0.00702578	1	1	1	1	1	1.02063e-08	0.94	0.256471	0.00256487	2.46073e-11	2.6178e-11		1.36	4.84188e-11	2.46058e-09
0.95	0.993541	1	1	1	1	1	1	1	1	1	1	1	1	1	1	1	1	1	1	1	1	0.846758	1	0.835184	0.856756	1	1	1	0.0894393	0.708422	0.213006	0.02099	0.00773572	0.00670084	1	1	1	1	1	8.83974e-09	0.95	0.254059	0.00254075	2.13366e-11	2.24596e-11		1.37	4.21544e-11	2.13353e-09
0.96	0.993679	1	1	1	1	1	1	1	1	1	1	1	1	1	1	1	1	1	1	1	1	0.8459	1	0.83639	0.858108	1	1	1	0.0880133	0.710485	0.212161	0.0202227	0.00739967	0.00639047	1	1	1	1	1	7.65367e-09	0.96	0.251644	0.0025166	1.84908e-11	1.92612e-11		1.38	3.66811e-11	1.84896e-09
0.97	0.993815	1	1	1	1	1	1	1	1	1	1	1	1	1	1	1	1	1	1	1	1	0.845038	1	0.837588	0.85945	1	1	1	0.0866077	0.712538	0.211317	0.0194818	0.00707775	0.00609405	1	1	1	1	1	6.62464e-09	0.97	0.249228	0.00249243	1.60161e-11	1.65115e-11		1.39	3.19018e-11	1.60151e-09
0.98	0.993947	1	1	1	1	1	1	1	1	1	1	1	1	1	1	1	1	1	1	1	1	0.844172	1	0.838779	0.86078	1	1	1	0.0852222	0.714581	0.210475	0.0187665	0.00676941	0.00581099	1	1	1	1	1	5.73219e-09	0.98	0.246809	0.00246825	1.38655e-11	1.41485e-11		1.4	2.7731e-11	1.38646e-09
0.99	0.994077	1	1	1	1	1	1	1	1	1	1	1	1	1	1	1	1	1	1	1	1	0.843301	1	0.839962	0.862099	1	1	1	0.0838567	0.716614	0.209634	0.0180759	0.00647408	0.0055407	1	1	1	1	1	4.95847e-09	0.99	0.24439	0.00244406	1.19976e-11	1.21188e-11		1.41	2.40933e-11	1.19968e-09
1	0.994204	1	1	1	1	1	1	1	1	1	1	1	1	1	1	1	1	1	1	1	1	0.842427	1	0.841137	0.863408	1	1	1	0.082511	0.718637	0.208796	0.0174092	0.00619127	0.00528265	1	1	1	1	1	4.2879e-09	1	0.241971	0.00241986	1.03761e-11	1.03761e-11		1.42	2.09224e-11	1.03755e-09
1.01	0.994328	1	1	1	1	1	1	1	1	1	1	1	1	1	1	1	1	1	1	1	1	0.841549	1	0.842305	0.864705	1	1	1	0.0811849	0.72065	0.207959	0.0167659	0.00592045	0.0050363	1	1	1	1	1	3.70694e-09	1.01	0.239551	0.00239566	8.96937e-12	8.88056e-12		1.43	1.81599e-11	8.96881e-10
1.02	0.99445	1	1	1	1	1	1	1	1	1	1	1	1	1	1	1	1	1	1	1	1	0.840667	1	0.843465	0.865991	1	1	1	0.079878	0.722653	0.207123	0.016145	0.00566115	0.00480114	1	1	1	1	1	3.20377e-09	1.02	0.237132	0.00237147	7.74959e-12	7.59764e-12		1.44	1.57545e-11	7.74911e-10
1.03	0.994569	1	1	1	1	1	1	1	1	1	1	1	1	1	1	1	1	1	1	1	1	0.839781	1	0.844618	0.867266	1	1	1	0.0785903	0.724646	0.20629	0.015546	0.00541289	0.00457669	1	1	1	1	1	2.76812e-09	1.03	0.234714	0.00234728	6.69249e-12	6.49757e-12		1.45	1.36611e-11	6.69208e-10
1.04	0.994686	1	1	1	1	1	1	1	1	1	1	1	1	1	1	1	1	1	1	1	1	0.838891	1	0.845763	0.868531	1	1	1	0.0773215	0.726629	0.205458	0.014968	0.00517523	0.00436248	1	1	1	1	1	2.39105e-09	1.04	0.232297	0.00232311	5.77688e-12	5.55469e-12		1.46	1.18404e-11	5.77652e-10
1.05	0.9948	1	1	1	1	1	1	1	1	1	1	1	1	1	1	1	1	1	1	1	1	0.837997	1	0.846901	0.869785	1	1	1	0.0760713	0.728602	0.204628	0.0144105	0.00494774	0.00415806	1	1	1	1	1	2.06479e-09	1.05	0.229882	0.00229896	4.98422e-12	4.74687e-12		1.47	1.02575e-11	4.98391e-10
1.06	0.994911	1	1	1	1	1	1	1	1	1	1	1	1	1	1	1	1	1	1	1	1	0.837099	1	0.848031	0.871028	1	1	1	0.0748396	0.730564	0.2038	0.0138727	0.00473	0.003963	1	1	1	1	1	1.78257e-09	1.06	0.22747	0.00227484	4.29836e-12	4.05505e-12		1.48	8.88219e-12	4.29809e-10
1.07	0.99502	1	1	1	1	1	1	1	1	1	1	1	1	1	1	1	1	1	1	1	1	0.836197	1	0.849154	0.87226	1	1	1	0.0736262	0.732517	0.202974	0.0133541	0.0045216	0.00377688	1	1	1	1	1	1.53852e-09	1.07	0.22506	0.00225074	3.70521e-12	3.46281e-12		1.49	7.68778e-12	3.70498e-10
1.08	0.995127	1	1	1	1	1	1	1	1	1	1	1	1	1	1	1	1	1	1	1	1	0.835291	1	0.850269	0.873482	1	1	1	0.0724307	0.73446	0.202149	0.012854	0.00432217	0.00359932	1	1	1	1	1	1.32755e-09	1.08	0.222653	0.00222667	3.19249e-12	2.95601e-12		1.5	6.65103e-12	3.19229e-10
1.09	0.995232	1	1	1	1	1	1	1	1	1	1	1	1	1	1	1	1	1	1	1	1	0.834381	1	0.851378	0.874694	1	1	1	0.0712532	0.736392	0.201327	0.0123717	0.00413133	0.00342993	1	1	1	1	1	1.14521e-09	1.09	0.220251	0.00220264	2.74952e-12	2.5225e-12		1.51	5.75155e-12	2.74935e-10
1.1	0.995334	1	1	1	1	1	1	1	1	1	1	1	1	1	1	1	1	1	1	1	1	0.833467	1	0.852479	0.875895	1	1	1	0.0700932	0.738315	0.200506	0.0119068	0.00394872	0.00326834	1	1	1	1	1	9.87681e-10	1.1	0.217852	0.00217866	2.367e-12	2.15182e-12		1.52	4.97156e-12	2.36685e-10
1.11	0.995434	1	1	1	1	1	1	1	1	1	1	1	1	1	1	1	1	1	1	1	1	0.832549	1	0.853572	0.877086	1	1	1	0.0689506	0.740227	0.199687	0.0114586	0.00377401	0.00311422	1	1	1	1	1	8.51611e-10	1.11	0.215458	0.00215472	2.03683e-12	1.83498e-12		1.53	4.2955e-12	2.0367e-10
1.12	0.995532	1	1	1	1	1	1	1	1	1	1	1	1	1	1	1	1	1	1	1	1	0.831627	1	0.854659	0.878266	1	1	1	0.0678252	0.742129	0.19887	0.0110266	0.00360686	0.00296723	1	1	1	1	1	7.34112e-10	1.12	0.213069	0.00213082	1.75198e-12	1.56426e-12		1.54	3.70981e-12	1.75187e-10
1.13	0.995628	1	1	1	1	1	1	1	1	1	1	1	1	1	1	1	1	1	1	1	1	0.830701	1	0.855738	0.879437	1	1	1	0.0667168	0.744022	0.198054	0.0106102	0.00344696	0.00282704	1	1	1	1	1	6.32678e-10	1.13	0.210686	0.00210699	1.50634e-12	1.33304e-12		1.55	3.20264e-12	1.50625e-10
1.14	0.995722	1	1	1	1	1	1	1	1	1	1	1	1	1	1	1	1	1	1	1	1	0.82977	1	0.85681	0.880597	1	1	1	0.0656251	0.745904	0.197241	0.0102089	0.00329401	0.00269335	1	1	1	1	1	5.45134e-10	1.14	0.208308	0.00208321	1.29461e-12	1.13563e-12		1.56	2.76366e-12	1.29453e-10
1.15	0.995814	1	1	1	1	1	1	1	1	1	1	1	1	1	1	1	1	1	1	1	1	0.828836	1	0.857875	0.881747	1	1	1	0.06455	0.747775	0.196429	0.00982218	0.00314771	0.00256587	1	1	1	1	1	4.69598e-10	1.15	0.205936	0.00205949	1.1122e-12	9.67132e-13		1.57	2.38388e-12	1.11213e-10
1.16	0.995904	1	1	1	1	1	1	1	1	1	1	1	1	1	1	1	1	1	1	1	1	0.827898	1	0.858933	0.882887	1	1	1	0.0634913	0.749637	0.19562	0.00944957	0.00300778	0.00244432	1	1	1	1	1	4.04439e-10	1.16	0.203571	0.00203584	9.55112e-13	8.23372e-13		1.58	2.05547e-12	9.55053e-11
1.17	0.995992	1	1	1	1	1	1	1	1	1	1	1	1	1	1	1	1	1	1	1	1	0.826955	1	0.859984	0.884017	1	1	1	0.0624487	0.751489	0.194812	0.00909058	0.00287395	0.00232843	1	1	1	1	1	3.48245e-10	1.17	0.201214	0.00201226	8.19889e-13	7.0076e-13		1.59	1.77159e-12	8.19838e-11
1.18	0.996078	1	1	1	1	1	1	1	1	1	1	1	1	1	1	1	1	1	1	1	1	0.826009	1	0.861028	0.885138	1	1	1	0.061422	0.75333	0.194007	0.00874474	0.00274597	0.00221795	1	1	1	1	1	2.99796e-10	1.18	0.198863	0.00198875	7.0354e-13	5.9622e-13		1.6	1.52632e-12	7.03496e-11
1.19	0.996162	1	1	1	1	1	1	1	1	1	1	1	1	1	1	1	1	1	1	1	1	0.825058	1	0.862065	0.886248	1	1	1	0.0604111	0.755161	0.193203	0.0084116	0.00262358	0.00211262	1	1	1	1	1	2.58033e-10	1.19	0.19652	0.00196533	6.03471e-13	5.07118e-13		1.61	1.3145e-12	6.03433e-11
1.2	0.996245	1	1	1	1	1	1	1	1	1	1	1	1	1	1	1	1	1	1	1	1	0.824103	1	0.863094	0.887349	1	1	1	0.0594157	0.756982	0.192401	0.00809071	0.00250656	0.00201222	1	1	1	1	1	2.22042e-10	1.2	0.194186	0.00194198	5.17441e-13	4.31201e-13		1.62	1.13164e-12	5.17409e-11
1.21	0.996325	1	1	1	1	1	1	1	1	1	1	1	1	1	1	1	1	1	1	1	1	0.823145	1	0.864117	0.88844	1	1	1	0.0584356	0.758793	0.191601	0.00778166	0.00239466	0.00191652	1	1	1	1	1	1.91032e-10	1.21	0.19186	0.00191872	4.43511e-13	3.66538e-13		1.63	9.73854e-13	4.43483e-11
1.22	0.996404	1	1	1	1	1	1	1	1	1	1	1	1	1	1	1	1	1	1	1	1	0.822182	1	0.865133	0.889521	1	1	1	0.0574707	0.760594	0.190803	0.00748403	0.00228768	0.0018253	1	1	1	1	1	1.64321e-10	1.22	0.189543	0.00189555	3.80004e-13	3.11479e-13		1.64	8.37753e-13	3.7998e-11
1.23	0.996482	1	1	1	1	1	1	1	1	1	1	1	1	1	1	1	1	1	1	1	1	0.821215	1	0.866143	0.890593	1	1	1	0.0565206	0.762385	0.190008	0.00719742	0.0021854	0.00173836	1	1	1	1	1	1.41317e-10	1.23	0.187235	0.00187247	3.25473e-13	2.64612e-13		1.65	7.20407e-13	3.25453e-11
1.24	0.996557	1	1	1	1	1	1	1	1	1	1	1	1	1	1	1	1	1	1	1	1	0.820244	1	0.867145	0.891656	1	1	1	0.0555854	0.764166	0.189214	0.00692145	0.00208762	0.0016555	1	1	1	1	1	1.21511e-10	1.24	0.184937	0.00184949	2.78668e-13	2.24732e-13		1.66	6.19272e-13	2.78651e-11
1.25	0.996631	1	1	1	1	1	1	1	1	1	1	1	1	1	1	1	1	1	1	1	1	0.819269	1	0.868141	0.892709	1	1	1	0.0546646	0.765936	0.188422	0.00665574	0.00199415	0.00157654	1	1	1	1	1	1.0446e-10	1.25	0.182649	0.0018266	2.38509e-13	1.90808e-13		1.67	5.32143e-13	2.38495e-11
1.26	0.996704	1	1	1	1	1	1	1	1	1	1	1	1	1	1	1	1	1	1	1	1	0.818289	1	0.86913	0.893752	1	1	1	0.0537582	0.767697	0.187632	0.00639993	0.0019048	0.0015013	1	1	1	1	1	8.97859e-11	1.26	0.180371	0.00180382	2.04067e-13	1.61958e-13		1.68	4.5711e-13	2.04054e-11
1.27	0.996774	1	1	1	1	1	1	1	1	1	1	1	1	1	1	1	1	1	1	1	1	0.817306	1	0.870112	0.894787	1	1	1	0.052866	0.769447	0.186844	0.00615366	0.0018194	0.0014296	1	1	1	1	1	7.7159e-11	1.27	0.178104	0.00178115	1.74538e-13	1.37432e-13		1.69	3.92518e-13	1.74527e-11
1.28	0.996844	1	1	1	1	1	1	1	1	1	1	1	1	1	1	1	1	1	1	1	1	0.816318	1	0.871087	0.895812	1	1	1	0.0519877	0.771187	0.186058	0.00591661	0.00173777	0.00136128	1	1	1	1	1	6.6296e-11	1.28	0.175847	0.00175858	1.49231e-13	1.16587e-13		1.7	3.36937e-13	1.49222e-11
1.29	0.996912	1	1	1	1	1	1	1	1	1	1	1	1	1	1	1	1	1	1	1	1	0.815327	1	0.872056	0.896828	1	1	1	0.0511232	0.772917	0.185275	0.00568843	0.00165975	0.00129619	1	1	1	1	1	5.69524e-11	1.29	0.173602	0.00173613	1.27551e-13	9.88768e-14		1.71	2.89126e-13	1.27543e-11
1.3	0.996978	1	1	1	1	1	1	1	1	1	1	1	1	1	1	1	1	1	1	1	1	0.814331	1	0.873018	0.897835	1	1	1	0.0502723	0.774637	0.184493	0.00546882	0.00158519	0.00123417	1	1	1	1	1	4.89173e-11	1.3	0.171369	0.00171379	1.08984e-13	8.38341e-14		1.72	2.48015e-13	1.08978e-11
1.31	0.997043	1	1	1	1	1	1	1	1	1	1	1	1	1	1	1	1	1	1	1	1	0.813331	1	0.873974	0.898833	1	1	1	0.0494347	0.776347	0.183713	0.00525746	0.00151393	0.00117509	1	1	1	1	1	4.20087e-11	1.31	0.169147	0.00169157	9.30896e-14	7.10608e-14		1.73	2.12678e-13	9.30838e-12
1.32	0.997107	1	1	1	1	1	1	1	1	1	1	1	1	1	1	1	1	1	1	1	1	0.812327	1	0.874923	0.899821	1	1	1	0.0486104	0.778047	0.182936	0.00505406	0.00144584	0.0011188	1	1	1	1	1	3.60698e-11	1.32	0.166937	0.00166947	7.94873e-14	6.02176e-14		1.74	1.82315e-13	7.94823e-12
1.33	0.997169	1	1	1	1	1	1	1	1	1	1	1	1	1	1	1	1	1	1	1	1	0.811318	1	0.875866	0.900801	1	1	1	0.0477991	0.779737	0.18216	0.00485834	0.00138077	0.00106518	1	1	1	1	1	3.09655e-11	1.33	0.16474	0.0016475	6.78508e-14	5.10156e-14		1.75	1.56235e-13	6.78465e-12
1.34	0.99723	1	1	1	1	1	1	1	1	1	1	1	1	1	1	1	1	1	1	1	1	0.810306	1	0.876802	0.901773	1	1	1	0.0470006	0.781417	0.181387	0.00467001	0.00131859	0.0010141	1	1	1	1	1	2.65792e-11	1.34	0.162555	0.00162565	5.78994e-14	4.32085e-14		1.76	1.33843e-13	5.78958e-12
1.35	0.997289	1	1	1	1	1	1	1	1	1	1	1	1	1	1	1	1	1	1	1	1	0.809289	1	0.877732	0.902735	1	1	1	0.0462149	0.783087	0.180615	0.0044888	0.00125918	0.000965441	1	1	1	1	1	2.28106e-11	1.35	0.160383	0.00160393	4.93921e-14	3.65867e-14		1.77	1.14623e-13	4.9389e-12
1.36	0.997348	1	1	1	1	1	1	1	1	1	1	1	1	1	1	1	1	1	1	1	1	0.808269	1	0.878655	0.903689	1	1	1	0.0454415	0.784747	0.179846	0.00431446	0.00120242	0.000919096	1	1	1	1	1	1.95734e-11	1.36	0.158225	0.00158235	4.21217e-14	3.09718e-14		1.78	9.81312e-14	4.21191e-12
1.37	0.997405	1	1	1	1	1	1	1	1	1	1	1	1	1	1	1	1	1	1	1	1	0.807244	1	0.879572	0.904634	1	1	1	0.0446806	0.786397	0.179079	0.00414674	0.00114818	0.000874955	1	1	1	1	1	1.6793e-11	1.37	0.15608	0.00156089	3.59105e-14	2.62121e-14		1.79	8.3986e-14	3.59083e-12
1.38	0.99746	1	1	1	1	1	1	1	1	1	1	1	1	1	1	1	1	1	1	1	1	0.806215	1	0.880483	0.90557	1	1	1	0.0439317	0.788037	0.178314	0.00398539	0.00109636	0.000832912	1	1	1	1	1	1.44054e-11	1.38	0.153948	0.00153958	3.06059e-14	2.21782e-14		1.8	7.18574e-14	3.0604e-12
1.39	0.997515	1	1	1	1	1	1	1	1	1	1	1	1	1	1	1	1	1	1	1	1	0.805182	1	0.881387	0.906498	1	1	1	0.0431948	0.789667	0.177551	0.00383018	0.00104686	0.000792872	1	1	1	1	1	1.23554e-11	1.39	0.151831	0.0015184	2.60771e-14	1.87605e-14		1.81	6.14613e-14	2.60755e-12
1.4	0.997568	1	1	1	1	1	1	1	1	1	1	1	1	1	1	1	1	1	1	1	1	0.804144	1	0.882285	0.907418	1	1	1	0.0424697	0.791287	0.17679	0.00368089	0.000999572	0.000754738	1	1	1	1	1	1.05956e-11	1.4	0.149727	0.00149737	2.22118e-14	1.58656e-14		1.82	5.25531e-14	2.22104e-12
1.41	0.997621	1	1	1	1	1	1	1	1	1	1	1	1	1	1	1	1	1	1	1	1	0.803103	1	0.883177	0.908329	1	1	1	0.0417562	0.792898	0.176031	0.0035373	0.000954395	0.000718422	1	1	1	1	1	9.08522e-12	1.41	0.147639	0.00147648	1.89139e-14	1.34141e-14		1.83	4.49225e-14	1.89127e-12
1.42	0.997672	1	1	1	1	1	1	1	1	1	1	1	1	1	1	1	1	1	1	1	1	0.802057	1	0.884062	0.909232	1	1	1	0.0410542	0.794498	0.175275	0.00339919	0.00091124	0.000683838	1	1	1	1	1	7.78902e-12	1.42	0.145564	0.00145573	1.6101e-14	1.13387e-14		1.84	3.83884e-14	1.61e-12
1.43	0.997722	1	1	1	1	1	1	1	1	1	1	1	1	1	1	1	1	1	1	1	1	0.801007	1	0.884942	0.910127	1	1	1	0.0403635	0.796088	0.17452	0.00326637	0.000870017	0.000650906	1	1	1	1	1	6.67683e-12	1.43	0.143505	0.00143513	1.37025e-14	9.58215e-15		1.85	3.27949e-14	1.37016e-12
1.44	0.997771	1	1	1	1	1	1	1	1	1	1	1	1	1	1	1	1	1	1	1	1	0.799953	1	0.885815	0.911013	1	1	1	0.0396839	0.797669	0.173768	0.00313864	0.000830642	0.000619546	1	1	1	1	1	5.72267e-12	1.44	0.14146	0.00141469	1.16579e-14	8.09579e-15		1.86	2.80082e-14	1.16572e-12
1.45	0.997819	1	1	1	1	1	1	1	1	1	1	1	1	1	1	1	1	1	1	1	1	0.798895	1	0.886682	0.911891	1	1	1	0.0390152	0.79924	0.173018	0.00301581	0.000793032	0.000589685	1	1	1	1	1	4.90421e-12	1.45	0.139431	0.00139439	9.91567e-15	6.8384e-15		1.87	2.39132e-14	9.91506e-13
1.46	0.997866	1	1	1	1	1	1	1	1	1	1	1	1	1	1	1	1	1	1	1	1	0.797832	1	0.887543	0.912761	1	1	1	0.0383574	0.800801	0.17227	0.00289769	0.000757109	0.000561252	1	1	1	1	1	4.20226e-12	1.46	0.137417	0.00137425	8.43144e-15	5.77496e-15		1.88	2.0411e-14	8.43092e-13
1.47	0.997912	1	1	1	1	1	1	1	1	1	1	1	1	1	1	1	1	1	1	1	1	0.796766	1	0.888399	0.913624	1	1	1	0.0377102	0.802352	0.171524	0.00278412	0.0007228	0.000534179	1	1	1	1	1	3.60032e-12	1.47	0.135418	0.00135426	7.1674e-15	4.87578e-15		1.89	1.74168e-14	7.16695e-13
1.48	0.997957	1	1	1	1	1	1	1	1	1	1	1	1	1	1	1	1	1	1	1	1	0.795695	1	0.889248	0.914478	1	1	1	0.0370735	0.803894	0.170781	0.00267492	0.000690032	0.000508403	1	1	1	1	1	3.0842e-12	1.48	0.133435	0.00133444	6.09119e-15	4.11567e-15		1.9	1.48576e-14	6.09082e-13
1.49	0.998001	1	1	1	1	1	1	1	1	1	1	1	1	1	1	1	1	1	1	1	1	0.79462	1	0.890091	0.915324	1	1	1	0.0364471	0.805426	0.170039	0.00256993	0.000658737	0.000483862	1	1	1	1	1	2.64175e-12	1.49	0.131468	0.00131477	5.17518e-15	3.47328e-15		1.91	1.26709e-14	5.17486e-13
1.5	0.998044	1	1	1	1	1	1	1	1	1	1	1	1	1	1	1	1	1	1	1	1	0.79354	1	0.890928	0.916163	1	1	1	0.0358309	0.806948	0.1693	0.00246899	0.000628849	0.000460496	1	1	1	1	1	2.26249e-12	1.5	0.129518	0.00129526	4.39575e-15	2.9305e-15		1.92	1.0803e-14	4.39548e-13
1.51	0.998086	1	1	1	1	1	1	1	1	1	1	1	1	1	1	1	1	1	1	1	1	0.792457	1	0.891759	0.916994	1	1	1	0.0352247	0.80846	0.168563	0.00237195	0.000600307	0.000438252	1	1	1	1	1	1.93744e-12	1.51	0.127583	0.00127591	3.73271e-15	2.472e-15		1.93	9.20794e-15	3.73248e-13
1.52	0.998127	1	1	1	1	1	1	1	1	1	1	1	1	1	1	1	1	1	1	1	1	0.791369	1	0.892585	0.917817	1	1	1	0.0346284	0.809963	0.167828	0.00227866	0.00057305	0.000417075	1	1	1	1	1	1.65889e-12	1.52	0.125665	0.00125672	3.16886e-15	2.08477e-15		1.94	7.84625e-15	3.16866e-13
1.53	0.998167	1	1	1	1	1	1	1	1	1	1	1	1	1	1	1	1	1	1	1	1	0.790278	1	0.893405	0.918632	1	1	1	0.0340418	0.811456	0.167095	0.00218899	0.000547021	0.000396914	1	1	1	1	1	1.42023e-12	1.53	0.123763	0.0012377	2.68947e-15	1.75782e-15		1.95	6.68413e-15	2.6893e-13
1.54	0.998207	1	1	1	1	1	1	1	1	1	1	1	1	1	1	1	1	1	1	1	1	0.789182	1	0.894218	0.91944	1	1	1	0.0334648	0.812939	0.166365	0.00210278	0.000522166	0.000377722	1	1	1	1	1	1.21576e-12	1.54	0.121878	0.00121885	2.28202e-15	1.48183e-15		1.96	5.6926e-15	2.28188e-13
1.55	0.998245	1	1	1	1	1	1	1	1	1	1	1	1	1	1	1	1	1	1	1	1	0.788082	1	0.895027	0.92024	1	1	1	0.0328973	0.814413	0.165636	0.00201992	0.000498432	0.000359452	1	1	1	1	1	1.04061e-12	1.55	0.120009	0.00120016	1.9358e-15	1.2489e-15		1.97	4.84687e-15	1.93568e-13
1.56	0.998283	1	1	1	1	1	1	1	1	1	1	1	1	1	1	1	1	1	1	1	1	0.786977	1	0.895829	0.921033	1	1	1	0.032339	0.815878	0.16491	0.00194028	0.000475769	0.000342061	1	1	1	1	1	8.90595e-13	1.56	0.118157	0.00118165	1.64169e-15	1.05237e-15		1.98	4.1257e-15	1.64159e-13
1.57	0.99832	1	1	1	1	1	1	1	1	1	1	1	1	1	1	1	1	1	1	1	1	0.785869	1	0.896626	0.921819	1	1	1	0.0317899	0.817333	0.164186	0.00186373	0.00045413	0.000325506	1	1	1	1	1	7.62122e-13	1.57	0.116323	0.0011633	1.39192e-15	8.86574e-16		1.99	3.51092e-15	1.39183e-13
1.58	0.998356	1	1	1	1	1	1	1	1	1	1	1	1	1	1	1	1	1	1	1	1	0.784756	1	0.897417	0.922597	1	1	1	0.0312498	0.818778	0.163465	0.00179016	0.000433468	0.000309748	1	1	1	1	1	6.52111e-13	1.58	0.114505	0.00114512	1.17986e-15	7.46744e-16		2	2.98698e-15	1.17978e-13
1.59	0.998392	1	1	1	1	1	1	1	1	1	1	1	1	1	1	1	1	1	1	1	1	0.783639	1	0.898202	0.923368	1	1	1	0.0307186	0.820214	0.162745	0.00171945	0.00041374	0.000294748	1	1	1	1	1	5.5792e-13	1.59	0.112704	0.00112711	9.99853e-16	6.28838e-16		2.01	2.54057e-15	9.99791e-14
1.6	0.998426	1	1	1	1	1	1	1	1	1	1	1	1	1	1	1	1	1	1	1	1	0.782518	1	0.898982	0.924131	1	1	1	0.0301961	0.821641	0.162028	0.0016515	0.000394904	0.000280471	1	1	1	1	1	4.77284e-13	1.6	0.110921	0.00110928	8.47104e-16	5.2944e-16		2.02	2.16033e-15	8.47052e-14
1.61	0.99846	1	1	1	1	1	1	1	1	1	1	1	1	1	1	1	1	1	1	1	1	0.781393	1	0.899756	0.924888	1	1	1	0.0296823	0.823058	0.161313	0.0015862	0.000376921	0.000266882	1	1	1	1	1	4.0826e-13	1.61	0.109155	0.00109162	7.17518e-16	4.45663e-16		2.03	1.83653e-15	7.17473e-14
1.62	0.998493	1	1	1	1	1	1	1	1	1	1	1	1	1	1	1	1	1	1	1	1	0.780263	1	0.900525	0.925637	1	1	1	0.0291769	0.824465	0.1606	0.00152345	0.000359751	0.000253947	1	1	1	1	1	3.49183e-13	1.62	0.107406	0.00107413	6.07608e-16	3.75067e-16		2.04	1.56088e-15	6.07571e-14
1.63	0.998526	1	1	1	1	1	1	1	1	1	1	1	1	1	1	1	1	1	1	1	1	0.779129	1	0.901288	0.92638	1	1	1	0.0286798	0.825864	0.15989	0.00146315	0.000343359	0.000241637	1	1	1	1	1	2.98624e-13	1.63	0.105675	0.00105681	5.14412e-16	3.1559e-16		2.05	1.32627e-15	5.1438e-14
1.64	0.998558	1	1	1	1	1	1	1	1	1	1	1	1	1	1	1	1	1	1	1	1	0.777992	1	0.902046	0.927115	1	1	1	0.028191	0.827253	0.159181	0.0014052	0.000327709	0.00022992	1	1	1	1	1	2.55361e-13	1.64	0.103961	0.00103968	4.35408e-16	2.65493e-16		2.06	1.12664e-15	4.35381e-14
1.65	0.998589	1	1	1	1	1	1	1	1	1	1	1	1	1	1	1	1	1	1	1	1	0.776849	1	0.902798	0.927843	1	1	1	0.0277103	0.828633	0.158475	0.00134952	0.000312769	0.000218769	1	1	1	1	1	2.18344e-13	1.65	0.102265	0.00102271	3.68451e-16	2.23303e-16		2.07	9.56833e-16	3.68428e-14
1.66	0.998619	1	1	1	1	1	1	1	1	1	1	1	1	1	1	1	1	1	1	1	1	0.775703	1	0.903545	0.928565	1	1	1	0.0272375	0.830003	0.157771	0.00129603	0.000298506	0.000208156	1	1	1	1	1	1.86675e-13	1.66	0.100586	0.00100593	3.11718e-16	1.87782e-16		2.08	8.12419e-16	3.11698e-14
1.67	0.998649	1	1	1	1	1	1	1	1	1	1	1	1	1	1	1	1	1	1	1	1	0.774553	1	0.904287	0.92928	1	1	1	0.0267725	0.831365	0.15707	0.00124462	0.00028489	0.000198056	1	1	1	1	1	1.59585e-13	1.67	0.0989255	0.000989316	2.63659e-16	1.5788e-16		2.09	6.89635e-16	2.63643e-14
1.68	0.998678	1	1	1	1	1	1	1	1	1	1	1	1	1	1	1	1	1	1	1	1	0.773398	1	0.905023	0.929988	1	1	1	0.0263153	0.832717	0.15637	0.00119524	0.000271891	0.000188443	1	1	1	1	1	1.36413e-13	1.68	0.0972823	0.000972883	2.22959e-16	1.32714e-16		2.1	5.85268e-16	2.22946e-14
1.69	0.998706	1	1	1	1	1	1	1	1	1	1	1	1	1	1	1	1	1	1	1	1	0.772239	1	0.905754	0.930689	1	1	1	0.0258657	0.83406	0.155673	0.00114779	0.000259483	0.000179295	1	1	1	1	1	1.16595e-13	1.69	0.0956568	0.000956627	1.88499e-16	1.11538e-16		2.11	4.96578e-16	1.88487e-14
1.7	0.998734	1	1	1	1	1	1	1	1	1	1	1	1	1	1	1	1	1	1	1	1	0.771077	1	0.90648	0.931383	1	1	1	0.0254236	0.835394	0.154978	0.0011022	0.000247638	0.00017059	1	1	1	1	1	9.96472e-14	1.7	0.0940491	0.000940549	1.59329e-16	9.3723e-17		2.12	4.21229e-16	1.59319e-14
1.71	0.998761	1	1	1	1	1	1	1	1	1	1	1	1	1	1	1	1	1	1	1	1	0.769909	1	0.9072	0.932071	1	1	1	0.0249888	0.836719	0.154286	0.00105841	0.000236331	0.000162305	1	1	1	1	1	8.51552e-14	1.71	0.0924591	0.000924649	1.34643e-16	7.87386e-17		2.13	3.57229e-16	1.34635e-14
1.72	0.998788	1	1	1	1	1	1	1	1	1	1	1	1	1	1	1	1	1	1	1	1	0.768738	1	0.907916	0.932753	1	1	1	0.0245612	0.838035	0.153595	0.00101634	0.000225538	0.000154421	1	1	1	1	1	7.27644e-14	1.72	0.090887	0.000908926	1.13757e-16	6.61375e-17		2.14	3.02883e-16	1.13749e-14
1.73	0.998814	1	1	1	1	1	1	1	1	1	1	1	1	1	1	1	1	1	1	1	1	0.767563	1	0.908626	0.933428	1	1	1	0.0241408	0.839342	0.152907	0.000975923	0.000215236	0.000146918	1	1	1	1	1	6.21713e-14	1.73	0.0893326	0.000893382	9.60888e-17	5.55427e-17		2.15	2.56746e-16	9.60829e-15
1.74	0.99884	1	1	1	1	1	1	1	1	1	1	1	1	1	1	1	1	1	1	1	1	0.766383	1	0.909331	0.934096	1	1	1	0.0237274	0.84064	0.152221	0.000937099	0.000205402	0.000139779	1	1	1	1	1	5.31157e-14	1.74	0.0877961	0.000878015	8.11474e-17	4.66364e-17		2.16	2.17587e-16	8.11423e-15
1.75	0.998865	1	1	1	1	1	1	1	1	1	1	1	1	1	1	1	1	1	1	1	1	0.765199	1	0.91003	0.934758	1	1	1	0.0233209	0.841929	0.151538	0.000899803	0.000196015	0.000132985	1	1	1	1	1	4.53754e-14	1.75	0.0862773	0.000862827	6.85144e-17	3.91511e-17		2.17	1.84359e-16	6.85101e-15
1.76	0.998889	1	1	1	1	1	1	1	1	1	1	1	1	1	1	1	1	1	1	1	1	0.764012	1	0.910725	0.935414	1	1	1	0.0229213	0.843209	0.150856	0.000863978	0.000187056	0.000126521	1	1	1	1	1	3.87598e-14	1.76	0.0847764	0.000847816	5.78356e-17	3.28612e-17		2.18	1.56169e-16	5.7832e-15
1.77	0.998913	1	1	1	1	1	1	1	1	1	1	1	1	1	1	1	1	1	1	1	1	0.76282	1	0.911415	0.936064	1	1	1	0.0225283	0.84448	0.150177	0.000829566	0.000178504	0.000120369	1	1	1	1	1	3.3106e-14	1.77	0.0832932	0.000832984	4.88108e-17	2.75767e-17		2.19	1.32261e-16	4.88078e-15
1.78	0.998937	1	1	1	1	1	1	1	1	1	1	1	1	1	1	1	1	1	1	1	1	0.761623	1	0.9121	0.936707	1	1	1	0.0221418	0.845742	0.1495	0.000796512	0.000170342	0.000114516	1	1	1	1	1	2.82746e-14	1.78	0.0818278	0.000818329	4.11855e-17	2.31379e-17		2.2	1.11988e-16	4.1183e-15
1.79	0.998959	1	1	1	1	1	1	1	1	1	1	1	1	1	1	1	1	1	1	1	1	0.760423	1	0.912779	0.937344	1	1	1	0.0217619	0.846996	0.148826	0.000764763	0.000162551	0.000108946	1	1	1	1	1	2.41464e-14	1.79	0.0803801	0.000803851	3.47441e-17	1.94101e-17		2.21	9.4801e-17	3.4742e-15
1.8	0.998982	1	1	1	1	1	1	1	1	1	1	1	1	1	1	1	1	1	1	1	1	0.759219	1	0.913454	0.937976	1	1	1	0.0213883	0.848241	0.148153	0.000734269	0.000155115	0.000103646	1	1	1	1	1	2.06193e-14	1.8	0.0789502	0.000789551	2.9304e-17	1.628e-17		2.22	8.02344e-17	2.93022e-15
1.81	0.999004	1	1	1	1	1	1	1	1	1	1	1	1	1	1	1	1	1	1	1	1	0.75801	1	0.914124	0.938601	1	1	1	0.0210211	0.849477	0.147483	0.000704981	0.000148019	9.86036e-05	1	1	1	1	1	1.76061e-14	1.81	0.0775379	0.000775427	2.47105e-17	1.36522e-17		2.23	6.78912e-17	2.4709e-15
1.82	0.999025	1	1	1	1	1	1	1	1	1	1	1	1	1	1	1	1	1	1	1	1	0.756797	1	0.914789	0.93922	1	1	1	0.0206599	0.850704	0.146816	0.000676851	0.000141245	9.38054e-05	1	1	1	1	1	1.5032e-14	1.82	0.0761433	0.00076148	2.08328e-17	1.14466e-17		2.24	5.74344e-17	2.08315e-15
1.83	0.999046	1	1	1	1	1	1	1	1	1	1	1	1	1	1	1	1	1	1	1	1	0.75558	1	0.915449	0.939833	1	1	1	0.0203049	0.851923	0.14615	0.000649834	0.00013478	8.92401e-05	1	1	1	1	1	1.28334e-14	1.83	0.0747663	0.000747709	1.756e-17	9.59562e-18		2.25	4.85778e-17	1.75589e-15
1.84	0.999067	1	1	1	1	1	1	1	1	1	1	1	1	1	1	1	1	1	1	1	1	0.75436	1	0.916105	0.94044	1	1	1	0.0199558	0.853133	0.145487	0.000623887	0.000128611	8.48963e-05	1	1	1	1	1	1.09555e-14	1.84	0.0734068	0.000734114	1.47983e-17	8.04255e-18		2.26	4.10781e-17	1.47974e-15
1.85	0.999087	1	1	1	1	1	1	1	1	1	1	1	1	1	1	1	1	1	1	1	1	0.753134	1	0.916755	0.941041	1	1	1	0.0196126	0.854335	0.144826	0.000598968	0.000122722	8.07633e-05	1	1	1	1	1	9.35166e-15	1.85	0.0720649	0.000720693	1.24684e-17	6.73968e-18		2.27	3.47289e-17	1.24676e-15
1.86	0.999107	1	1	1	1	1	1	1	1	1	1	1	1	1	1	1	1	1	1	1	1	0.751905	1	0.917401	0.941637	1	1	1	0.0192752	0.855528	0.144167	0.000575037	0.000117103	7.6831e-05	1	1	1	1	1	7.98208e-15	1.86	0.0707404	0.000707448	1.05032e-17	5.6469e-18		2.28	2.93549e-17	1.05026e-15
1.87	0.999126	1	1	1	1	1	1	1	1	1	1	1	1	1	1	1	1	1	1	1	1	0.750672	1	0.918042	0.942226	1	1	1	0.0189435	0.856712	0.143511	0.000552055	0.00011174	7.30896e-05	1	1	1	1	1	6.81258e-15	1.87	0.0694333	0.000694376	8.84603e-18	4.7305e-18		2.29	2.48072e-17	8.84548e-16
1.88	0.999145	1	1	1	1	1	1	1	1	1	1	1	1	1	1	1	1	1	1	1	1	0.749435	1	0.918678	0.94281	1	1	1	0.0186174	0.857889	0.142856	0.000529984	0.000106621	6.95299e-05	1	1	1	1	1	5.81403e-15	1.88	0.0681436	0.000681478	7.44881e-18	3.96213e-18		2.3	2.09597e-17	7.44835e-16
1.89	0.999163	1	1	1	1	1	1	1	1	1	1	1	1	1	1	1	1	1	1	1	1	0.748193	1	0.91931	0.943389	1	1	1	0.0182968	0.859056	0.142204	0.00050879	0.000101737	6.61431e-05	1	1	1	1	1	4.96149e-15	1.89	0.0668711	0.000668752	6.27104e-18	3.31801e-18		2.31	1.77052e-17	6.27065e-16
1.9	0.999181	1	1	1	1	1	1	1	1	1	1	1	1	1	1	1	1	1	1	1	1	0.746948	1	0.919937	0.943962	1	1	1	0.0179816	0.860216	0.141555	0.000488437	9.7075e-05	6.29209e-05	1	1	1	1	1	4.23368e-15	1.9	0.0656158	0.000656199	5.27846e-18	2.77814e-18		2.32	1.4953e-17	5.27813e-16
1.91	0.999199	1	1	1	1	1	1	1	1	1	1	1	1	1	1	1	1	1	1	1	1	0.745698	1	0.920559	0.944529	1	1	1	0.0176717	0.861367	0.140907	0.000468893	9.26264e-05	5.98553e-05	1	1	1	1	1	3.61239e-15	1.91	0.0643777	0.000643817	4.44211e-18	2.32571e-18		2.33	1.26261e-17	4.44184e-16
1.92	0.999216	1	1	1	1	1	1	1	1	1	1	1	1	1	1	1	1	1	1	1	1	0.744445	1	0.921177	0.945091	1	1	1	0.0173671	0.86251	0.140262	0.000450126	8.83811e-05	5.69387e-05	1	1	1	1	1	3.08206e-15	1.92	0.0631566	0.000631605	3.73756e-18	1.94664e-18		2.34	1.0659e-17	3.73733e-16
1.93	0.999233	1	1	1	1	1	1	1	1	1	1	1	1	1	1	1	1	1	1	1	1	0.743187	1	0.92179	0.945647	1	1	1	0.0170676	0.863644	0.139619	0.000432105	8.43297e-05	5.41639e-05	1	1	1	1	1	2.62942e-15	1.93	0.0619524	0.000619563	3.14414e-18	1.62909e-18		2.35	8.99665e-18	3.14395e-16
1.94	0.999249	1	1	1	1	1	1	1	1	1	1	1	1	1	1	1	1	1	1	1	1	0.741925	1	0.922399	0.946198	1	1	1	0.0167733	0.864771	0.138979	0.0004148	8.04636e-05	5.1524e-05	1	1	1	1	1	2.24311e-15	1.94	0.0607652	0.000607689	2.64444e-18	1.36311e-18		2.36	7.59199e-18	2.64427e-16
1.95	0.999266	1	1	1	1	1	1	1	1	1	1	1	1	1	1	1	1	1	1	1	1	0.74066	1	0.923003	0.946743	1	1	1	0.0164839	0.865889	0.13834	0.000398185	7.67742e-05	4.90125e-05	1	1	1	1	1	1.91343e-15	1.95	0.0595947	0.000595984	2.22373e-18	1.14037e-18		2.37	6.40536e-18	2.22359e-16
1.96	0.999281	1	1	1	1	1	1	1	1	1	1	1	1	1	1	1	1	1	1	1	1	0.73939	1	0.923603	0.947284	1	1	1	0.0161994	0.866999	0.137704	0.00038223	7.32536e-05	4.66231e-05	1	1	1	1	1	1.6321e-15	1.96	0.0584409	0.000584446	1.86959e-18	9.53874e-19		2.38	5.40312e-18	1.86948e-16
1.97	0.999297	1	1	1	1	1	1	1	1	1	1	1	1	1	1	1	1	1	1	1	1	0.738116	1	0.924198	0.947819	1	1	1	0.0159197	0.868101	0.137071	0.000366912	6.98939e-05	4.435e-05	1	1	1	1	1	1.39205e-15	1.97	0.0573038	0.000573073	1.57156e-18	7.97746e-19		2.39	4.5568e-18	1.57146e-16
1.98	0.999312	1	1	1	1	1	1	1	1	1	1	1	1	1	1	1	1	1	1	1	1	0.736838	1	0.924789	0.948348	1	1	1	0.0156448	0.869195	0.136439	0.000352203	6.6688e-05	4.21875e-05	1	1	1	1	1	1.18723e-15	1.98	0.0561831	0.000561866	1.32079e-18	6.67065e-19		2.4	3.84229e-18	1.32071e-16
1.99	0.999327	1	1	1	1	1	1	1	1	1	1	1	1	1	1	1	1	1	1	1	1	0.735557	1	0.925376	0.948873	1	1	1	0.0153746	0.870281	0.13581	0.000338081	6.36287e-05	4.01302e-05	1	1	1	1	1	1.01249e-15	1.99	0.0550789	0.000550823	1.10982e-18	5.57701e-19		2.41	3.23918e-18	1.10976e-16
2	0.999341	1	1	1	1	1	1	1	1	1	1	1	1	1	1	1	1	1	1	1	1	0.734271	1	0.925958	0.949392	1	1	1	0.0151089	0.871359	0.135183	0.000324522	6.07095e-05	3.81731e-05	1	1	1	1	1	8.63409e-16	2	0.053991	0.000539943	9.32384e-19	4.66192e-19		2.42	2.73021e-18	9.32326e-17
2.01	0.999356	1	1	1	1	1	1	1	1	1	1	1	1	1	1	1	1	1	1	1	1	0.732981	1	0.926536	0.949907	1	1	1	0.0148478	0.872429	0.134558	0.000311503	5.79238e-05	3.63112e-05	1	1	1	1	1	7.36239e-16	2.01	0.0529192	0.000529225	7.83168e-19	3.89636e-19		2.43	2.30076e-18	7.8312e-17
2.02	0.99937	1	1	1	1	1	1	1	1	1	1	1	1	1	1	1	1	1	1	1	1	0.731687	1	0.927109	0.950416	1	1	1	0.0145912	0.873491	0.133935	0.000299004	5.52657e-05	3.45399e-05	1	1	1	1	1	6.27762e-16	2.02	0.0518636	0.000518668	6.57712e-19	3.256e-19		2.44	1.93849e-18	6.57671e-17
2.03	0.999383	1	1	1	1	1	1	1	1	1	1	1	1	1	1	1	1	1	1	1	1	0.73039	1	0.927678	0.950921	1	1	1	0.0143389	0.874545	0.133315	0.000287004	5.27293e-05	3.28549e-05	1	1	1	1	1	5.35237e-16	2.03	0.0508239	0.000508271	5.52251e-19	2.72045e-19		2.45	1.63295e-18	5.52217e-17
2.04	0.999396	1	1	1	1	1	1	1	1	1	1	1	1	1	1	1	1	1	1	1	1	0.729088	1	0.928243	0.95142	1	1	1	0.0140909	0.875591	0.132697	0.000275483	5.0309e-05	3.1252e-05	1	1	1	1	1	4.56322e-16	2.04	0.0498001	0.000498032	4.63617e-19	2.27263e-19		2.46	1.37531e-18	4.63588e-17
2.05	0.999409	1	1	1	1	1	1	1	1	1	1	1	1	1	1	1	1	1	1	1	1	0.727782	1	0.928804	0.951915	1	1	1	0.0138471	0.87663	0.132082	0.000264423	4.79996e-05	2.97271e-05	1	1	1	1	1	3.89021e-16	2.05	0.048792	0.00048795	3.89137e-19	1.89823e-19		2.47	1.15809e-18	3.89113e-17
2.06	0.999422	1	1	1	1	1	1	1	1	1	1	1	1	1	1	1	1	1	1	1	1	0.726473	1	0.929361	0.952404	1	1	1	0.0136075	0.877661	0.131468	0.000253804	4.5796e-05	2.82765e-05	1	1	1	1	1	3.31627e-16	2.06	0.0477996	0.000478025	3.26564e-19	1.58526e-19		2.48	9.74999e-19	3.26544e-17
2.07	0.999435	1	1	1	1	1	1	1	1	1	1	1	1	1	1	1	1	1	1	1	1	0.725159	1	0.929914	0.952889	1	1	1	0.0133719	0.878684	0.130857	0.000243609	4.36933e-05	2.68966e-05	1	1	1	1	1	2.82685e-16	2.07	0.0468226	0.000468255	2.74003e-19	1.32369e-19		2.49	8.207e-19	2.73986e-17
2.08	0.999447	1	1	1	1	1	1	1	1	1	1	1	1	1	1	1	1	1	1	1	1	0.723842	1	0.930462	0.953369	1	1	1	0.0131404	0.8797	0.130248	0.000233822	4.1687e-05	2.55839e-05	1	1	1	1	1	2.40953e-16	2.08	0.0458611	0.000458639	2.29861e-19	1.1051e-19		2.5	6.90689e-19	2.29847e-17
2.09	0.999459	1	1	1	1	1	1	1	1	1	1	1	1	1	1	1	1	1	1	1	1	0.722521	1	0.931006	0.953845	1	1	1	0.0129129	0.880708	0.129641	0.000224426	3.97726e-05	2.43352e-05	1	1	1	1	1	2.0537e-16	2.09	0.0449148	0.000449176	1.92797e-19	9.22472e-20		2.51	5.81166e-19	1.92785e-17
2.1	0.99947	1	1	1	1	1	1	1	1	1	1	1	1	1	1	1	1	1	1	1	1	0.721196	1	0.931546	0.954315	1	1	1	0.0126892	0.881709	0.129037	0.000215406	3.7946e-05	2.31474e-05	1	1	1	1	1	1.75033e-16	2.1	0.0439836	0.000439863	1.6168e-19	7.69904e-20		2.52	4.8892e-19	1.6167e-17
2.11	0.999482	1	1	1	1	1	1	1	1	1	1	1	1	1	1	1	1	1	1	1	1	0.719867	1	0.932083	0.954781	1	1	1	0.0124694	0.882702	0.128434	0.000206748	3.62031e-05	2.20174e-05	1	1	1	1	1	1.49169e-16	2.11	0.0430674	0.000430701	1.35561e-19	6.42471e-20		2.53	4.11239e-19	1.35553e-17
2.12	0.999493	1	1	1	1	1	1	1	1	1	1	1	1	1	1	1	1	1	1	1	1	0.718534	1	0.932615	0.955243	1	1	1	0.0122533	0.883687	0.127834	0.000198435	3.45401e-05	2.09425e-05	1	1	1	1	1	1.2712e-16	2.12	0.0421661	0.000421687	1.13642e-19	5.36049e-20		2.54	3.45837e-19	1.13635e-17
2.13	0.999504	1	1	1	1	1	1	1	1	1	1	1	1	1	1	1	1	1	1	1	1	0.717197	1	0.933143	0.9557	1	1	1	0.012041	0.884665	0.127237	0.000190456	3.29534e-05	1.992e-05	1	1	1	1	1	1.08325e-16	2.13	0.0412795	0.000412821	9.52509e-20	4.47187e-20		2.55	2.90784e-19	9.5245e-18
2.14	0.999515	1	1	1	1	1	1	1	1	1	1	1	1	1	1	1	1	1	1	1	1	0.715856	1	0.933667	0.956152	1	1	1	0.0118322	0.885636	0.126641	0.000182795	3.14394e-05	1.89474e-05	1	1	1	1	1	9.23037e-17	2.14	0.0404076	0.000404101	7.9822e-20	3.73e-20		2.56	2.44449e-19	7.9817e-18
2.15	0.999525	1	1	1	1	1	1	1	1	1	1	1	1	1	1	1	1	1	1	1	1	0.714512	1	0.934187	0.9566	1	1	1	0.0116271	0.886599	0.126048	0.000175442	2.99949e-05	1.80222e-05	1	1	1	1	1	7.86482e-17	2.15	0.03955	0.000395525	6.68807e-20	3.11073e-20		2.57	2.05461e-19	6.68766e-18
2.16	0.999535	1	1	1	1	1	1	1	1	1	1	1	1	1	1	1	1	1	1	1	1	0.713164	1	0.934704	0.957043	1	1	1	0.0114254	0.887555	0.125457	0.000168384	2.86166e-05	1.71421e-05	1	1	1	1	1	6.70095e-17	2.16	0.0387069	0.000387093	5.6028e-20	2.59389e-20		2.58	1.72659e-19	5.60245e-18
2.17	0.999545	1	1	1	1	1	1	1	1	1	1	1	1	1	1	1	1	1	1	1	1	0.711812	1	0.935216	0.957483	1	1	1	0.0112272	0.888504	0.124868	0.000161608	2.73016e-05	1.6305e-05	1	1	1	1	1	5.70903e-17	2.17	0.0378779	0.000378802	4.69283e-20	2.16259e-20		2.59	1.45069e-19	4.69253e-18
2.18	0.999555	1	1	1	1	1	1	1	1	1	1	1	1	1	1	1	1	1	1	1	1	0.710456	1	0.935725	0.957917	1	1	1	0.0110324	0.889446	0.124281	0.000155104	2.60469e-05	1.55086e-05	1	1	1	1	1	4.8637e-17	2.18	0.0370629	0.000370652	3.92998e-20	1.80274e-20		2.6	1.21865e-19	3.92973e-18
2.19	0.999565	1	1	1	1	1	1	1	1	1	1	1	1	1	1	1	1	1	1	1	1	0.709096	1	0.93623	0.958348	1	1	1	0.010841	0.89038	0.123697	0.00014886	2.48498e-05	1.47511e-05	1	1	1	1	1	4.14334e-17	2.19	0.0362619	0.000362641	3.29058e-20	1.50255e-20		2.61	1.02355e-19	3.29037e-18
2.2	0.999574	1	1	1	1	1	1	1	1	1	1	1	1	1	1	1	1	1	1	1	1	0.707733	1	0.936731	0.958774	1	1	1	0.0106528	0.891307	0.123115	0.000142867	2.37076e-05	1.40306e-05	1	1	1	1	1	3.5295e-17	2.2	0.0354746	0.000354768	2.75474e-20	1.25215e-20		2.62	8.59529e-20	2.75457e-18
2.21	0.999583	1	1	1	1	1	1	1	1	1	1	1	1	1	1	1	1	1	1	1	1	0.706366	1	0.937228	0.959196	1	1	1	0.0104679	0.892227	0.122535	0.000137115	2.26178e-05	1.33452e-05	1	1	1	1	1	3.00646e-17	2.21	0.0347009	0.000347031	2.30577e-20	1.04334e-20		2.63	7.21665e-20	2.30563e-18
2.22	0.999592	1	1	1	1	1	1	1	1	1	1	1	1	1	1	1	1	1	1	1	1	0.704995	1	0.937722	0.959614	1	1	1	0.0102861	0.893141	0.121957	0.000131593	2.1578e-05	1.26933e-05	1	1	1	1	1	2.56081e-17	2.22	0.0339408	0.000339429	1.92965e-20	8.69213e-21		2.64	6.05806e-20	1.92953e-18
2.23	0.999601	1	1	1	1	1	1	1	1	1	1	1	1	1	1	1	1	1	1	1	1	0.703621	1	0.938211	0.960027	1	1	1	0.0101075	0.894047	0.121381	0.000126293	2.0586e-05	1.20732e-05	1	1	1	1	1	2.18112e-17	2.23	0.0331939	0.00033196	1.61462e-20	7.24043e-21		2.65	5.08459e-20	1.61452e-18
2.24	0.99961	1	1	1	1	1	1	1	1	1	1	1	1	1	1	1	1	1	1	1	1	0.702243	1	0.938697	0.960437	1	1	1	0.00993193	0.894946	0.120808	0.000121205	1.96396e-05	1.14833e-05	1	1	1	1	1	1.85764e-17	2.24	0.0324603	0.000324623	1.35079e-20	6.03031e-21		2.66	4.26681e-20	1.35071e-18
2.25	0.999618	1	1	1	1	1	1	1	1	1	1	1	1	1	1	1	1	1	1	1	1	0.700861	1	0.93918	0.960842	1	1	1	0.00975939	0.895838	0.120237	0.000116322	1.87365e-05	1.09223e-05	1	1	1	1	1	1.58206e-17	2.25	0.0317397	0.000317416	1.12988e-20	5.02171e-21		2.67	3.57992e-20	1.12981e-18
2.26	0.999626	1	1	1	1	1	1	1	1	1	1	1	1	1	1	1	1	1	1	1	1	0.699475	1	0.939658	0.961244	1	1	1	0.00958982	0.896723	0.119668	0.000111635	1.7875e-05	1.03886e-05	1	1	1	1	1	1.3473e-17	2.26	0.0310319	0.000310339	9.4495e-21	4.18119e-21		2.68	3.0031e-20	9.44891e-19
2.27	0.999634	1	1	1	1	1	1	1	1	1	1	1	1	1	1	1	1	1	1	1	1	0.698086	1	0.940134	0.961641	1	1	1	0.00942316	0.897602	0.119101	0.000107136	1.7053e-05	9.88097e-06	1	1	1	1	1	1.14733e-17	2.27	0.030337	0.000303388	7.90155e-21	3.48086e-21		2.69	2.51878e-20	7.90106e-19
2.28	0.999642	1	1	1	1	1	1	1	1	1	1	1	1	1	1	1	1	1	1	1	1	0.696693	1	0.940605	0.962035	1	1	1	0.00925937	0.898473	0.118537	0.000102818	1.62688e-05	9.39812e-06	1	1	1	1	1	9.76992e-18	2.28	0.0296546	0.000296564	6.60609e-21	2.89741e-21		2.7	2.11221e-20	6.60568e-19
2.29	0.99965	1	1	1	1	1	1	1	1	1	1	1	1	1	1	1	1	1	1	1	1	0.695297	1	0.941073	0.962424	1	1	1	0.00909841	0.899338	0.117975	9.86738e-05	1.55206e-05	8.93885e-06	1	1	1	1	1	8.31908e-18	2.29	0.0289847	0.000289865	5.52212e-21	2.41141e-21		2.71	1.77096e-20	5.52178e-19
2.3	0.999657	1	1	1	1	1	1	1	1	1	1	1	1	1	1	1	1	1	1	1	1	0.693897	1	0.941537	0.96281	1	1	1	0.00894022	0.900196	0.117415	9.46958e-05	1.48067e-05	8.502e-06	1	1	1	1	1	7.08339e-18	2.3	0.028327	0.000283288	4.61527e-21	2.00664e-21		2.72	1.48459e-20	4.61498e-19
2.31	0.999665	1	1	1	1	1	1	1	1	1	1	1	1	1	1	1	1	1	1	1	1	0.692493	1	0.941998	0.963191	1	1	1	0.00878475	0.901048	0.116857	9.08777e-05	1.41257e-05	8.08648e-06	1	1	1	1	1	6.03099e-18	2.31	0.0276816	0.000276833	3.85672e-21	1.66958e-21		2.73	1.24432e-20	3.85648e-19
2.32	0.999672	1	1	1	1	1	1	1	1	1	1	1	1	1	1	1	1	1	1	1	1	0.691086	1	0.942456	0.963569	1	1	1	0.00863196	0.901892	0.116301	8.72131e-05	1.34759e-05	7.69125e-06	1	1	1	1	1	5.13472e-18	2.32	0.0270481	0.000270498	3.22232e-21	1.38893e-21		2.74	1.04275e-20	3.22212e-19
2.33	0.999679	1	1	1	1	1	1	1	1	1	1	1	1	1	1	1	1	1	1	1	1	0.689675	1	0.94291	0.963944	1	1	1	0.00848181	0.902731	0.115747	8.36959e-05	1.2856e-05	7.31532e-06	1	1	1	1	1	4.37147e-18	2.33	0.0264265	0.000264281	2.69184e-21	1.1553e-21		2.75	8.73694e-21	2.69168e-19
2.34	0.999686	1	1	1	1	1	1	1	1	1	1	1	1	1	1	1	1	1	1	1	1	0.688261	1	0.94336	0.964314	1	1	1	0.00833425	0.903562	0.115196	8.03201e-05	1.22646e-05	6.95775e-06	1	1	1	1	1	3.72152e-18	2.34	0.0258166	0.000258182	2.24834e-21	9.60828e-22		2.76	7.3192e-21	2.2482e-19
2.35	0.999693	1	1	1	1	1	1	1	1	1	1	1	1	1	1	1	1	1	1	1	1	0.686843	1	0.943807	0.964681	1	1	1	0.00818923	0.904387	0.114647	7.70801e-05	1.17003e-05	6.61764e-06	1	1	1	1	1	3.16807e-18	2.35	0.0252182	0.000252198	1.8776e-21	7.9898e-22		2.77	6.13049e-21	1.87749e-19
2.36	0.999699	1	1	1	1	1	1	1	1	1	1	1	1	1	1	1	1	1	1	1	1	0.685421	1	0.944251	0.965044	1	1	1	0.00804671	0.905206	0.1141	7.39705e-05	1.1162e-05	6.29415e-06	1	1	1	1	1	2.69681e-18	2.36	0.0246313	0.000246328	1.56775e-21	6.64301e-22		2.78	5.13398e-21	1.56765e-19
2.37	0.999706	1	1	1	1	1	1	1	1	1	1	1	1	1	1	1	1	1	1	1	1	0.683997	1	0.944691	0.965403	1	1	1	0.00790666	0.906018	0.113555	7.0986e-05	1.06485e-05	5.98645e-06	1	1	1	1	1	2.29557e-18	2.37	0.0240556	0.000240571	1.30882e-21	5.52246e-22		2.79	4.29874e-21	1.30874e-19
2.38	0.999712	1	1	1	1	1	1	1	1	1	1	1	1	1	1	1	1	1	1	1	1	0.682568	1	0.945128	0.965759	1	1	1	0.00776902	0.906824	0.113012	6.81216e-05	1.01585e-05	5.69379e-06	1	1	1	1	1	1.95394e-18	2.38	0.023491	0.000234924	1.09249e-21	4.59029e-22		2.8	3.59879e-21	1.09242e-19
2.39	0.999718	1	1	1	1	1	1	1	1	1	1	1	1	1	1	1	1	1	1	1	1	0.681137	1	0.945561	0.966111	1	1	1	0.00763377	0.907623	0.112472	6.53725e-05	9.69108e-06	5.41543e-06	1	1	1	1	1	1.66309e-18	2.39	0.0229374	0.000229388	9.11768e-22	3.81493e-22		2.81	3.01231e-21	9.11712e-20
2.4	0.999725	1	1	1	1	1	1	1	1	1	1	1	1	1	1	1	1	1	1	1	1	0.679701	1	0.945992	0.96646	1	1	1	0.00750084	0.908417	0.111933	6.27341e-05	9.24513e-06	5.15066e-06	1	1	1	1	1	1.41548e-18	2.4	0.0223945	0.000223959	7.60823e-22	3.1701e-22		2.82	2.52099e-21	7.60776e-20
2.41	0.99973	1	1	1	1	1	1	1	1	1	1	1	1	1	1	1	1	1	1	1	1	0.678263	1	0.946419	0.966805	1	1	1	0.00737022	0.909203	0.111397	6.0202e-05	8.81968e-06	4.89883e-06	1	1	1	1	1	1.20469e-18	2.41	0.0218624	0.000218637	6.34768e-22	2.63389e-22		2.83	2.10946e-21	6.34729e-20
2.42	0.999736	1	1	1	1	1	1	1	1	1	1	1	1	1	1	1	1	1	1	1	1	0.676821	1	0.946842	0.967147	1	1	1	0.00724185	0.909984	0.110863	5.77718e-05	8.41379e-06	4.6593e-06	1	1	1	1	1	1.02524e-18	2.42	0.0213407	0.00021342	5.29516e-22	2.18808e-22		2.84	1.76482e-21	5.29483e-20
2.43	0.999742	1	1	1	1	1	1	1	1	1	1	1	1	1	1	1	1	1	1	1	1	0.675376	1	0.947263	0.967486	1	1	1	0.00711571	0.910759	0.110331	5.54394e-05	8.02657e-06	4.43148e-06	1	1	1	1	1	8.72498e-19	2.43	0.0208294	0.000208307	4.41647e-22	1.81748e-22		2.85	1.47625e-21	4.41619e-20
2.44	0.999748	1	1	1	1	1	1	1	1	1	1	1	1	1	1	1	1	1	1	1	1	0.673927	1	0.94768	0.96782	1	1	1	0.00699174	0.911527	0.109801	5.3201e-05	7.65715e-06	4.21479e-06	1	1	1	1	1	7.42481e-19	2.44	0.0203284	0.000203296	3.68302e-22	1.50943e-22		2.86	1.23466e-21	3.68279e-20
2.45	0.999753	1	1	1	1	1	1	1	1	1	1	1	1	1	1	1	1	1	1	1	1	0.672475	1	0.948094	0.968152	1	1	1	0.00686992	0.912289	0.109273	5.10528e-05	7.30472e-06	4.00869e-06	1	1	1	1	1	6.31814e-19	2.45	0.0198374	0.000198386	3.0709e-22	1.25343e-22		2.87	1.03244e-21	3.07071e-20
2.46	0.999758	1	1	1	1	1	1	1	1	1	1	1	1	1	1	1	1	1	1	1	1	0.67102	1	0.948505	0.96848	1	1	1	0.00675021	0.913045	0.108748	4.89912e-05	6.9685e-06	3.81266e-06	1	1	1	1	1	5.37622e-19	2.46	0.0193563	0.000193575	2.56012e-22	1.0407e-22		2.88	8.63199e-22	2.55997e-20
2.47	0.999764	1	1	1	1	1	1	1	1	1	1	1	1	1	1	1	1	1	1	1	1	0.669561	1	0.948913	0.968805	1	1	1	0.00663257	0.913795	0.108225	4.70126e-05	6.64774e-06	3.62622e-06	1	1	1	1	1	4.57456e-19	2.47	0.018885	0.000188861	2.13398e-22	8.63958e-23		2.89	7.21586e-22	2.13384e-20
2.48	0.999769	1	1	1	1	1	1	1	1	1	1	1	1	1	1	1	1	1	1	1	1	0.668099	1	0.949317	0.969127	1	1	1	0.00651697	0.914539	0.107703	4.51138e-05	6.34174e-06	3.44888e-06	1	1	1	1	1	3.89229e-19	2.48	0.0184233	0.000184245	1.77849e-22	7.17133e-23		2.9	6.03109e-22	1.77838e-20
2.49	0.999774	1	1	1	1	1	1	1	1	1	1	1	1	1	1	1	1	1	1	1	1	0.666634	1	0.949719	0.969445	1	1	1	0.00640336	0.915277	0.107184	4.32916e-05	6.04981e-06	3.28021e-06	1	1	1	1	1	3.31166e-19	2.49	0.0179711	0.000179722	1.482e-22	5.95179e-23		2.91	5.04004e-22	1.4819e-20
2.5	0.999778	1	1	1	1	1	1	1	1	1	1	1	1	1	1	1	1	1	1	1	1	0.665166	1	0.950117	0.96976	1	1	1	0.00629173	0.916009	0.106667	4.15427e-05	5.77131e-06	3.11979e-06	1	1	1	1	1	2.81754e-19	2.5	0.0175283	0.000175294	1.23474e-22	4.93897e-23		2.92	4.21117e-22	1.23467e-20
2.51	0.999783	1	1	1	1	1	1	1	1	1	1	1	1	1	1	1	1	1	1	1	1	0.663694	1	0.950513	0.970072	1	1	1	0.00618203	0.916736	0.106152	3.98644e-05	5.50562e-06	2.96721e-06	1	1	1	1	1	2.39706e-19	2.51	0.0170947	0.000170957	1.02859e-22	4.09795e-23		2.93	3.51805e-22	1.02852e-20
2.52	0.999788	1	1	1	1	1	1	1	1	1	1	1	1	1	1	1	1	1	1	1	1	0.662219	1	0.950905	0.970381	1	1	1	0.00607423	0.917456	0.105639	3.82538e-05	5.25215e-06	2.82208e-06	1	1	1	1	1	2.03926e-19	2.52	0.0166701	0.000166711	8.56719e-23	3.39968e-23		2.94	2.93855e-22	8.56666e-21
2.53	0.999793	1	1	1	1	1	1	1	1	1	1	1	1	1	1	1	1	1	1	1	1	0.660741	1	0.951294	0.970687	1	1	1	0.0059683	0.918171	0.105128	3.67081e-05	5.01034e-06	2.68405e-06	1	1	1	1	1	1.73481e-19	2.53	0.0162545	0.000162555	7.13462e-23	2.82001e-23		2.95	2.45411e-22	7.13418e-21
2.54	0.999797	1	1	1	1	1	1	1	1	1	1	1	1	1	1	1	1	1	1	1	1	0.65926	1	0.951681	0.97099	1	1	1	0.00586421	0.91888	0.10462	3.52248e-05	4.77966e-06	2.55277e-06	1	1	1	1	1	1.47576e-19	2.54	0.0158476	0.000158486	5.94071e-23	2.33886e-23		2.96	2.04922e-22	5.94034e-21
2.55	0.999801	1	1	1	1	1	1	1	1	1	1	1	1	1	1	1	1	1	1	1	1	0.657776	1	0.952064	0.971289	1	1	1	0.00576192	0.919583	0.104113	3.38013e-05	4.5596e-06	2.42791e-06	1	1	1	1	1	1.25534e-19	2.55	0.0154493	0.000154503	4.94584e-23	1.93955e-23		2.97	1.71085e-22	4.94553e-21
2.56	0.999806	1	1	1	1	1	1	1	1	1	1	1	1	1	1	1	1	1	1	1	1	0.656289	1	0.952444	0.971586	1	1	1	0.0056614	0.92028	0.103609	3.24352e-05	4.34965e-06	2.30915e-06	1	1	1	1	1	1.06782e-19	2.56	0.0150596	0.000150606	4.11696e-23	1.60819e-23		2.98	1.42814e-22	4.11671e-21
2.57	0.99981	1	1	1	1	1	1	1	1	1	1	1	1	1	1	1	1	1	1	1	1	0.654799	1	0.952822	0.971879	1	1	1	0.00556263	0.920972	0.103106	3.11243e-05	4.14937e-06	2.1962e-06	1	1	1	1	1	9.0827e-20	2.57	0.0146782	0.000146792	3.42649e-23	1.33326e-23		2.99	1.19195e-22	3.42628e-21
2.58	0.999814	1	1	1	1	1	1	1	1	1	1	1	1	1	1	1	1	1	1	1	1	0.653305	1	0.953196	0.97217	1	1	1	0.00546557	0.921659	0.102606	2.98662e-05	3.95831e-06	2.08877e-06	1	1	1	1	1	7.72537e-20	2.58	0.0143051	0.00014306	2.85139e-23	1.10519e-23		3	9.94672e-23	2.85122e-21
2.59	0.999818	1	1	1	1	1	1	1	1	1	1	1	1	1	1	1	1	1	1	1	1	0.651809	1	0.953568	0.972458	1	1	1	0.0053702	0.922339	0.102108	2.86589e-05	3.77604e-06	1.98659e-06	1	1	1	1	1	6.57065e-20	2.59	0.0139401	0.000139409	2.37247e-23	9.1601e-24		3.01	8.29914e-23	2.37232e-21
2.6	0.999822	1	1	1	1	1	1	1	1	1	1	1	1	1	1	1	1	1	1	1	1	0.65031	1	0.953937	0.972742	1	1	1	0.00527648	0.923014	0.101612	2.75004e-05	3.60215e-06	1.88941e-06	1	1	1	1	1	5.58835e-20	2.6	0.013583	0.000135838	1.97369e-23	7.59111e-24		3.02	6.9234e-23	1.97357e-21
2.61	0.999826	1	1	1	1	1	1	1	1	1	1	1	1	1	1	1	1	1	1	1	1	0.648807	1	0.954303	0.973024	1	1	1	0.00518439	0.923684	0.101118	2.63886e-05	3.43627e-06	1.79698e-06	1	1	1	1	1	4.75275e-20	2.61	0.0132337	0.000132345	1.6417e-23	6.29003e-24		3.03	5.77482e-23	1.6416e-21
2.62	0.999829	1	1	1	1	1	1	1	1	1	1	1	1	1	1	1	1	1	1	1	1	0.647302	1	0.954666	0.973303	1	1	1	0.0050939	0.924348	0.100626	2.53216e-05	3.27803e-06	1.70907e-06	1	1	1	1	1	4.04195e-20	2.62	0.0128921	0.000128929	1.36535e-23	5.21126e-24		3.04	4.81604e-23	1.36527e-21
2.63	0.999833	1	1	1	1	1	1	1	1	1	1	1	1	1	1	1	1	1	1	1	1	0.645794	1	0.955026	0.97358	1	1	1	0.00500498	0.925007	0.100136	2.42978e-05	3.12706e-06	1.62546e-06	1	1	1	1	1	3.43735e-20	2.63	0.0125581	0.000125589	1.13535e-23	4.31693e-24		3.05	4.01582e-23	1.13528e-21
2.64	0.999837	1	1	1	1	1	1	1	1	1	1	1	1	1	1	1	1	1	1	1	1	0.644282	1	0.955384	0.973853	1	1	1	0.0049176	0.925661	0.0996477	2.33153e-05	2.98305e-06	1.54594e-06	1	1	1	1	1	2.92309e-20	2.64	0.0122315	0.000122323	9.43961e-24	3.57561e-24		3.06	3.34806e-23	9.43902e-22
2.65	0.99984	1	1	1	1	1	1	1	1	1	1	1	1	1	1	1	1	1	1	1	1	0.642768	1	0.955739	0.974123	1	1	1	0.00483174	0.926309	0.0991618	2.23724e-05	2.84567e-06	1.47031e-06	1	1	1	1	1	2.48569e-20	2.65	0.0119122	0.00011913	7.84718e-24	2.9612e-24		3.07	2.7909e-23	7.84669e-22
2.66	0.999844	1	1	1	1	1	1	1	1	1	1	1	1	1	1	1	1	1	1	1	1	0.641251	1	0.956091	0.974391	1	1	1	0.00474738	0.926952	0.0986779	2.14677e-05	2.7146e-06	1.39837e-06	1	1	1	1	1	2.11367e-20	2.66	0.0116001	0.000116009	6.52243e-24	2.45204e-24		3.08	2.32611e-23	6.52203e-22
2.67	0.999847	1	1	1	1	1	1	1	1	1	1	1	1	1	1	1	1	1	1	1	1	0.639732	1	0.95644	0.974656	1	1	1	0.00466448	0.927589	0.0981961	2.05995e-05	2.58958e-06	1.32996e-06	1	1	1	1	1	1.79728e-20	2.67	0.0112951	0.000112958	5.42054e-24	2.03017e-24		3.09	1.93842e-23	5.42021e-22
2.68	0.99985	1	1	1	1	1	1	1	1	1	1	1	1	1	1	1	1	1	1	1	1	0.638209	1	0.956787	0.974919	1	1	1	0.00458302	0.928221	0.0977163	1.97663e-05	2.4703e-06	1.26489e-06	1	1	1	1	1	1.5282e-20	2.68	0.0109969	0.000109976	4.50415e-24	1.68065e-24		3.1	1.61511e-23	4.50387e-22
2.69	0.999854	1	1	1	1	1	1	1	1	1	1	1	1	1	1	1	1	1	1	1	1	0.636684	1	0.957131	0.975179	1	1	1	0.00450298	0.928849	0.0972386	1.89668e-05	2.35652e-06	1.203e-06	1	1	1	1	1	1.29936e-20	2.69	0.0107056	0.000107063	3.74214e-24	1.39113e-24		3.11	1.34551e-23	3.7419e-22
2.7	0.999857	1	1	1	1	1	1	1	1	1	1	1	1	1	1	1	1	1	1	1	1	0.635156	1	0.957472	0.975436	1	1	1	0.00442432	0.929471	0.0967628	1.81996e-05	2.24798e-06	1.14414e-06	1	1	1	1	1	1.10476e-20	2.7	0.0104209	0.000104216	3.10859e-24	1.15133e-24		3.12	1.12075e-23	3.1084e-22
2.71	0.99986	1	1	1	1	1	1	1	1	1	1	1	1	1	1	1	1	1	1	1	1	0.633625	1	0.957811	0.97569	1	1	1	0.00434704	0.930087	0.0962891	1.74634e-05	2.14443e-06	1.08816e-06	1	1	1	1	1	9.39269e-21	2.71	0.0101428	0.000101435	2.58194e-24	9.52744e-25		3.13	9.33394e-24	2.58178e-22
2.72	0.999863	1	1	1	1	1	1	1	1	1	1	1	1	1	1	1	1	1	1	1	1	0.632092	1	0.958147	0.975942	1	1	1	0.0042711	0.930699	0.0958174	1.67569e-05	2.04566e-06	1.03491e-06	1	1	1	1	1	7.98547e-21	2.72	0.00987115	9.87177e-05	2.1442e-24	7.88307e-25		3.14	7.77239e-24	2.14406e-22
2.73	0.999866	1	1	1	1	1	1	1	1	1	1	1	1	1	1	1	1	1	1	1	1	0.630555	1	0.95848	0.976192	1	1	1	0.00419648	0.931306	0.0953477	1.6079e-05	1.95143e-06	9.84275e-07	1	1	1	1	1	6.78888e-21	2.73	0.0096058	9.60639e-05	1.78041e-24	6.52166e-25		3.15	6.47112e-24	1.7803e-22
2.74	0.999869	1	1	1	1	1	1	1	1	1	1	1	1	1	1	1	1	1	1	1	1	0.629017	1	0.958811	0.976438	1	1	1	0.00412316	0.931908	0.0948799	1.54285e-05	1.86153e-06	9.36114e-07	1	1	1	1	1	5.77142e-21	2.74	0.00934664	9.34722e-05	1.47814e-24	5.39467e-25		3.16	5.3869e-24	1.47805e-22
2.75	0.999872	1	1	1	1	1	1	1	1	1	1	1	1	1	1	1	1	1	1	1	1	0.627475	1	0.959139	0.976683	1	1	1	0.00405112	0.932504	0.0944142	1.48042e-05	1.77578e-06	8.90308e-07	1	1	1	1	1	4.9063e-21	2.75	0.00909356	9.09413e-05	1.22701e-24	4.46185e-25		3.17	4.48367e-24	1.22693e-22
2.76	0.999874	1	1	1	1	1	1	1	1	1	1	1	1	1	1	1	1	1	1	1	1	0.625931	1	0.959465	0.976924	1	1	1	0.00398033	0.933096	0.0939505	1.42052e-05	1.69398e-06	8.46743e-07	1	1	1	1	1	4.17074e-21	2.76	0.00884645	8.847e-05	1.0184e-24	3.68985e-25		3.18	3.73133e-24	1.01834e-22
2.77	0.999877	1	1	1	1	1	1	1	1	1	1	1	1	1	1	1	1	1	1	1	1	0.624384	1	0.959788	0.977164	1	1	1	0.00391077	0.933683	0.0934887	1.36304e-05	1.61594e-06	8.05309e-07	1	1	1	1	1	3.54535e-21	2.77	0.0086052	8.60573e-05	8.45136e-25	3.05103e-25		3.19	3.10476e-24	8.45084e-23
2.78	0.99988	1	1	1	1	1	1	1	1	1	1	1	1	1	1	1	1	1	1	1	1	0.622835	1	0.960108	0.977401	1	1	1	0.00384242	0.934265	0.093029	1.30788e-05	1.5415e-06	7.65902e-07	1	1	1	1	1	3.01365e-21	2.78	0.00836969	8.37021e-05	7.01251e-25	2.52249e-25		3.2	2.58303e-24	7.01208e-23
2.79	0.999882	1	1	1	1	1	1	1	1	1	1	1	1	1	1	1	1	1	1	1	1	0.621284	1	0.960427	0.977635	1	1	1	0.00377526	0.934842	0.0925712	1.25496e-05	1.47048e-06	7.28423e-07	1	1	1	1	1	2.56161e-21	2.79	0.00813981	8.14031e-05	5.8178e-25	2.08523e-25		3.21	2.14865e-24	5.81744e-23
2.8	0.999885	1	1	1	1	1	1	1	1	1	1	1	1	1	1	1	1	1	1	1	1	0.619729	1	0.960742	0.977867	1	1	1	0.00370928	0.935415	0.0921153	1.20417e-05	1.40274e-06	6.92777e-07	1	1	1	1	1	2.17732e-21	2.8	0.00791545	7.91594e-05	4.82595e-25	1.72355e-25		3.22	1.78705e-24	4.82565e-23
2.81	0.999887	1	1	1	1	1	1	1	1	1	1	1	1	1	1	1	1	1	1	1	1	0.618173	1	0.961055	0.978097	1	1	1	0.00364444	0.935982	0.0916615	1.15543e-05	1.33811e-06	6.58876e-07	1	1	1	1	1	1.85062e-21	2.81	0.00769651	7.69699e-05	4.00263e-25	1.42442e-25		3.23	1.48609e-24	4.00238e-23
2.82	0.99989	1	1	1	1	1	1	1	1	1	1	1	1	1	1	1	1	1	1	1	1	0.616614	1	0.961366	0.978324	1	1	1	0.00358073	0.936545	0.0912095	1.10867e-05	1.27647e-06	6.26633e-07	1	1	1	1	1	1.5729e-21	2.82	0.00748287	7.48334e-05	3.3193e-25	1.17706e-25		3.24	1.23563e-24	3.31909e-23
2.83	0.999892	1	1	1	1	1	1	1	1	1	1	1	1	1	1	1	1	1	1	1	1	0.615052	1	0.961675	0.978549	1	1	1	0.00351813	0.937104	0.0907596	1.0638e-05	1.21766e-06	5.95967e-07	1	1	1	1	1	1.33682e-21	2.83	0.00727444	7.27489e-05	2.75224e-25	9.72523e-26		3.25	1.02723e-24	2.75207e-23
2.84	0.999894	1	1	1	1	1	1	1	1	1	1	1	1	1	1	1	1	1	1	1	1	0.613489	1	0.961981	0.978772	1	1	1	0.00345662	0.937657	0.0903116	1.02074e-05	1.16156e-06	5.66802e-07	1	1	1	1	1	1.13614e-21	2.84	0.0070711	7.07154e-05	2.28174e-25	8.03429e-26		3.26	8.53852e-25	2.2816e-23
2.85	0.999897	1	1	1	1	1	1	1	1	1	1	1	1	1	1	1	1	1	1	1	1	0.611922	1	0.962284	0.978993	1	1	1	0.00339618	0.938206	0.0898655	9.79421e-06	1.10804e-06	5.39064e-07	1	1	1	1	1	9.65563e-22	2.85	0.00687277	6.87319e-05	1.8914e-25	6.6365e-26		3.27	7.09634e-25	1.89129e-23
2.86	0.999899	1	1	1	1	1	1	1	1	1	1	1	1	1	1	1	1	1	1	1	1	0.610354	1	0.962585	0.979211	1	1	1	0.0033368	0.938751	0.0894214	9.39774e-06	1.05699e-06	5.12682e-07	1	1	1	1	1	8.20571e-22	2.86	0.00667932	6.67974e-05	1.56762e-25	5.4812e-26		3.28	5.89689e-25	1.56753e-23
2.87	0.999901	1	1	1	1	1	1	1	1	1	1	1	1	1	1	1	1	1	1	1	1	0.608783	1	0.962884	0.979427	1	1	1	0.00327845	0.939291	0.0889791	9.01731e-06	1.00829e-06	4.87592e-07	1	1	1	1	1	6.97332e-22	2.87	0.00649068	6.49108e-05	1.29909e-25	4.52644e-26		3.29	4.89946e-25	1.29901e-23
2.88	0.999903	1	1	1	1	1	1	1	1	1	1	1	1	1	1	1	1	1	1	1	1	0.60721	1	0.963181	0.979641	1	1	1	0.00322111	0.939826	0.0885389	8.65227e-06	9.6183e-07	4.63729e-07	1	1	1	1	1	5.92586e-22	2.88	0.00630673	6.30712e-05	1.0764e-25	3.73751e-26		3.3	4.07015e-25	1.07634e-23
2.89	0.999905	1	1	1	1	1	1	1	1	1	1	1	1	1	1	1	1	1	1	1	1	0.605635	1	0.963475	0.979852	1	1	1	0.00316478	0.940357	0.0881005	8.30199e-06	9.17513e-07	4.41034e-07	1	1	1	1	1	5.0356e-22	2.89	0.00612738	6.12776e-05	8.91766e-26	3.0857e-26		3.31	3.38072e-25	8.91711e-24
2.9	0.999907	1	1	1	1	1	1	1	1	1	1	1	1	1	1	1	1	1	1	1	1	0.604057	1	0.963767	0.980062	1	1	1	0.00310943	0.940883	0.087664	7.96588e-06	8.75237e-07	4.1945e-07	1	1	1	1	1	4.27898e-22	2.9	0.00595253	5.9529e-05	7.38697e-26	2.54723e-26		3.32	2.80766e-25	7.38652e-24
2.91	0.999909	1	1	1	1	1	1	1	1	1	1	1	1	1	1	1	1	1	1	1	1	0.602478	1	0.964056	0.980269	1	1	1	0.00305504	0.941405	0.0872295	7.64336e-06	8.34908e-07	3.98921e-07	1	1	1	1	1	3.63594e-22	2.91	0.0057821	5.78246e-05	6.11818e-26	2.10247e-26		3.33	2.3314e-25	6.1178e-24
2.92	0.999911	1	1	1	1	1	1	1	1	1	1	1	1	1	1	1	1	1	1	1	1	0.600896	1	0.964344	0.980474	1	1	1	0.00300161	0.941923	0.0867968	7.33389e-06	7.96437e-07	3.79397e-07	1	1	1	1	1	3.08945e-22	2.92	0.00561598	5.61633e-05	5.06661e-26	1.73514e-26		3.34	1.93565e-25	5.0663e-24
2.93	0.999913	1	1	1	1	1	1	1	1	1	1	1	1	1	1	1	1	1	1	1	1	0.599312	1	0.964629	0.980677	1	1	1	0.0029491	0.942436	0.0863661	7.03695e-06	7.59739e-07	3.60829e-07	1	1	1	1	1	2.62504e-22	2.93	0.0054541	5.45443e-05	4.1952e-26	1.43181e-26		3.35	1.60685e-25	4.19494e-24
2.94	0.999915	1	1	1	1	1	1	1	1	1	1	1	1	1	1	1	1	1	1	1	1	0.597726	1	0.964912	0.980878	1	1	1	0.00289751	0.942945	0.0859372	6.75201e-06	7.2473e-07	3.43169e-07	1	1	1	1	1	2.23038e-22	2.94	0.00529634	5.29667e-05	3.47319e-26	1.18136e-26		3.36	1.3337e-25	3.47297e-24
2.95	0.999917	1	1	1	1	1	1	1	1	1	1	1	1	1	1	1	1	1	1	1	1	0.596138	1	0.965192	0.981077	1	1	1	0.00284682	0.943449	0.0855103	6.47861e-06	6.91335e-07	3.26373e-07	1	1	1	1	1	1.895e-22	2.95	0.00514264	5.14296e-05	2.87504e-26	9.74591e-27		3.37	1.10683e-25	2.87486e-24
2.96	0.999919	1	1	1	1	1	1	1	1	1	1	1	1	1	1	1	1	1	1	1	1	0.594548	1	0.965471	0.981274	1	1	1	0.00279702	0.94395	0.0850852	6.21627e-06	6.59478e-07	3.10399e-07	1	1	1	1	1	1.61001e-22	2.96	0.0049929	4.99321e-05	2.37958e-26	8.03912e-27		3.38	9.18422e-26	2.37943e-24
2.97	0.99992	1	1	1	1	1	1	1	1	1	1	1	1	1	1	1	1	1	1	1	1	0.592956	1	0.965747	0.981469	1	1	1	0.00274808	0.944446	0.084662	5.96454e-06	6.29089e-07	2.95207e-07	1	1	1	1	1	1.36785e-22	2.97	0.00484703	4.84733e-05	1.96923e-26	6.63041e-27		3.39	7.61974e-26	1.96911e-24
2.98	0.999922	1	1	1	1	1	1	1	1	1	1	1	1	1	1	1	1	1	1	1	1	0.591362	1	0.966021	0.981661	1	1	1	0.0027	0.944938	0.0842406	5.723e-06	6.001e-07	2.80758e-07	1	1	1	1	1	1.16208e-22	2.98	0.00470496	4.70525e-05	1.62942e-26	5.46787e-27		3.4	6.32085e-26	1.62932e-24
2.99	0.999924	1	1	1	1	1	1	1	1	1	1	1	1	1	1	1	1	1	1	1	1	0.589766	1	0.966293	0.981852	1	1	1	0.00265275	0.945426	0.0838211	5.49123e-06	5.72446e-07	2.67016e-07	1	1	1	1	1	9.87238e-23	2.99	0.00456659	4.56687e-05	1.34807e-26	4.50859e-27		3.41	5.24263e-26	1.34798e-24
3	0.999926	1	1	1	1	1	1	1	1	1	1	1	1	1	1	1	1	1	1	1	1	0.588169	1	0.966563	0.982041	1	1	1	0.00260633	0.945909	0.0834035	5.26884e-06	5.46066e-07	2.53947e-07	1	1	1	1	1	8.38682e-23	3	0.00443185	4.43212e-05	1.11514e-26	3.71714e-27		3.42	4.34772e-26	1.11507e-24
3.01	0.999927	1	1	1	1	1	1	1	1	1	1	1	1	1	1	1	1	1	1	1	1	0.586569	1	0.966831	0.982228	1	1	1	0.00256072	0.946389	0.0829877	5.05546e-06	5.20902e-07	2.41517e-07	1	1	1	1	1	7.12462e-23	3.01	0.00430065	4.30092e-05	9.22337e-27	3.06424e-27		3.43	3.60505e-26	9.22279e-25
3.02	0.999929	1	1	1	1	1	1	1	1	1	1	1	1	1	1	1	1	1	1	1	1	0.584968	1	0.967096	0.982413	1	1	1	0.00251591	0.946864	0.0825738	4.85071e-06	4.96897e-07	2.29696e-07	1	1	1	1	1	6.05223e-23	3.02	0.00417292	4.17318e-05	7.62763e-27	2.52571e-27		3.44	2.98882e-26	7.62716e-25
3.03	0.99993	1	1	1	1	1	1	1	1	1	1	1	1	1	1	1	1	1	1	1	1	0.583364	1	0.96736	0.982596	1	1	1	0.00247188	0.947336	0.0821617	4.65424e-06	4.73998e-07	2.18453e-07	1	1	1	1	1	5.14113e-23	3.03	0.00404858	4.04883e-05	6.30712e-27	2.08156e-27		3.45	2.47757e-26	6.30673e-25
3.04	0.999932	1	1	1	1	1	1	1	1	1	1	1	1	1	1	1	1	1	1	1	1	0.581759	1	0.967621	0.982778	1	1	1	0.00242862	0.947803	0.0817514	4.46573e-06	4.52155e-07	2.07761e-07	1	1	1	1	1	4.36707e-23	3.04	0.00392755	3.9278e-05	5.21451e-27	1.7153e-27		3.46	2.05349e-26	5.21418e-25
3.05	0.999933	1	1	1	1	1	1	1	1	1	1	1	1	1	1	1	1	1	1	1	1	0.580153	1	0.967881	0.982957	1	1	1	0.00238611	0.948267	0.081343	4.28485e-06	4.31317e-07	1.97591e-07	1	1	1	1	1	3.70947e-23	3.05	0.00380976	3.81e-05	4.31059e-27	1.41331e-27		3.47	1.70175e-26	4.31032e-25
3.06	0.999935	1	1	1	1	1	1	1	1	1	1	1	1	1	1	1	1	1	1	1	1	0.578544	1	0.968138	0.983134	1	1	1	0.00234435	0.948726	0.0809364	4.1113e-06	4.1144e-07	1.8792e-07	1	1	1	1	1	3.15081e-23	3.06	0.00369513	3.69536e-05	3.56288e-27	1.16434e-27		3.48	1.41006e-26	3.56266e-25
3.07	0.999936	1	1	1	1	1	1	1	1	1	1	1	1	1	1	1	1	1	1	1	1	0.576934	1	0.968394	0.98331	1	1	1	0.00230331	0.949182	0.0805316	3.94476e-06	3.92478e-07	1.78722e-07	1	1	1	1	1	2.67623e-23	3.07	0.0035836	3.58382e-05	2.94447e-27	9.59111e-28		3.49	1.16821e-26	2.94429e-25
3.08	0.999937	1	1	1	1	1	1	1	1	1	1	1	1	1	1	1	1	1	1	1	1	0.575322	1	0.968647	0.983484	1	1	1	0.00226299	0.949634	0.0801286	3.78497e-06	3.74391e-07	1.69973e-07	1	1	1	1	1	2.27307e-23	3.08	0.00347508	3.47529e-05	2.43307e-27	7.89959e-28		3.5	9.67699e-27	2.43292e-25
3.09	0.999939	1	1	1	1	1	1	1	1	1	1	1	1	1	1	1	1	1	1	1	1	0.573709	1	0.968898	0.983656	1	1	1	0.00222338	0.950082	0.0797274	3.63165e-06	3.57136e-07	1.61654e-07	1	1	1	1	1	1.9306e-23	3.09	0.00336951	3.36972e-05	2.01022e-27	6.50557e-28		3.51	8.01493e-27	2.0101e-25
3.1	0.99994	1	1	1	1	1	1	1	1	1	1	1	1	1	1	1	1	1	1	1	1	0.572094	1	0.969148	0.983827	1	1	1	0.00218446	0.950526	0.0793281	3.48454e-06	3.40677e-07	1.53741e-07	1	1	1	1	1	1.63969e-23	3.1	0.00326682	3.26702e-05	1.66064e-27	5.3569e-28		3.52	6.63741e-27	1.66053e-25
3.11	0.999941	1	1	1	1	1	1	1	1	1	1	1	1	1	1	1	1	1	1	1	1	0.570478	1	0.969395	0.983995	1	1	1	0.00214622	0.950966	0.0789305	3.34338e-06	3.24976e-07	1.46215e-07	1	1	1	1	1	1.39258e-23	3.11	0.00316694	3.16714e-05	1.37166e-27	4.41049e-28		3.53	5.49587e-27	1.37158e-25
3.12	0.999943	1	1	1	1	1	1	1	1	1	1	1	1	1	1	1	1	1	1	1	1	0.56886	1	0.969641	0.984162	1	1	1	0.00210864	0.951403	0.0785347	3.20793e-06	3.09999e-07	1.39058e-07	1	1	1	1	1	1.18268e-23	3.12	0.00306981	3.07e-05	1.13282e-27	3.63084e-28		3.54	4.55002e-27	1.13275e-25
3.13	0.999944	1	1	1	1	1	1	1	1	1	1	1	1	1	1	1	1	1	1	1	1	0.56724	1	0.969884	0.984327	1	1	1	0.00207172	0.951835	0.0781407	3.07797e-06	2.95712e-07	1.32251e-07	1	1	1	1	1	1.0044e-23	3.13	0.00297537	2.97555e-05	9.35444e-28	2.98864e-28		3.55	3.76643e-27	9.35386e-26
3.14	0.999945	1	1	1	1	1	1	1	1	1	1	1	1	1	1	1	1	1	1	1	1	0.565619	1	0.970126	0.984491	1	1	1	0.00203545	0.952264	0.0777484	2.95328e-06	2.82083e-07	1.25778e-07	1	1	1	1	1	8.52971e-24	3.14	0.00288353	2.88371e-05	7.72353e-28	2.45972e-28		3.56	3.11735e-27	7.72305e-26
3.15	0.999946	1	1	1	1	1	1	1	1	1	1	1	1	1	1	1	1	1	1	1	1	0.563997	1	0.970365	0.984652	1	1	1	0.00199981	0.95269	0.077358	2.83363e-06	2.69082e-07	1.19621e-07	1	1	1	1	1	7.24356e-24	3.15	0.00279426	2.79443e-05	6.37611e-28	2.02416e-28		3.57	2.57978e-27	6.37572e-26
3.16	0.999947	1	1	1	1	1	1	1	1	1	1	1	1	1	1	1	1	1	1	1	1	0.562373	1	0.970603	0.984812	1	1	1	0.00196479	0.953112	0.0769693	2.71883e-06	2.5668e-07	1.13765e-07	1	1	1	1	1	6.1512e-24	3.16	0.00270748	2.70764e-05	5.26306e-28	1.66553e-28		3.58	2.1346e-27	5.26273e-26
3.17	0.999949	1	1	1	1	1	1	1	1	1	1	1	1	1	1	1	1	1	1	1	1	0.560748	1	0.970839	0.984971	1	1	1	0.00193039	0.95353	0.0765823	2.60867e-06	2.4485e-07	1.08196e-07	1	1	1	1	1	5.22345e-24	3.17	0.00262313	2.62329e-05	4.34373e-28	1.37026e-28		3.59	1.76601e-27	4.34346e-26
3.18	0.99995	1	1	1	1	1	1	1	1	1	1	1	1	1	1	1	1	1	1	1	1	0.559122	1	0.971073	0.985128	1	1	1	0.00189659	0.953944	0.0761972	2.50298e-06	2.33565e-07	1.029e-07	1	1	1	1	1	4.43553e-24	3.18	0.00254115	2.54131e-05	3.58451e-28	1.1272e-28		3.6	1.46086e-27	3.58429e-26
3.19	0.999951	1	1	1	1	1	1	1	1	1	1	1	1	1	1	1	1	1	1	1	1	0.557495	1	0.971306	0.985283	1	1	1	0.00186338	0.954355	0.0758137	2.40157e-06	2.228e-07	9.7863e-08	1	1	1	1	1	3.76637e-24	3.19	0.00246149	2.46164e-05	2.9576e-28	9.27146e-29		3.61	1.20827e-27	2.95741e-26
3.2	0.999952	1	1	1	1	1	1	1	1	1	1	1	1	1	1	1	1	1	1	1	1	0.555866	1	0.971536	0.985436	1	1	1	0.00183074	0.954763	0.075432	2.30426e-06	2.12531e-07	9.30725e-08	1	1	1	1	1	3.19809e-24	3.2	0.00238409	2.38424e-05	2.44e-28	7.62501e-29		3.62	9.99212e-28	2.43985e-26
3.21	0.999953	1	1	1	1	1	1	1	1	1	1	1	1	1	1	1	1	1	1	1	1	0.554236	1	0.971765	0.985588	1	1	1	0.00179868	0.955167	0.0750521	2.2109e-06	2.02736e-07	8.85164e-08	1	1	1	1	1	2.7155e-24	3.21	0.00230889	2.30903e-05	2.01272e-28	6.27017e-29		3.63	8.26214e-28	2.0126e-26
3.22	0.999954	1	1	1	1	1	1	1	1	1	1	1	1	1	1	1	1	1	1	1	1	0.552605	1	0.971991	0.985739	1	1	1	0.00176718	0.955567	0.0746738	2.12131e-06	1.93391e-07	8.41834e-08	1	1	1	1	1	2.30567e-24	3.22	0.00223584	2.23598e-05	1.66005e-28	5.15543e-29		3.64	6.83074e-28	1.65995e-26
3.23	0.999955	1	1	1	1	1	1	1	1	1	1	1	1	1	1	1	1	1	1	1	1	0.550972	1	0.972216	0.985888	1	1	1	0.00173623	0.955965	0.0742973	2.03536e-06	1.84478e-07	8.00624e-08	1	1	1	1	1	1.95766e-24	3.23	0.00216488	2.16502e-05	1.36899e-28	4.23836e-29		3.65	5.64656e-28	1.36891e-26
3.24	0.999956	1	1	1	1	1	1	1	1	1	1	1	1	1	1	1	1	1	1	1	1	0.549339	1	0.97244	0.986035	1	1	1	0.00170582	0.956358	0.0739225	1.95288e-06	1.75975e-07	7.61432e-08	1	1	1	1	1	1.66213e-24	3.24	0.00209597	2.0961e-05	1.12881e-28	3.48399e-29		3.66	4.66702e-28	1.12874e-26
3.25	0.999957	1	1	1	1	1	1	1	1	1	1	1	1	1	1	1	1	1	1	1	1	0.547704	1	0.972661	0.986181	1	1	1	0.00167595	0.956748	0.0735495	1.87375e-06	1.67864e-07	7.24158e-08	1	1	1	1	1	1.41119e-24	3.25	0.00202905	2.02917e-05	9.30652e-29	2.86355e-29		3.67	3.85688e-28	9.30594e-27
3.26	0.999958	1	1	1	1	1	1	1	1	1	1	1	1	1	1	1	1	1	1	1	1	0.546069	1	0.972881	0.986325	1	1	1	0.00164659	0.957135	0.0731781	1.79782e-06	1.60127e-07	6.88708e-08	1	1	1	1	1	1.1981e-24	3.26	0.00196407	1.96419e-05	7.67176e-29	2.3533e-29		3.68	3.18693e-28	7.67129e-27
3.27	0.999959	1	1	1	1	1	1	1	1	1	1	1	1	1	1	1	1	1	1	1	1	0.544432	1	0.973099	0.986468	1	1	1	0.00161775	0.957519	0.0728084	1.72497e-06	1.52746e-07	6.54994e-08	1	1	1	1	1	1.01717e-24	3.27	0.00190097	1.90109e-05	6.32333e-29	1.93374e-29		3.69	2.633e-28	6.32294e-27
3.28	0.99996	1	1	1	1	1	1	1	1	1	1	1	1	1	1	1	1	1	1	1	1	0.542795	1	0.973315	0.986609	1	1	1	0.00158941	0.957899	0.0724404	1.65507e-06	1.45706e-07	6.2293e-08	1	1	1	1	1	8.63546e-25	3.28	0.00183973	1.83984e-05	5.21122e-29	1.58879e-29		3.7	2.17505e-28	5.2109e-27
3.29	0.99996	1	1	1	1	1	1	1	1	1	1	1	1	1	1	1	1	1	1	1	1	0.541157	1	0.97353	0.986749	1	1	1	0.00156157	0.958276	0.0720741	1.588e-06	1.3899e-07	5.92435e-08	1	1	1	1	1	7.33106e-25	3.29	0.00178027	1.78038e-05	4.29414e-29	1.30521e-29		3.71	1.7965e-28	4.29388e-27
3.3	0.999961	1	1	1	1	1	1	1	1	1	1	1	1	1	1	1	1	1	1	1	1	0.539517	1	0.973742	0.986887	1	1	1	0.00153422	0.95865	0.0717095	1.52365e-06	1.32583e-07	5.63434e-08	1	1	1	1	1	6.22356e-25	3.3	0.00172257	1.72268e-05	3.53799e-29	1.07212e-29		3.72	1.48364e-28	3.53777e-27
3.31	0.999962	1	1	1	1	1	1	1	1	1	1	1	1	1	1	1	1	1	1	1	1	0.537877	1	0.973954	0.987024	1	1	1	0.00150734	0.95902	0.0713466	1.4619e-06	1.26472e-07	5.35851e-08	1	1	1	1	1	5.28326e-25	3.31	0.00166657	1.66667e-05	2.91461e-29	8.80545e-30		3.73	1.22509e-28	2.91442e-27
3.32	0.999963	1	1	1	1	1	1	1	1	1	1	1	1	1	1	1	1	1	1	1	1	0.536236	1	0.974163	0.98716	1	1	1	0.00148093	0.959387	0.0709854	1.40266e-06	1.20642e-07	5.09619e-08	1	1	1	1	1	4.48492e-25	3.32	0.00161223	1.61233e-05	2.40075e-29	7.23116e-30		3.74	1.01147e-28	2.4006e-27
3.33	0.999964	1	1	1	1	1	1	1	1	1	1	1	1	1	1	1	1	1	1	1	1	0.534595	1	0.974371	0.987294	1	1	1	0.00145499	0.959751	0.0706258	1.34581e-06	1.15082e-07	4.84672e-08	1	1	1	1	1	3.80714e-25	3.33	0.0015595	1.5596e-05	1.97723e-29	5.93761e-30		3.75	8.34977e-29	1.9771e-27
3.34	0.999965	1	1	1	1	1	1	1	1	1	1	1	1	1	1	1	1	1	1	1	1	0.532952	1	0.974577	0.987427	1	1	1	0.0014295	0.960112	0.0702678	1.29127e-06	1.09777e-07	4.60945e-08	1	1	1	1	1	3.23172e-25	3.34	0.00150835	1.50844e-05	1.62821e-29	4.87487e-30		3.76	6.8919e-29	1.62811e-27
3.35	0.999965	1	1	1	1	1	1	1	1	1	1	1	1	1	1	1	1	1	1	1	1	0.531309	1	0.974782	0.987558	1	1	1	0.00140446	0.96047	0.0699116	1.23894e-06	1.04717e-07	4.3838e-08	1	1	1	1	1	2.74321e-25	3.35	0.00145873	1.45882e-05	1.34062e-29	4.00186e-30		3.77	5.6878e-29	1.34054e-27
3.36	0.999966	1	1	1	1	1	1	1	1	1	1	1	1	1	1	1	1	1	1	1	1	0.529665	1	0.974985	0.987688	1	1	1	0.00137985	0.960825	0.0695569	1.18873e-06	9.98901e-08	4.16919e-08	1	1	1	1	1	2.3285e-25	3.36	0.0014106	1.41069e-05	1.10369e-29	3.28479e-30		3.78	4.69344e-29	1.10362e-27
3.37	0.999967	1	1	1	1	1	1	1	1	1	1	1	1	1	1	1	1	1	1	1	1	0.528021	1	0.975186	0.987817	1	1	1	0.00135567	0.961176	0.0692039	1.14055e-06	9.52857e-08	3.96509e-08	1	1	1	1	1	1.97644e-25	3.37	0.00136393	1.36401e-05	9.08512e-30	2.69588e-30		3.79	3.87239e-29	9.08456e-28
3.38	0.999967	1	1	1	1	1	1	1	1	1	1	1	1	1	1	1	1	1	1	1	1	0.526375	1	0.975386	0.987944	1	1	1	0.00133192	0.961525	0.0688526	1.09432e-06	9.08935e-08	3.77098e-08	1	1	1	1	1	1.67757e-25	3.38	0.00131866	1.31874e-05	7.47754e-30	2.21229e-30		3.8	3.19454e-29	7.47707e-28
3.39	0.999968	1	1	1	1	1	1	1	1	1	1	1	1	1	1	1	1	1	1	1	1	0.52473	1	0.975584	0.98807	1	1	1	0.00130858	0.96187	0.0685029	1.04997e-06	8.67038e-08	3.58637e-08	1	1	1	1	1	1.42387e-25	3.39	0.00127477	1.27485e-05	6.15361e-30	1.81522e-30		3.81	2.635e-29	6.15323e-28
3.4	0.999969	1	1	1	1	1	1	1	1	1	1	1	1	1	1	1	1	1	1	1	1	0.523084	1	0.97578	0.988195	1	1	1	0.00128566	0.962213	0.0681548	1.00742e-06	8.27071e-08	3.4108e-08	1	1	1	1	1	1.20851e-25	3.4	0.00123222	1.2323e-05	5.06344e-30	1.48925e-30		3.82	2.17317e-29	5.06312e-28
3.41	0.99997	1	1	1	1	1	1	1	1	1	1	1	1	1	1	1	1	1	1	1	1	0.521437	1	0.975975	0.988318	1	1	1	0.00126313	0.962552	0.0678083	9.66584e-07	7.88947e-08	3.24382e-08	1	1	1	1	1	1.02571e-25	3.41	0.00119097	1.19104e-05	4.16586e-30	1.22166e-30		3.83	1.79204e-29	4.1656e-28
3.42	0.99997	1	1	1	1	1	1	1	1	1	1	1	1	1	1	1	1	1	1	1	1	0.51979	1	0.976169	0.988441	1	1	1	0.00124099	0.962889	0.0674634	9.27407e-07	7.5258e-08	3.08502e-08	1	1	1	1	1	8.70533e-26	3.42	0.00115098	1.15105e-05	3.42695e-30	1.00203e-30		3.84	1.47756e-29	3.42674e-28
3.43	0.999971	1	1	1	1	1	1	1	1	1	1	1	1	1	1	1	1	1	1	1	1	0.518142	1	0.976361	0.988562	1	1	1	0.00121925	0.963222	0.0671201	8.89818e-07	7.17889e-08	2.93399e-08	1	1	1	1	1	7.38821e-26	3.43	0.00111223	1.1123e-05	2.81874e-30	8.2179e-31		3.85	1.2181e-29	2.81856e-28
3.44	0.999971	1	1	1	1	1	1	1	1	1	1	1	1	1	1	1	1	1	1	1	1	0.516494	1	0.976551	0.988681	1	1	1	0.00119788	0.963553	0.0667785	8.53752e-07	6.84798e-08	2.79035e-08	1	1	1	1	1	6.27024e-26	3.44	0.00107467	1.07474e-05	2.31817e-30	6.73888e-31		3.86	1.00407e-29	2.31803e-28
3.45	0.999972	1	1	1	1	1	1	1	1	1	1	1	1	1	1	1	1	1	1	1	1	0.514846	1	0.97674	0.9888	1	1	1	0.00117689	0.963881	0.0664384	8.19147e-07	6.53231e-08	2.65375e-08	1	1	1	1	1	5.32133e-26	3.45	0.00103828	1.03835e-05	1.90626e-30	5.52538e-31		3.87	8.27531e-30	1.90614e-28
3.46	0.999973	1	1	1	1	1	1	1	1	1	1	1	1	1	1	1	1	1	1	1	1	0.513197	1	0.976927	0.988917	1	1	1	0.00115627	0.964206	0.0660999	7.85944e-07	6.2312e-08	2.52383e-08	1	1	1	1	1	4.51593e-26	3.46	0.00100302	1.00308e-05	1.56733e-30	4.52986e-31		3.88	6.81943e-30	1.56723e-28
3.47	0.999973	1	1	1	1	1	1	1	1	1	1	1	1	1	1	1	1	1	1	1	1	0.511548	1	0.977113	0.989033	1	1	1	0.00113601	0.964528	0.065763	7.54087e-07	5.94396e-08	2.40028e-08	1	1	1	1	1	3.83236e-26	3.47	0.000968862	9.68922e-06	1.2885e-30	3.71326e-31		3.89	5.61894e-30	1.28842e-28
3.48	0.999974	1	1	1	1	1	1	1	1	1	1	1	1	1	1	1	1	1	1	1	1	0.509899	1	0.977298	0.989147	1	1	1	0.0011161	0.964847	0.0654277	7.23521e-07	5.66996e-08	2.28277e-08	1	1	1	1	1	3.25219e-26	3.48	0.000935772	9.3583e-06	1.05914e-30	3.0435e-31		3.9	4.62916e-30	1.05907e-28
3.49	0.999974	1	1	1	1	1	1	1	1	1	1	1	1	1	1	1	1	1	1	1	1	0.508249	1	0.977481	0.989261	1	1	1	0.00109654	0.965164	0.065094	6.94194e-07	5.4086e-08	2.17101e-08	1	1	1	1	1	2.7598e-26	3.49	0.000903722	9.03778e-06	8.70492e-31	2.49425e-31		3.91	3.81323e-30	8.70438e-29
3.5	0.999975	1	1	1	1	1	1	1	1	1	1	1	1	1	1	1	1	1	1	1	1	0.5066	1	0.977662	0.989373	1	1	1	0.00107732	0.965477	0.0647618	6.66055e-07	5.15928e-08	2.06473e-08	1	1	1	1	1	2.34191e-26	3.5	0.000872683	8.72737e-06	7.15355e-31	2.04387e-31		3.92	3.1407e-30	7.15311e-29
3.51	0.999975	1	1	1	1	1	1	1	1	1	1	1	1	1	1	1	1	1	1	1	1	0.50495	1	0.977842	0.989485	1	1	1	0.00105844	0.965788	0.0644312	6.39056e-07	4.92145e-08	1.96365e-08	1	1	1	1	1	1.98726e-26	3.51	0.000842625	8.42677e-06	5.87791e-31	1.67462e-31		3.93	2.58643e-30	5.87755e-29
3.52	0.999976	1	1	1	1	1	1	1	1	1	1	1	1	1	1	1	1	1	1	1	1	0.5033	1	0.978021	0.989595	1	1	1	0.00103989	0.966097	0.0641021	6.13151e-07	4.69458e-08	1.86751e-08	1	1	1	1	1	1.68628e-26	3.52	0.000813521	8.13572e-06	4.82913e-31	1.37191e-31		3.94	2.1297e-30	4.82883e-29
3.53	0.999977	1	1	1	1	1	1	1	1	1	1	1	1	1	1	1	1	1	1	1	1	0.50165	1	0.978198	0.989704	1	1	1	0.00102166	0.966402	0.0637746	5.88297e-07	4.47818e-08	1.77609e-08	1	1	1	1	1	1.43086e-26	3.53	0.000785344	7.85393e-06	3.96697e-31	1.12379e-31		3.95	1.75339e-30	3.96673e-29
3.54	0.999977	1	1	1	1	1	1	1	1	1	1	1	1	1	1	1	1	1	1	1	1	0.5	1	0.978374	0.989811	1	1	1	0.00100376	0.966705	0.0634486	5.64449e-07	4.27174e-08	1.68913e-08	1	1	1	1	1	1.21411e-26	3.54	0.000758067	7.58114e-06	3.25832e-31	9.20431e-32		3.96	1.44338e-30	3.25812e-29
3.55	0.999978	1	1	1	1	1	1	1	1	1	1	1	1	1	1	1	1	1	1	1	1	0.49835	1	0.978548	0.989918	1	1	1	0.000986165	0.967005	0.0631241	5.41568e-07	4.07483e-08	1.60644e-08	1	1	1	1	1	1.03016e-26	3.55	0.000731664	7.3171e-06	2.67593e-31	7.53782e-32		3.97	1.18803e-30	2.67576e-29
3.56	0.999978	1	1	1	1	1	1	1	1	1	1	1	1	1	1	1	1	1	1	1	1	0.4967	1	0.978721	0.990024	1	1	1	0.00096888	0.967303	0.0628012	5.19615e-07	3.88699e-08	1.52779e-08	1	1	1	1	1	8.74075e-27	3.56	0.000706111	7.06154e-06	2.19735e-31	6.17232e-32		3.98	9.7772e-31	2.19721e-29
3.57	0.999978	1	1	1	1	1	1	1	1	1	1	1	1	1	1	1	1	1	1	1	1	0.49505	1	0.978893	0.990128	1	1	1	0.000951898	0.967598	0.0624798	4.98551e-07	3.7078e-08	1.453e-08	1	1	1	1	1	7.41622e-27	3.57	0.000681381	6.81424e-06	1.80413e-31	5.05358e-32		3.99	8.04536e-31	1.80402e-29
3.58	0.999979	1	1	1	1	1	1	1	1	1	1	1	1	1	1	1	1	1	1	1	1	0.4934	1	0.979063	0.990231	1	1	1	0.000935213	0.96789	0.06216	4.78341e-07	3.53688e-08	1.38186e-08	1	1	1	1	1	6.29228e-27	3.58	0.000657452	6.57493e-06	1.48109e-31	4.13713e-32		4	6.6194e-31	1.481e-29
3.59	0.999979	1	1	1	1	1	1	1	1	1	1	1	1	1	1	1	1	1	1	1	1	0.491751	1	0.979232	0.990334	1	1	1	0.000918821	0.96818	0.0618416	4.5895e-07	3.37384e-08	1.31421e-08	1	1	1	1	1	5.33857e-27	3.59	0.0006343	6.34339e-06	1.21574e-31	3.38646e-32		4.01	5.44547e-31	1.21567e-29
3.6	0.99998	1	1	1	1	1	1	1	1	1	1	1	1	1	1	1	1	1	1	1	1	0.490101	1	0.9794	0.990435	1	1	1	0.000902715	0.968467	0.0615248	4.40345e-07	3.21831e-08	1.24987e-08	1	1	1	1	1	4.52933e-27	3.6	0.000611902	6.1194e-06	9.97803e-32	2.77168e-32		4.02	4.47914e-31	9.97741e-30
3.61	0.99998	1	1	1	1	1	1	1	1	1	1	1	1	1	1	1	1	1	1	1	1	0.488452	1	0.979566	0.990535	1	1	1	0.000886892	0.968752	0.0612094	4.22494e-07	3.06995e-08	1.18868e-08	1	1	1	1	1	3.84268e-27	3.61	0.000590236	5.90272e-06	8.1883e-32	2.26823e-32		4.03	3.68381e-31	8.1878e-30
3.62	0.999981	1	1	1	1	1	1	1	1	1	1	1	1	1	1	1	1	1	1	1	1	0.486803	1	0.979731	0.990634	1	1	1	0.000871346	0.969034	0.0608956	4.05366e-07	2.92843e-08	1.13048e-08	1	1	1	1	1	3.26007e-27	3.62	0.00056928	5.69315e-06	6.71874e-32	1.85601e-32		4.04	3.0293e-31	6.71833e-30
3.63	0.999981	1	1	1	1	1	1	1	1	1	1	1	1	1	1	1	1	1	1	1	1	0.485154	1	0.979894	0.990732	1	1	1	0.000856072	0.969314	0.0605832	3.88933e-07	2.79343e-08	1.07514e-08	1	1	1	1	1	2.76574e-27	3.63	0.000549013	5.49047e-06	5.51223e-32	1.51852e-32		4.05	2.49075e-31	5.51189e-30
3.64	0.999982	1	1	1	1	1	1	1	1	1	1	1	1	1	1	1	1	1	1	1	1	0.483506	1	0.980056	0.990829	1	1	1	0.000841065	0.969591	0.0602723	3.73165e-07	2.66466e-08	1.0225e-08	1	1	1	1	1	2.34632e-27	3.64	0.000529415	5.29448e-06	4.5218e-32	1.24225e-32		4.06	2.04768e-31	4.52152e-30
3.65	0.999982	1	1	1	1	1	1	1	1	1	1	1	1	1	1	1	1	1	1	1	1	0.481858	1	0.980217	0.990925	1	1	1	0.000826321	0.969866	0.0599629	3.58037e-07	2.54182e-08	9.72442e-09	1	1	1	1	1	1.99047e-27	3.65	0.000510465	5.10497e-06	3.70887e-32	1.01613e-32		4.07	1.68321e-31	3.70864e-30
3.66	0.999982	1	1	1	1	1	1	1	1	1	1	1	1	1	1	1	1	1	1	1	1	0.48021	1	0.980377	0.99102	1	1	1	0.000811836	0.970139	0.059655	3.43522e-07	2.42465e-08	9.24834e-09	1	1	1	1	1	1.68856e-27	3.66	0.000492144	4.92175e-06	3.0417e-32	8.31065e-33		4.08	1.38342e-31	3.04151e-30
3.67	0.999983	1	1	1	1	1	1	1	1	1	1	1	1	1	1	1	1	1	1	1	1	0.478563	1	0.980536	0.991115	1	1	1	0.000797604	0.970409	0.0593485	3.29596e-07	2.31287e-08	8.79556e-09	1	1	1	1	1	1.43241e-27	3.67	0.000474434	4.74463e-06	2.49423e-32	6.79626e-33		4.09	1.13689e-31	2.49407e-30
3.68	0.999983	1	1	1	1	1	1	1	1	1	1	1	1	1	1	1	1	1	1	1	1	0.476916	1	0.980693	0.991208	1	1	1	0.000783622	0.970676	0.0590435	3.16234e-07	2.20625e-08	8.36494e-09	1	1	1	1	1	1.2151e-27	3.68	0.000457315	4.57343e-06	2.04504e-32	5.55717e-33		4.1	9.34161e-32	2.04491e-30
3.69	0.999983	1	1	1	1	1	1	1	1	1	1	1	1	1	1	1	1	1	1	1	1	0.47527	1	0.980849	0.9913	1	1	1	0.000769884	0.970941	0.05874	3.03413e-07	2.10454e-08	7.95541e-09	1	1	1	1	1	1.03074e-27	3.69	0.000440769	4.40797e-06	1.67654e-32	4.54346e-33		4.11	7.67485e-32	1.67643e-30
3.7	0.999984	1	1	1	1	1	1	1	1	1	1	1	1	1	1	1	1	1	1	1	1	0.473625	1	0.981003	0.991391	1	1	1	0.000756387	0.971204	0.0584379	2.91112e-07	2.00753e-08	7.56593e-09	1	1	1	1	1	8.74332e-28	3.7	0.00042478	4.24807e-06	1.37426e-32	3.71422e-33		4.12	6.30466e-32	1.37418e-30
3.71	0.999984	1	1	1	1	1	1	1	1	1	1	1	1	1	1	1	1	1	1	1	1	0.471979	1	0.981157	0.991481	1	1	1	0.000743127	0.971465	0.0581373	2.7931e-07	1.91498e-08	7.19552e-09	1	1	1	1	1	7.41646e-28	3.71	0.00040933	4.09356e-06	1.12634e-32	3.03597e-33		4.13	5.17842e-32	1.12627e-30
3.72	0.999984	1	1	1	1	1	1	1	1	1	1	1	1	1	1	1	1	1	1	1	1	0.470335	1	0.981309	0.99157	1	1	1	0.000730099	0.971723	0.057838	2.67986e-07	1.8267e-08	6.84324e-09	1	1	1	1	1	6.29085e-28	3.72	0.000394403	3.94427e-06	9.23036e-33	2.48128e-33		4.14	4.25281e-32	9.22979e-31
3.73	0.999985	1	1	1	1	1	1	1	1	1	1	1	1	1	1	1	1	1	1	1	1	0.468691	1	0.98146	0.991659	1	1	1	0.000717299	0.971979	0.0575403	2.57121e-07	1.74249e-08	6.5082e-09	1	1	1	1	1	5.33598e-28	3.73	0.000379981	3.80005e-06	7.56331e-33	2.0277e-33		4.15	3.4922e-32	7.56284e-31
3.74	0.999985	1	1	1	1	1	1	1	1	1	1	1	1	1	1	1	1	1	1	1	1	0.467048	1	0.98161	0.991746	1	1	1	0.000704723	0.972233	0.0572439	2.46697e-07	1.66216e-08	6.18957e-09	1	1	1	1	1	4.52596e-28	3.74	0.000366051	3.66073e-06	6.19656e-33	1.65683e-33		4.16	2.86725e-32	6.19617e-31
3.75	0.999985	1	1	1	1	1	1	1	1	1	1	1	1	1	1	1	1	1	1	1	1	0.465405	1	0.981758	0.991833	1	1	1	0.000692368	0.972484	0.056949	2.36695e-07	1.58554e-08	5.88654e-09	1	1	1	1	1	3.83884e-28	3.75	0.000352596	3.52618e-06	5.07616e-33	1.35364e-33		4.17	2.35383e-32	5.07584e-31
3.76	0.999986	1	1	1	1	1	1	1	1	1	1	1	1	1	1	1	1	1	1	1	1	0.463764	1	0.981906	0.991918	1	1	1	0.000680229	0.972734	0.0566555	2.27099e-07	1.51244e-08	5.59834e-09	1	1	1	1	1	3.25598e-28	3.76	0.000339601	3.39622e-06	4.15782e-33	1.1058e-33		4.18	1.9321e-32	4.15756e-31
3.77	0.999986	1	1	1	1	1	1	1	1	1	1	1	1	1	1	1	1	1	1	1	1	0.462123	1	0.982052	0.992003	1	1	1	0.000668303	0.972981	0.0563634	2.17892e-07	1.44272e-08	5.32426e-09	1	1	1	1	1	2.76156e-28	3.77	0.000327053	3.27073e-06	3.40519e-33	9.03233e-34		4.19	1.58573e-32	3.40498e-31
3.78	0.999986	1	1	1	1	1	1	1	1	1	1	1	1	1	1	1	1	1	1	1	1	0.460483	1	0.982197	0.992087	1	1	1	0.000656586	0.973226	0.0560727	2.09057e-07	1.37621e-08	5.06359e-09	1	1	1	1	1	2.34218e-28	3.78	0.000314937	3.14956e-06	2.78845e-33	7.37686e-34		4.2	1.30128e-32	2.78828e-31
3.79	0.999987	1	1	1	1	1	1	1	1	1	1	1	1	1	1	1	1	1	1	1	1	0.458843	1	0.982341	0.99217	1	1	1	0.000645074	0.973468	0.0557834	2.00581e-07	1.31277e-08	4.81568e-09	1	1	1	1	1	1.98646e-28	3.79	0.000303239	3.03258e-06	2.28313e-33	6.02409e-34		4.21	1.06772e-32	2.28299e-31
3.8	0.999987	1	1	1	1	1	1	1	1	1	1	1	1	1	1	1	1	1	1	1	1	0.457205	1	0.982484	0.992252	1	1	1	0.000633764	0.973709	0.0554954	1.92449e-07	1.25225e-08	4.57991e-09	1	1	1	1	1	1.68473e-28	3.8	0.000291947	2.91965e-06	1.86915e-33	4.91882e-34		4.22	8.75963e-33	1.86904e-31
3.81	0.999987	1	1	1	1	1	1	1	1	1	1	1	1	1	1	1	1	1	1	1	1	0.455568	1	0.982625	0.992333	1	1	1	0.000622652	0.973947	0.0552089	1.84646e-07	1.19452e-08	4.35569e-09	1	1	1	1	1	1.42881e-28	3.81	0.000281047	2.81064e-06	1.53004e-33	4.01587e-34		4.23	7.18555e-33	1.52995e-31
3.82	0.999988	1	1	1	1	1	1	1	1	1	1	1	1	1	1	1	1	1	1	1	1	0.453931	1	0.982766	0.992414	1	1	1	0.000611735	0.974183	0.0549238	1.7716e-07	1.13945e-08	4.14244e-09	1	1	1	1	1	1.21174e-28	3.82	0.000270527	2.70544e-06	1.2523e-33	3.27828e-34		4.24	5.89357e-33	1.25223e-31
3.83	0.999988	1	1	1	1	1	1	1	1	1	1	1	1	1	1	1	1	1	1	1	1	0.452296	1	0.982905	0.992493	1	1	1	0.000601009	0.974418	0.05464	1.69977e-07	1.08692e-08	3.93963e-09	1	1	1	1	1	1.02763e-28	3.83	0.000260375	2.60391e-06	1.02485e-33	2.67586e-34		4.25	4.83327e-33	1.02479e-31
3.84	0.999988	1	1	1	1	1	1	1	1	1	1	1	1	1	1	1	1	1	1	1	1	0.450661	1	0.983043	0.992572	1	1	1	0.000590471	0.97465	0.0543576	1.63085e-07	1.03681e-08	3.74675e-09	1	1	1	1	1	8.7148e-29	3.84	0.000250578	2.50594e-06	8.38609e-34	2.18388e-34		4.26	3.96321e-33	8.38557e-32
3.85	0.999988	1	1	1	1	1	1	1	1	1	1	1	1	1	1	1	1	1	1	1	1	0.449028	1	0.98318	0.99265	1	1	1	0.000580117	0.97488	0.0540766	1.56473e-07	9.89017e-09	3.56331e-09	1	1	1	1	1	7.39045e-29	3.85	0.000241127	2.41142e-06	6.86125e-34	1.78214e-34		4.27	3.24936e-33	6.86083e-32
3.86	0.999989	1	1	1	1	1	1	1	1	1	1	1	1	1	1	1	1	1	1	1	1	0.447395	1	0.983316	0.992727	1	1	1	0.000569945	0.975108	0.0537969	1.50129e-07	9.43423e-09	3.38885e-09	1	1	1	1	1	6.26724e-29	3.86	0.000232008	2.32022e-06	5.61298e-34	1.45414e-34		4.28	2.66375e-33	5.61263e-32
3.87	0.999989	1	1	1	1	1	1	1	1	1	1	1	1	1	1	1	1	1	1	1	1	0.445764	1	0.983451	0.992803	1	1	1	0.000559952	0.975334	0.0535186	1.44042e-07	8.9993e-09	3.22294e-09	1	1	1	1	1	5.31465e-29	3.87	0.000223212	2.23226e-06	4.59124e-34	1.18637e-34		4.29	2.1834e-33	4.59096e-32
3.88	0.999989	1	1	1	1	1	1	1	1	1	1	1	1	1	1	1	1	1	1	1	1	0.444134	1	0.983585	0.992879	1	1	1	0.000550133	0.975558	0.0532416	1.38202e-07	8.58443e-09	3.06515e-09	1	1	1	1	1	4.50677e-29	3.88	0.000214728	2.14741e-06	3.75502e-34	9.6779e-35		4.3	1.78944e-33	3.75479e-32
3.89	0.999989	1	1	1	1	1	1	1	1	1	1	1	1	1	1	1	1	1	1	1	1	0.442505	1	0.983718	0.992954	1	1	1	0.000540487	0.97578	0.052966	1.32598e-07	8.18868e-09	2.91508e-09	1	1	1	1	1	3.82163e-29	3.89	0.000206546	2.06559e-06	3.07073e-34	7.89391e-35		4.31	1.46638e-33	3.07054e-32
3.9	0.99999	1	1	1	1	1	1	1	1	1	1	1	1	1	1	1	1	1	1	1	1	0.440878	1	0.98385	0.993027	1	1	1	0.000531009	0.976	0.0526917	1.27222e-07	7.81117e-09	2.77236e-09	1	1	1	1	1	3.2406e-29	3.9	0.000198655	1.98668e-06	2.51083e-34	6.43802e-35		4.32	1.20149e-33	2.51067e-32
3.91	0.99999	1	1	1	1	1	1	1	1	1	1	1	1	1	1	1	1	1	1	1	1	0.439252	1	0.98398	0.993101	1	1	1	0.000521698	0.976218	0.0524188	1.22063e-07	7.45107e-09	2.63663e-09	1	1	1	1	1	2.74786e-29	3.91	0.000191047	1.91059e-06	2.05276e-34	5.25004e-35		4.33	9.84324e-34	2.05264e-32
3.92	0.99999	1	1	1	1	1	1	1	1	1	1	1	1	1	1	1	1	1	1	1	1	0.437627	1	0.98411	0.993173	1	1	1	0.00051255	0.976434	0.0521471	1.17114e-07	7.10757e-09	2.50754e-09	1	1	1	1	1	2.33e-29	3.92	0.000183712	1.83724e-06	1.67806e-34	4.28076e-35		4.34	8.06308e-34	1.67796e-32
3.93	0.99999	1	1	1	1	1	1	1	1	1	1	1	1	1	1	1	1	1	1	1	1	0.436003	1	0.984239	0.993245	1	1	1	0.000503562	0.976648	0.0518768	1.12366e-07	6.7799e-09	2.38477e-09	1	1	1	1	1	1.97565e-29	3.93	0.000176641	1.76652e-06	1.37158e-34	3.49003e-35		4.35	6.60402e-34	1.3715e-32
3.94	0.99999	1	1	1	1	1	1	1	1	1	1	1	1	1	1	1	1	1	1	1	1	0.434381	1	0.984366	0.993316	1	1	1	0.000494732	0.97686	0.0516078	1.0781e-07	6.46734e-09	2.26802e-09	1	1	1	1	1	1.67516e-29	3.94	0.000169826	1.69836e-06	1.12094e-34	2.84503e-35		4.36	5.40829e-34	1.12087e-32
3.95	0.999991	1	1	1	1	1	1	1	1	1	1	1	1	1	1	1	1	1	1	1	1	0.43276	1	0.984493	0.993386	1	1	1	0.000486056	0.97707	0.0513402	1.03438e-07	6.16919e-09	2.15698e-09	1	1	1	1	1	1.42036e-29	3.95	0.000163256	1.63267e-06	9.15991e-35	2.31897e-35		4.37	4.4285e-34	9.15934e-33
3.96	0.999991	1	1	1	1	1	1	1	1	1	1	1	1	1	1	1	1	1	1	1	1	0.43114	1	0.984618	0.993455	1	1	1	0.000477533	0.977279	0.0510738	9.92441e-08	5.88478e-09	2.05137e-09	1	1	1	1	1	1.20429e-29	3.96	0.000156926	1.56935e-06	7.48421e-35	1.88995e-35		4.38	3.62576e-34	7.48374e-33
3.97	0.999991	1	1	1	1	1	1	1	1	1	1	1	1	1	1	1	1	1	1	1	1	0.429522	1	0.984743	0.993524	1	1	1	0.000469159	0.977486	0.0508087	9.522e-08	5.61349e-09	1.95094e-09	1	1	1	1	1	1.02107e-29	3.97	0.000150825	1.50835e-06	6.1143e-35	1.54013e-35		4.39	2.96815e-34	6.11392e-33
3.98	0.999991	1	1	1	1	1	1	1	1	1	1	1	1	1	1	1	1	1	1	1	1	0.427906	1	0.984866	0.993592	1	1	1	0.000460932	0.97769	0.0505449	9.13591e-08	5.3547e-09	1.85542e-09	1	1	1	1	1	8.65713e-30	3.98	0.000144948	1.44957e-06	4.99453e-35	1.25491e-35		4.4	2.4295e-34	4.99422e-33
3.99	0.999991	1	1	1	1	1	1	1	1	1	1	1	1	1	1	1	1	1	1	1	1	0.426291	1	0.984989	0.993659	1	1	1	0.000452848	0.977893	0.0502824	8.76547e-08	5.10784e-09	1.76458e-09	1	1	1	1	1	7.33982e-30	3.99	0.000139285	1.39294e-06	4.07934e-35	1.02239e-35		4.41	1.98835e-34	4.07908e-33
4	0.999992	1	1	1	1	1	1	1	1	1	1	1	1	1	1	1	1	1	1	1	1	0.424678	1	0.98511	0.993726	1	1	1	0.000444907	0.978094	0.0500212	8.41005e-08	4.87236e-09	1.67819e-09	1	1	1	1	1	6.22285e-30	4	0.00013383	1.33839e-06	3.33143e-35	8.32858e-36		4.42	1.6271e-34	3.33122e-33
over	-1.36	-1.57	-0.47	-0.84	-0.11	0.68	1.36	1.19	1.38	1.5	1.23	-0.78	0.53	0.48	1.13	1.64	3.3	2.62	2.24	2.64	1.1	3.54	2.53	-1.645	-1.365	-0.685	-0.68	-1.095	-0.835	-0.91	-1.915	-0.233333	-0.326667	-0.273333								99.9938	1	-0.000184272	0.000436815		336.42	2.99246e-05	-0.018426
step1	-1.36	-1.57	-0.47	-0.84	-0.11	0.68	1.36	1.19	1.38	1.5	1.23	-0.78	0.53	0.48	1.13	1.64	3.3	2.62	2.24	2.64	1.1	3.54	2.53	-2.17	-1.95	-1.01	-1.12	-1.6	-1.31	-1.73	-2.48	-0.83	-0.87	-0.77	0	0	0	0	0
step2	-1.36	-1.57	-0.47	-0.84	-0.11	0.68	1.36	1.19	1.38	1.5	1.23	-0.78	0.53	0.48	1.13	1.64	3.3	2.62	2.24	2.64	1.1	3.54	2.53	-1.12	-0.78	-0.36	-0.24	-0.59	-0.36	-0.09	-1.35	-0.03	-0.15	-0.12	0	0	0	0	0
step3	-1.36	-1.57	-0.47	-0.84	-0.11	0.68	1.36	1.19	1.38	1.5	1.23	-0.78	0.53	0.48	1.13	1.64	3.3	2.62	2.24	2.64	1.1	3.54	2.53	-1.645	-1.365	-0.685	-0.68	-1.095	-0.835	-0.91	-1.915	0.16	0.04	0.07	0	0	0	0	0
step4	-1.36	-1.57	-0.47	-0.84	-0.11	0.68	1.36	1.19	1.38	1.5	1.23	-0.78	0.53	0.48	1.13	1.64	3.3	2.62	2.24	2.64	1.1	3.54	2.53	-1.645	-1.365	-0.685	-0.68	-1.095	-0.835	-0.91	-1.915	-0.233333	-0.326667	-0.273333	0	0	0	0	0
step5	-1.36	-1.57	-0.47	-0.84	-0.11	0.68	1.36	1.19	1.38	1.5	1.23	-0.78	0.53	0.48	1.13	1.64	3.3	2.62	2.24	2.64	1.1	3.54	2.53	-1.645	-1.365	-0.685	-0.68	-1.095	-0.835	-0.91	-1.915	-0.233333	-0.326667	-0.273333	0	0	0	0	0
step6	-1.36	-1.57	-0.47	-0.84	-0.11	0.68	1.36	1.19	1.38	1.5	1.23	-0.78	0.53	0.48	1.13	1.64	3.3	2.62	2.24	2.64	1.1	3.54	2.53	-1.645	-1.365	-0.685	-0.68	-1.095	-0.835	-0.91	-1.915	-0.233333	-0.326667	-0.273333	0	0	0	0	0
RSM	0	0	0	0	0	0	0	0	0	0	0	0	0	0	0	0	0	0	0	0	0	0	0	-0.525	-0.585	-0.325	-0.44	-0.505	-0.475	-0.82	-0.565	-0.596667	-0.543333	-0.496667
or																								0.525	0.585	0.325	0.44	0.505	0.475	0.82	0.565	0.203333	0.176667	0.153333
PCM																																0.393333	0.366667	0.343333
Model
1	1	1	1	1	1	1	1	1	1	1	1	1	1	1	1	1	1	1
step1_Sigma	-1.36	-1.57	-0.47	-0.84	-0.11	0.68	1.36	1.19	1.38	1.5	1.23	-0.78	0.53	0.48	1.13	1.64	3.3	2.62	2.24	2.64	1.1	3.54	2.53	-2.17	-1.95	-1.01	-1.12	-1.6	-1.31	-1.73	-2.48	-0.83	-0.87	-0.77	0	0	0	0	0
step2_Sigma	-1.36	-1.57	-0.47	-0.84	-0.11	0.68	1.36	1.19	1.38	1.5	1.23	-0.78	0.53	0.48	1.13	1.64	3.3	2.62	2.24	2.64	1.1	3.54	2.53	-3.29	-2.73	-1.37	-1.36	-2.19	-1.67	-1.82	-3.83	-0.86	-1.02	-0.89	0	0	0	0	0
step3_Sigma	-1.36	-1.57	-0.47	-0.84	-0.11	0.68	1.36	1.19	1.38	1.5	1.23	-0.78	0.53	0.48	1.13	1.64	3.3	2.62	2.24	2.64	1.1	3.54	2.53	-3.29	-2.73	-1.37	-1.36	-2.19	-1.67	-1.82	-3.83	-0.7	-0.98	-0.82	0	0	0	0	0
step4_Sigma	-1.36	-1.57	-0.47	-0.84	-0.11	0.68	1.36	1.19	1.38	1.5	1.23	-0.78	0.53	0.48	1.13	1.64	3.3	2.62	2.24	2.64	1.1	3.54	2.53	-3.29	-2.73	-1.37	-1.36	-2.19	-1.67	-1.82	-3.83	-0.7	-0.98	-0.82	0	0	0	0	0
step5_Sigma	-1.36	-1.57	-0.47	-0.84	-0.11	0.68	1.36	1.19	1.38	1.5	1.23	-0.78	0.53	0.48	1.13	1.64	3.3	2.62	2.24	2.64	1.1	3.54	2.53	-3.29	-2.73	-1.37	-1.36	-2.19	-1.67	-1.82	-3.83	-0.7	-0.98	-0.82	0	0	0	0	0
step6_Sigma	-1.36	-1.57	-0.47	-0.84	-0.11	0.68	1.36	1.19	1.38	1.5	1.23	-0.78	0.53	0.48	1.13	1.64	3.3	2.62	2.24	2.64	1.1	3.54	2.53	-3.29	-2.73	-1.37	-1.36	-2.19	-1.67	-1.82	-3.83	-0.7	-0.98	-0.82	0	0	0	0	0
	1	2	3	4	5	6	7	8	9	10	11	12	13	14	15	16	17	18	19	20	21	22	23	24	25	26	27	28	29	30	31	32	33	34	35	36	37	38	39
threshold	1	1	1	1	1	1	1	1	1	1	1	1	1	1	1	1	1	1	1	1	1	1	1	2	2	2	2	2	2	2	2	3	3	3	0	0	0	0	0
PCM-adj	1	1	1	1	1	1	1	1	1	1	1	1	1	1	1	1	1	1	1	1	1	1	1	1	1	1	1	1	1	1	1	1	1	1	1	1	1	1	1
step2	0	0	0	0	0	0	0	0	0	0	0	0	0	0	0	0	0	0	0	0	0	0	0	1	1	1	1	1	1	1	1	1	1	1	0	0	0	0	0
step3	0	0	0	0	0	0	0	0	0	0	0	0	0	0	0	0	0	0	0	0	0	0	0	0	0	0	0	0	0	0	0	1	1	1	0	0	0	0	0
step4	0	0	0	0	0	0	0	0	0	0	0	0	0	0	0	0	0	0	0	0	0	0	0	0	0	0	0	0	0	0	0	0	0	0	0	0	0	0	0
step5	0	0	0	0	0	0	0	0	0	0	0	0	0	0	0	0	0	0	0	0	0	0	0	0	0	0	0	0	0	0	0	0	0	0	0	0	0	0	0
step6	0	0	0	0	0	0	0	0	0	0	0	0	0	0	0	0	0	0	0	0	0	0	0	0	0	0	0	0	0	0	0	0	0	0	0	0	0	0	0
5.00818
disorder
prob.for cat	-0.44
0	0.118616	1	1	1	1	1	1	1	1	1	1	1	1	1	1	1	1	1	1	1	1	0.932567	1	0.0809939	0.0765554	1	1	1	0.102961	0.148896	0.109448	0.223295	0.178616	0.217395	1	1	1	1	1
1	0.881384	1	1	1	1	1	1	1	1	1	1	1	1	1	1	1	1	1	1	1	1	0.0674334	1	0.334613	0.379409	1	1	1	0.480222	0.494205	0.336115	0.500593	0.492769	0.49771	1	1	1	1	1
2	0	1	1	1	1	1	1	1	1	1	1	1	1	1	1	1	1	1	1	1	1	0	1	0.584393	0.544036	1	1	1	0.416817	0.356898	0.554437	0.214239	0.248549	0.222921	1	1	1	1	1
3	0	1	1	1	1	1	1	1	1	1	1	1	1	1	1	1	1	1	1	1	1	0	1	0	0	1	1	1	0	0	0	0.0618735	0.0800652	0.0619741	1	1	1	1	1
4	0	1	1	1	1	1	1	1	1	1	1	1	1	1	1	1	1	1	1	1	1	0	1	0	0	1	1	1	0	0	0	0	0	0	1	1	1	1	1
5	0	1	1	1	1	1	1	1	1	1	1	1	1	1	1	1	1	1	1	1	1	0	1	0	0	1	1	1	0	0	0	0	0	0	1	1	1	1	1
6	0	1	1	1	1	1	1	1	1	1	1	1	1	1	1	1	1	1	1	1	1	0	1	0	0	1	1	1	0	0	0	0	0	0	1	1	1	1	1
EXPECTED	0.881384	0	0	0	0	0	0	0	0	0	0	0	0	0	0	0	0	0	0	0	0	0.0674334	0	1.5034	1.46748	0	0	0	1.31386	1.208	1.44499	1.11469	1.23006	1.12947	0	0	0	0	0
residule	0.118616	0	0	0	0	0	0	0	0	0	0	0	0	0	0	0	0	0	0	0	0	-0.0674334	0	0.496601	0.53252	0	0	0	-0.313857	0.791998	-0.444988	-0.114691	-0.230063	-0.129474	0	0	0	0	0
Variance	0.104546	0	0	0	0	0	0	0	0	0	0	0	0	0	0	0	0	0	0	0	0	0.0628861	0	0.411976	0.402053	0	0	0	0.421272	0.46253	0.46587	0.671874	0.694497	0.671449	0	0	0	0	0
Z-square	0.13458	0	0	0	0	0	0	0	0	0	0	0	0	0	0	0	0	0	0	0	0	0.0723095	0	0.598608	0.705323	0	0	0	0.23383	1.35615	0.425042	0.0195783	0.076212	0.0249661	0	0	0	0	0
10	4.36896	3.6466
0.36466	1	7	7	7	7	7	7	7	7	7	7	7	7	7	7	7	7	7	7	7	7	1	7	1	1	7	7	7	1	1	1
0.35602		0.249927
0.478422
Information	0	0.108639	0.249927	0.243708	0.248169	0.155467	0.00749764	0.0320182	0.0808331	0.0534192	0.02739	0.245088	0.232429	0.234118	0.205942	0.153329	0.0486771	0.113415	0.131655	0.0469742	0.120234	0	0.0921145	0	0	0.38112	0.340559	0.335194	0	0	0	0	0	0	0.23828	0.23828	0.23828	0.23828	0.23828	0
EXPECTED	21	0.87598	0.508549	0.579324	0.457205	0.192538	0.00755472	0.0331148	0.088701	0.0566257	0.0281843	0.570086	0.367443	0.373975	0.2901	0.18908	0.0513098	0.130426	0.155986	0.0494161	0.13977	21	0.102652	21	21	1.3178	1.24978	1.50559	21	21	21	21	21	21	0.391741	0.391741	0.391741	0.391741	0.391741	0
0	1	0.12402	0.491451	0.420676	0.542795	0.807462	0.992445	0.966885	0.911299	0.943374	0.971816	0.429914	0.632557	0.626025	0.7099	0.81092	0.94869	0.869574	0.844014	0.950584	0.86023	1	0.897348	1	1	0.0821588	0.0765854	0.0426128	1	1	1	1	1	1	0.608259	0.608259	0.608259	0.608259	0.608259
1	1	0.87598	0.508549	0.579324	0.457205	0.192538	0.00755472	0.0331148	0.088701	0.0566257	0.0281843	0.570086	0.367443	0.373975	0.2901	0.18908	0.0513098	0.130426	0.155986	0.0494161	0.13977	1	0.102652	1	1	0.517885	0.597053	0.40918	1	1	1	1	1	1	0.391741	0.391741	0.391741	0.391741	0.391741
2	1	0	0	0	0	0	0	0	0	0	0	0	0	0	0	0	0	0	0	0	0	1	0	1	1	0.399956	0.326362	0.548208	1	1	1	1	1	1	0	0	0	0	0
3	1	0	0	0	0	0	0	0	0	0	0	0	0	0	0	0	0	0	0	0	0	1	0	1	1	0	0	0	1	1	1	1	1	1	0	0	0	0	0
4	1	0	0	0	0	0	0	0	0	0	0	0	0	0	0	0	0	0	0	0	0	1	0	1	1	0	0	0	1	1	1	1	1	1	0	0	0	0	0
5	1	0	0	0	0	0	0	0	0	0	0	0	0	0	0	0	0	0	0	0	0	1	0	1	1	0	0	0	1	1	1	1	1	1	0	0	0	0	0
6	1	0	0	0	0	0	0	0	0	0	0	0	0	0	0	0	0	0	0	0	0	1	0	1	1	0	0	0	1	1	1	1	1	1	0	0	0	0	0
	1	2	3	4	5	6	7	8	9	10	11	12	13	14	15	16	17	18	19	20	21	22	23	24	25	26	27	28	29	30	31	32	33	34	35	36	37	38	39
	0.705162	0.741791	0.363871	0.476018	0.391265	0.0138708	0.012033	0.000390575	0.00634073	2.48507e-05	0.0143904	0.462719	0.302716	0.308658	0.233027	0.139434	0.0347972	0.0980042	0.117533	0.0305904	0.080854	0.0487997	0.0725812	1.30643	1.21877	0.645652	0.709254	1.1122	0.897849	0.977561	1.3015	0.54062	0.55768	0.463341
	0.207909	0.191537	0.231469	0.249425	0.238177	0.0136784	0.0118882	0.000390422	0.00630053	2.48501e-05	0.0141833	0.24861	0.211079	0.213388	0.178725	0.119992	0.0335864	0.0883993	0.103719	0.0296547	0.0743166	0.0464183	0.0673131	0.507845	0.492673	0.373148	0.337594	0.423427	0.458773	0.48241	0.534945	0.401394	0.404877	0.35727
	2.39169	2.87284	0.572009	0.908464	0.64275	0.0140659	82.1051	0.000390728	0.00638119	2.48513e-05	0.0146005	0.861225	2.30343	0.446462	0.303826	0.162026	0.0360517	0.108653	0.133187	0.0315557	0.0879664	0.0513033	12.7777	0.947213	3.015	0.336496	4.935	2.92138	1.75715	0.00104376	0.912073	0.728139	5.13807	0.600905
[truncated: 8 more columns]

## Sheet: simulation
0.244257	3.78	2.76	2.22	1.58	0.67	0.42	-0.3	-0.63	-0.71	-0.95	-1.08	-1.1	-1.1	-1.1	-1.1	-1.12	-1.12	-1.12	-1.12	-1.12	-1.12	-1.12	-1.12	-1.12	-1.12	-1.12	-1.12	-1.12	-1.12	-1.12	-1.12	-1.12	-1.12	-1.12
-0.300232	1	1	1	0	0	1	0	0	0	0	0	1	0	0	0	1	0	0	0	0	0	0	0	2	1	0	1	2	2	1	2	1	1	1
-1.27768	1	1	1	1	0	0	0	0	0	0	0	1	0	0	0	0	0	0	0	0	0	0	0	2	2	1	0	1	1	1	0	0	0	0
0.244257	1	1	0	0	0	0	0	0	1	0	0	1	0	1	0	1	0	0	0	1	0	0	1	1	2	2	2	2	1	2	2	2	2	2
1.27647	1	1	0	1	1	0	0	0	1	0	1	1	0	1	0	0	0	0	0	0	1	0	0	1	2	2	2	2	2	1	2	3	3	3
1.19835	1	1	1	0	0	0	0	1	0	0	0	1	0	0	0	1	0	0	1	0	0	1	0	2	2	2	2	2	2	2	2	3	3	3
1.73313	1	1	1	1	1	1	0	1	1	1	1	1	1	0	1	0	1	0	0	0	1	1	0	2	2	2	2	2	2	2	2	3	3	3
-2.18359	0	0	0	0	0	0	0	0	0	0	0	1	0	0	0	0	0	0	0	0	0	1	0	1	0	0	0	0	0	0	2	0	0	0
-0.234181	1	1	0	0	1	0	0	0	0	0	0	1	1	0	0	0	0	0	0	0	0	0	0	0	2	2	1	1	2	1	2	2	3	3
1.09502	1	1	1	1	1	1	1	0	0	0	0	1	0	1	1	1	0	1	0	1	1	0	0	1	2	2	2	2	2	1	2	3	3	3
-1.0867	0	1	0	0	1	0	0	0	1	0	0	1	0	0	1	0	0	0	0	0	0	0	0	1	2	1	1	2	2	0	1	1	0	0
-0.690204	1	1	1	1	1	0	0	0	0	0	0	1	1	1	0	0	0	0	0	0	0	0	0	2	2	1	1	1	1	1	1	1	0	1
-1.69043	0	0	0	0	1	0	0	0	0	0	0	0	1	0	1	1	1	0	1	1	0	0	0	1	1	1	0	1	0	1	0	0	0	0
-1.84691	0	0	0	1	0	0	0	0	0	0	0	0	0	0	1	0	0	0	0	0	0	0	0	1	0	0	0	0	0	0	0	0	0	0
-0.977629	1	0	0	0	0	0	0	0	1	0	0	1	1	0	0	0	0	0	0	0	0	0	0	1	1	0	0	1	1	1	1	0	1	0
-0.773507	1	1	0	1	1	1	0	0	0	0	0	0	1	0	1	0	0	0	1	0	0	0	0	2	1	1	1	0	1	2	2	2	1	2
-2.11793	1	0	1	0	0	0	0	0	0	0	0	1	0	1	0	0	0	0	0	0	0	0	0	0	1	0	0	0	1	2	1	0	0	0
-0.567925	1	1	0	1	1	0	0	0	1	1	0	1	1	0	0	0	0	0	0	1	0	0	0	2	0	2	0	2	1	2	2	3	1	2
-0.404048	1	1	0	1	1	0	0	0	0	0	0	0	0	1	1	0	0	0	0	0	0	0	0	2	2	0	1	2	2	2	2	2	1	0
0.134853	1	1	1	1	1	0	0	0	0	0	0	1	0	0	0	0	0	0	0	0	0	0	1	2	1	2	2	2	2	2	2	1	1	1
-0.365493	1	1	0	1	1	0	0	0	0	0	0	1	1	0	0	0	0	0	0	1	0	0	0	2	2	1	2	2	2	2	2	1	3	1
-0.326991	1	1	1	1	1	0	0	0	0	0	0	0	1	1	0	0	0	0	0	0	0	0	0	2	1	2	1	1	2	2	2	2	1	0
-0.370241	1	1	1	1	1	1	0	0	1	0	0	1	0	1	0	0	0	0	0	0	0	0	0	1	1	2	2	1	1	1	2	1	1	1
1.34264	1	1	1	1	1	1	0	0	1	1	0	1	1	1	0	0	0	1	0	0	1	1	0	2	2	2	2	2	2	1	2	3	3	3
-0.0852845	1	1	0	1	1	0	0	0	0	1	0	1	0	1	0	0	0	1	0	0	0	0	0	1	2	1	1	1	1	2	2	1	1	1
-0.186158	1	1	1	0	0	0	0	0	0	1	0	1	0	0	1	0	0	0	1	0	0	0	0	2	2	2	0	1	1	2	1	2	2	2
-0.513207	1	0	1	0	1	0	0	0	0	1	0	0	1	0	0	0	0	0	0	0	0	0	0	2	2	1	1	2	1	1	1	0	0	0
1.97221	1	1	1	1	1	1	1	1	1	1	1	1	0	1	1	1	0	0	0	0	0	0	1	2	2	2	2	2	2	2	2	3	3	3
0.865673	1	1	1	1	0	1	0	1	0	1	0	0	0	1	1	0	0	0	0	0	0	0	0	2	1	2	2	2	1	2	2	3	3	2
2.37565	1	1	1	1	1	1	1	1	0	1	1	1	0	1	1	1	0	1	1	0	1	1	1	2	2	2	2	2	2	2	2	3	3	3
-0.654907	1	1	1	1	0	0	0	0	0	1	0	0	1	0	0	1	0	0	1	0	0	0	0	1	1	0	1	2	2	0	2	2	2	1
1.66146	1	1	1	1	0	1	1	1	1	0	1	1	1	1	0	1	0	0	0	0	0	0	0	2	2	2	2	2	2	2	2	3	3	3
-1.6124	1	0	1	0	0	0	0	0	0	0	0	1	0	0	1	0	0	0	0	0	0	0	1	0	1	0	0	0	0	0	2	0	0	1
0.538948	1	1	1	1	1	0	0	0	0	0	1	0	0	1	0	1	0	0	0	0	0	0	1	2	2	2	2	2	2	1	2	1	3	3
0.902191	1	1	1	1	0	0	0	1	0	0	0	1	0	1	1	1	0	0	1	0	0	0	0	2	2	2	2	2	2	0	2	2	3	3
1.91892	1	1	1	0	1	1	1	0	1	1	1	0	0	0	1	1	0	0	0	0	1	0	0	1	2	2	2	2	2	1	2	3	3	3
-0.0845171	1	1	0	0	1	1	0	0	0	0	0	1	0	1	1	0	1	1	0	0	0	0	0	2	2	2	1	1	1	2	1	1	1	1
-0.523795	1	1	0	0	1	0	0	0	0	0	0	0	0	0	0	0	0	0	0	0	0	0	0	1	1	1	1	1	1	1	1	1	2	0
0.675138	1	1	1	1	1	0	1	0	1	0	0	1	0	1	0	0	0	1	0	0	0	0	0	2	2	2	2	2	2	2	2	3	3	3
-0.381324	1	1	1	0	1	0	0	0	0	0	0	1	1	0	1	0	0	0	0	0	0	0	1	2	1	2	1	2	2	2	1	1	1	2
0.757611	1	1	1	1	1	0	1	1	0	0	1	1	1	0	0	0	0	0	1	0	0	0	0	2	2	2	2	2	2	2	2	3	3	3
-1.44419	1	1	0	0	0	0	0	0	0	0	0	1	0	0	0	0	0	0	0	0	0	0	0	2	0	1	1	0	1	1	2	0	1	0
-0.847238	1	1	1	0	0	1	0	0	0	0	0	1	0	1	1	0	0	0	0	0	0	0	0	0	0	1	1	2	1	1	1	0	1	0
-1.52157	0	1	0	1	1	0	0	0	0	0	0	0	0	1	0	0	0	0	0	0	0	0	0	2	1	0	0	0	1	2	1	0	0	0
-0.362877	1	1	0	0	0	0	0	0	0	1	0	0	1	0	0	1	0	0	1	0	1	0	0	1	1	1	1	2	2	1	2	2	3	1
-0.0324792	1	1	0	1	0	1	0	0	0	0	0	1	0	0	0	1	0	0	0	0	1	0	0	1	2	2	2	2	2	1	2	1	2	1
0.028117	1	1	0	1	1	0	0	1	0	0	0	1	0	1	0	0	0	0	1	0	0	1	0	2	2	2	2	1	2	1	1	1	1	3
-0.322716	1	1	0	0	0	1	0	0	0	0	0	0	1	0	0	0	0	0	0	0	0	0	0	1	1	2	2	1	2	1	2	3	0	0
2.1945	1	1	1	1	1	1	1	1	1	1	1	1	1	0	1	1	1	1	1	0	1	0	0	2	2	2	2	2	2	2	2	3	3	3
-1.74248	1	1	0	0	1	0	0	0	0	0	0	1	0	0	0	0	0	0	0	0	0	0	0	2	0	0	0	1	1	0	2	0	0	0
-0.736477	1	1	0	0	1	0	0	0	0	1	0	0	0	1	0	0	0	0	0	0	0	0	0	1	1	1	1	1	1	2	2	0	1	0
-2.57758	0	1	1	0	0	0	0	0	0	0	0	1	0	1	0	0	0	0	0	0	0	0	0	0	0	0	0	0	1	1	2	0	0	0
1.44767	1	1	1	1	1	0	1	0	1	1	1	1	1	1	0	1	0	0	0	0	0	0	0	2	2	2	2	1	2	2	2	3	3	3
-1.27976	1	1	0	1	0	0	0	0	0	0	0	0	0	0	0	1	0	0	0	0	0	0	0	2	1	1	1	1	1	1	0	1	0	1
-0.65358	1	1	0	0	1	0	0	0	0	0	0	0	0	0	0	0	0	0	0	0	0	0	0	2	2	2	1	2	1	2	1	0	1	1
0.757714	1	1	1	1	1	1	0	0	0	1	0	0	0	1	0	0	0	0	0	0	0	0	0	1	1	2	2	2	2	2	2	3	3	3
0.466712	0	1	1	0	0	1	0	0	1	0	0	1	1	1	1	0	0	1	0	0	0	0	0	2	2	2	2	2	2	2	1	3	1	3
0.874609	1	1	1	1	0	1	0	0	0	1	0	1	1	1	0	0	0	0	0	0	1	0	1	2	1	2	2	2	2	1	2	3	3	3
0.595742	1	1	1	1	1	1	0	1	0	0	0	1	1	0	1	0	0	0	0	0	0	0	0	1	2	2	2	2	2	2	2	2	3	3
-1.37185	0	1	0	0	0	0	0	0	0	0	0	0	0	0	0	0	0	0	0	0	0	0	0	2	1	0	1	1	0	1	0	0	0	0
-1.11574	1	0	0	1	0	0	0	0	0	0	0	1	0	0	0	0	0	0	1	0	0	0	0	1	1	0	1	0	1	1	1	1	1	1
0.693994	1	1	0	1	1	0	0	0	0	0	0	0	0	0	1	0	0	0	0	0	0	1	0	2	2	2	2	2	2	1	2	3	2	3
0.322636	1	1	1	0	0	1	0	0	0	1	0	0	1	0	1	0	0	0	1	1	1	0	0	2	1	2	2	2	2	1	2	0	2	3
-0.939838	1	1	0	1	1	0	0	0	0	0	0	1	0	0	0	0	0	0	1	0	0	0	0	2	2	1	1	1	1	0	2	1	0	0
-0.240948	1	1	0	1	0	0	0	0	0	0	0	0	1	0	1	1	0	0	0	0	1	0	0	2	2	2	1	2	1	2	0	2	1	2
0.131536	1	1	1	1	0	1	0	0	0	0	0	0	1	0	1	0	0	1	0	0	1	0	0	2	0	2	2	2	2	1	2	2	3	2
0.557798	1	1	1	1	0	0	0	0	0	0	0	0	0	0	0	1	0	0	1	0	0	0	0	2	2	2	2	2	2	1	2	3	3	2
0.138715	1	1	1	1	1	1	0	0	1	0	0	1	0	0	1	0	0	0	0	0	0	0	1	2	2	2	2	2	1	1	0	1	1	3
-0.910961	0	1	0	1	0	0	0	0	0	0	0	1	0	0	0	0	0	0	0	0	0	0	1	2	2	1	1	1	1	1	1	1	0	1
1.88485	1	1	1	1	1	1	0	0	1	1	1	0	1	1	1	0	0	0	1	0	0	0	1	2	2	2	2	2	2	2	2	3	3	3
0.487198	1	1	0	0	1	0	0	0	0	0	0	1	1	0	0	0	0	0	0	0	0	0	0	1	2	1	2	2	2	1	2	3	3	3
0.0722389	1	0	0	0	0	1	0	0	1	0	0	1	0	0	0	1	0	0	0	0	0	0	0	2	1	0	1	0	1	0	2	1	3	3
0.829841	1	1	1	1	0	1	0	1	1	0	1	1	1	0	0	0	0	0	0	0	1	0	0	2	1	2	2	2	2	1	2	3	3	3
0.862008	1	1	1	1	1	1	0	0	0	0	1	1	0	1	1	0	1	0	1	0	0	0	0	2	1	2	2	1	2	2	2	3	3	3
-0.636531	1	1	0	0	0	0	0	0	0	0	0	1	0	0	0	0	0	1	0	0	0	0	0	1	1	2	1	0	1	1	1	0	0	1
-0.923192	1	1	0	1	1	0	0	0	0	0	0	0	0	1	0	1	0	0	0	0	0	0	0	1	2	2	1	2	0	1	0	2	0	0
1.11119	1	1	1	1	1	0	0	0	0	1	1	0	0	1	1	1	0	1	1	0	0	0	1	2	2	2	2	2	2	2	2	3	3	3
-1.20118	0	0	1	1	1	0	0	0	0	0	0	1	0	1	0	1	0	0	0	0	0	0	0	2	1	0	1	2	0	1	0	1	1	1
-1.55889	1	1	0	1	0	0	0	0	0	0	0	0	0	0	0	0	0	0	0	0	0	0	0	2	0	0	0	1	0	1	1	0	0	0
0.711325	1	1	1	1	1	0	0	1	0	0	0	1	1	0	0	1	0	0	1	0	0	0	0	1	2	2	2	2	2	1	2	2	3	3
0.638406	1	1	1	1	0	1	0	0	0	1	1	1	1	0	0	1	0	0	0	0	0	0	0	1	2	2	2	2	2	1	2	2	3	3
2.20569	1	1	1	1	1	1	0	1	0	0	1	1	1	1	1	0	0	0	1	1	1	1	0	2	2	2	2	2	2	2	2	3	3	3
1.44375	1	1	1	1	1	1	1	1	0	0	1	0	1	1	0	0	0	0	1	1	0	0	0	2	2	2	2	2	2	2	2	3	2	3
1.3039	1	1	1	0	1	1	1	1	0	0	1	1	1	1	0	1	0	1	0	0	1	0	0	2	2	2	2	2	2	2	2	3	3	3
0.11296	1	1	1	1	0	0	0	0	0	0	0	1	1	0	1	1	0	0	1	0	1	0	0	2	2	2	2	1	2	1	1	2	3	3
0.00195087	1	1	0	1	1	1	0	0	0	0	0	1	0	1	0	0	0	0	1	0	0	0	1	2	2	2	1	1	2	0	2	1	3	1
0.453701	1	1	1	0	1	1	0	0	0	0	0	0	1	1	1	1	0	0	0	0	0	1	0	2	2	2	1	2	2	2	2	1	3	2
-0.0255147	1	1	1	0	1	1	0	0	0	1	0	1	1	0	0	0	0	0	0	0	0	0	0	2	2	2	1	2	1	2	2	1	3	3
-1.05468	1	1	0	1	1	0	0	0	0	0	0	1	0	0	1	0	0	0	0	0	0	0	0	1	2	0	1	1	0	2	0	0	0	0
-1.77481	1	0	0	0	1	0	0	0	0	0	0	0	0	1	0	1	0	1	1	0	0	0	0	1	1	0	0	0	0	0	1	0	0	1
0.828331	1	1	1	1	1	1	0	0	0	0	0	1	0	1	0	0	0	0	0	0	0	1	0	2	2	2	2	2	1	1	2	3	3	3
0.444224	1	1	1	1	1	0	0	0	0	0	0	1	1	1	1	1	0	0	0	1	1	0	0	1	2	2	2	2	1	2	2	3	3	3
0.617906	1	1	0	1	0	1	0	0	0	0	1	1	0	1	0	1	0	1	0	0	1	0	1	2	2	2	2	2	2	1	1	3	3	2
0.213473	0	1	1	1	1	0	0	0	1	0	0	1	1	1	0	1	0	0	0	0	1	0	0	1	1	2	2	2	2	1	0	2	1	2
-1.02693	1	0	1	1	0	0	0	0	0	0	0	0	0	0	0	0	0	0	0	0	0	0	0	2	1	1	1	1	2	1	2	1	1	0
1.2382	1	1	1	0	1	1	0	1	1	1	1	1	1	0	0	1	0	0	1	0	1	0	1	2	2	2	2	2	2	1	2	3	3	3
-0.311213	1	1	1	0	1	0	0	0	0	0	0	1	1	0	1	0	0	0	0	0	0	0	0	0	2	2	2	2	2	0	1	2	2	1
-0.839922	0	0	0	1	1	0	0	0	1	0	0	1	0	0	0	0	0	0	0	0	0	0	0	1	0	0	0	2	0	2	0	1	0	0
-0.821128	1	1	0	1	1	0	0	0	0	0	0	1	0	1	1	0	0	0	1	0	0	0	0	2	1	1	1	1	0	0	2	0	0	2
-0.428993	1	1	1	1	0	1	0	0	0	0	0	1	1	0	0	0	0	0	0	0	0	1	0	1	2	1	2	1	1	1	1	1	2	1
-0.453362	1	1	1	1	0	0	0	0	0	0	0	0	1	1	1	0	0	0	1	0	0	0	0	2	2	1	1	2	0	1	2	1	2	2
-0.523795	1	1	1	1	0	0	0	0	0	1	0	0	1	0	1	0	0	0	0	0	0	0	0	1	2	1	2	1	2	2	2	2	1	2
0.849429	1	1	1	1	1	1	1	0	0	0	0	1	0	1	1	1	0	0	0	0	0	0	0	2	2	2	2	2	2	2	2	3	3	2
0.513207	1	1	0	1	1	1	0	0	1	1	1	1	1	1	0	0	0	0	0	0	0	0	0	2	2	2	2	2	2	2	1	2	2	3
-0.608304	1	1	0	0	1	1	0	0	0	0	0	1	1	1	0	0	0	1	0	1	0	0	0	1	2	2	1	0	0	1	2	0	0	1
1.30498	1	1	1	1	0	1	0	1	1	0	0	1	1	1	1	1	0	0	1	0	0	0	0	2	2	2	2	2	2	1	2	3	3	3
-1.76094	1	1	1	1	0	0	0	0	0	0	0	1	1	0	0	0	0	0	0	0	0	0	0	1	1	0	0	0	0	0	2	0	0	0
0.550572	1	1	1	0	0	0	0	0	1	0	1	1	0	1	0	1	0	0	1	0	1	1	1	2	2	2	2	2	2	1	2	1	3	2
-0.116272	1	1	1	0	1	0	0	0	1	0	0	0	1	0	1	0	0	0	0	1	0	0	0	2	1	2	2	2	1	2	2	1	0	2
0.0417413	1	0	0	0	0	1	0	0	0	0	0	1	1	0	0	0	0	0	0	0	1	0	0	2	1	2	2	2	1	0	2	1	0	0
-0.654054	1	0	1	1	1	0	0	0	0	0	0	0	0	0	1	1	0	0	0	0	0	0	0	2	1	1	1	2	1	0	1	1	1	1
-0.549594	1	1	1	1	1	0	0	0	0	0	0	0	0	0	1	1	0	0	0	0	0	0	0	1	1	2	2	1	1	2	1	0	1	1
0.84932	1	1	1	1	1	0	0	0	0	0	0	1	0	1	0	0	0	0	0	0	0	0	0	2	2	2	2	2	2	2	2	3	3	3
0.803045	1	1	1	1	1	0	0	1	0	0	0	1	0	1	0	0	0	1	0	0	1	0	1	2	2	2	2	2	2	1	2	3	3	3
0.456416	1	1	0	1	1	0	0	0	0	1	0	1	0	0	1	0	1	0	0	0	1	0	0	2	2	2	2	2	2	1	1	1	3	3
0.691368	1	1	1	1	1	1	0	0	0	0	0	1	1	0	0	0	0	0	0	0	0	0	0	2	2	2	2	1	2	2	2	2	3	3
1.63062	1	1	1	1	1	1	1	1	1	0	1	1	1	0	0	0	0	0	1	0	0	0	0	2	2	2	2	2	2	2	2	2	3	3
0.303914	1	1	0	0	1	0	0	0	0	1	0	1	0	0	0	0	0	0	0	0	0	0	1	1	2	1	2	2	2	2	2	1	2	3
0.588996	1	1	1	1	1	0	0	0	0	0	0	1	1	0	1	0	0	0	0	0	1	0	0	2	1	2	2	2	2	1	2	2	3	3
1.85284	1	1	1	1	0	1	1	1	1	0	1	1	1	1	0	1	0	1	0	0	1	0	0	2	2	2	2	2	2	2	2	3	3	3
-0.335557	1	1	1	1	1	0	0	1	0	0	0	1	1	1	0	0	0	0	0	0	0	1	0	1	2	2	1	1	2	1	2	1	2	1
1.03827	1	1	1	1	1	1	1	1	0	0	0	1	0	1	0	1	0	0	0	0	1	0	0	2	2	2	2	2	2	1	2	3	2	3
0.143505	0	1	1	0	1	0	0	0	0	0	0	0	1	1	0	0	0	1	1	0	0	0	0	2	2	2	2	2	2	2	2	3	3	3
1.14104	1	1	1	1	1	1	0	0	1	0	0	1	0	1	0	1	0	0	0	0	0	0	0	2	1	2	2	2	2	1	2	3	3	3
-0.148299	1	1	1	1	0	1	0	0	0	0	0	1	1	0	0	0	0	1	0	0	0	0	0	2	1	2	1	2	1	1	0	3	1	1
-0.779817	0	0	1	1	1	0	0	0	0	0	0	0	1	0	0	1	0	0	0	0	0	0	0	0	1	0	1	1	1	1	2	0	3	1
1.07599	1	1	1	1	1	0	0	1	1	0	0	0	1	1	1	0	0	1	0	0	0	0	1	1	2	2	2	2	2	2	2	3	3	3
-0.581822	0	0	0	0	1	1	0	0	0	0	0	1	1	0	0	0	0	0	0	0	0	0	0	0	0	1	1	1	2	1	2	2	1	0
0.533912	1	1	1	0	0	0	0	1	0	0	0	1	0	0	0	0	0	0	0	0	0	0	0	1	2	2	1	2	2	2	2	3	1	3
0.545772	1	1	1	1	0	1	0	0	1	0	0	1	0	0	0	0	0	0	0	0	1	0	0	2	2	2	2	2	2	2	1	3	3	3
-0.316437	1	1	1	1	0	0	0	0	0	0	0	0	0	0	1	0	0	0	0	0	0	0	0	1	2	1	0	1	2	1	2	1	2	0
-0.440766	1	1	1	1	0	0	0	0	0	0	0	0	0	0	0	0	0	1	0	0	1	0	0	1	1	2	1	0	1	0	1	1	1	1
-1.36599	1	1	0	1	1	0	0	0	0	0	0	1	0	0	0	0	0	0	0	0	0	0	0	1	1	0	2	1	1	1	2	0	0	0
1.99296	1	1	1	1	0	1	1	1	1	1	0	1	1	1	1	1	0	0	0	0	1	0	1	2	2	2	2	2	2	2	2	3	3	3
-0.566488	1	1	0	1	0	0	0	0	0	0	0	0	0	0	0	0	0	0	1	0	1	0	0	2	2	2	1	2	2	2	2	1	2	1
0.0861291	1	1	1	0	0	0	0	0	0	0	0	1	0	1	0	0	0	0	0	0	0	0	0	2	2	2	1	2	1	1	2	1	2	3
-0.234261	1	1	1	0	0	0	0	0	0	1	0	1	0	0	0	0	0	0	0	0	1	0	0	2	1	1	2	2	2	2	2	0	1	1
2.83537	1	1	1	1	0	1	1	1	0	1	1	1	1	1	1	1	0	1	1	0	1	1	0	2	2	2	2	2	2	2	2	3	3	3
1.25198	1	1	1	1	1	1	1	1	1	0	1	1	1	0	1	1	0	1	0	0	1	0	0	2	2	2	2	2	2	2	2	3	2	3
0.880907	1	1	1	1	1	0	0	0	0	0	0	0	0	0	1	0	0	1	1	0	1	0	0	2	2	2	2	2	2	2	1	3	3	2
1.33216	1	1	0	1	1	1	0	0	0	1	0	1	1	1	1	0	0	0	0	0	0	0	0	2	1	2	2	2	2	2	2	3	3	3
0.187871	1	1	0	0	0	1	0	0	0	0	0	1	0	0	0	0	0	0	1	0	0	0	1	1	2	2	1	2	2	1	2	1	3	3
0.541958	1	1	1	1	0	0	0	0	0	0	1	1	1	1	0	0	0	0	0	0	1	0	0	0	2	2	1	2	2	2	2	3	3	3
-0.24962	1	0	1	1	1	0	0	0	0	1	0	1	0	0	0	0	0	0	0	0	0	0	0	2	2	1	1	2	2	2	2	1	2	2
-1.22109	1	1	0	1	0	0	0	0	0	0	0	0	0	0	0	0	0	1	0	0	0	0	0	0	2	0	1	1	0	1	1	1	0	0
1.26669	1	1	1	1	0	1	1	1	1	1	1	1	0	1	0	0	0	0	0	1	0	0	0	2	1	2	2	2	2	2	2	3	3	3
-0.288887	1	1	0	1	1	0	0	0	0	0	0	1	0	1	0	0	0	0	0	1	0	0	0	2	2	1	2	2	2	1	1	1	1	2
-1.30588	0	1	0	0	1	0	0	0	0	0	0	1	0	0	0	0	0	0	0	0	0	0	0	1	1	0	1	1	1	2	2	1	0	0
0.764254	1	1	1	1	1	0	1	0	0	0	0	1	1	1	1	0	0	0	0	0	0	0	0	2	2	2	2	2	2	1	2	3	3	3
0.784282	1	1	0	1	1	1	0	0	1	0	0	1	0	1	0	0	0	0	0	0	0	0	0	1	2	2	2	1	2	2	1	2	3	3
0.428155	1	1	1	1	1	0	0	1	1	1	0	1	1	0	0	1	0	1	0	0	1	0	0	2	2	2	2	1	2	2	2	3	3	3
0.403882	0	1	1	1	1	0	0	0	0	0	1	1	0	0	1	0	0	1	0	0	1	0	1	2	1	2	2	1	1	2	1	2	3	3
-0.648097	1	0	0	0	1	0	0	0	0	0	1	1	0	0	0	0	0	0	1	0	0	0	0	2	2	2	0	1	0	2	1	1	1	1
0.723098	1	1	1	0	1	1	1	0	0	1	1	1	0	0	0	0	0	0	1	0	0	0	0	2	2	2	2	2	2	2	2	3	3	3
0.525288	1	1	1	1	0	1	0	1	0	0	1	1	1	1	1	1	1	0	1	0	0	1	0	2	2	2	2	2	2	1	2	3	3	2
1.07504	1	1	1	1	1	0	1	0	1	0	0	1	1	0	0	1	0	0	0	0	1	0	0	1	1	2	2	2	2	2	2	3	3	3
-2.76945	0	0	0	1	1	0	0	0	0	0	0	1	1	0	0	0	0	0	0	0	0	0	0	1	1	0	0	0	0	1	1	0	0	0
0.463815	1	1	1	0	1	1	0	1	0	0	1	1	0	0	0	0	0	0	1	0	1	0	0	2	2	2	2	1	2	1	2	1	3	3
1.46714	1	1	1	1	1	1	0	0	0	1	1	1	1	0	0	0	0	1	1	0	1	0	0	2	2	2	2	1	2	2	2	3	3	3
-1.72258	0	0	0	0	1	0	0	0	0	0	0	1	0	0	0	0	0	0	0	0	0	0	0	1	1	1	0	0	0	0	1	0	0	0
0.0454941	1	0	1	1	1	0	0	0	0	0	0	1	0	1	1	0	0	0	0	0	0	0	0	2	2	1	1	1	2	2	2	2	3	1
1.35403	1	1	1	1	1	0	1	1	0	0	0	1	0	1	0	0	0	0	0	1	1	0	1	2	2	2	2	2	2	2	2	3	3	2
1.6882	1	1	1	1	0	1	1	0	1	1	1	1	1	1	0	0	0	0	1	0	1	0	1	2	2	2	2	2	2	2	1	3	3	3
0.238665	1	1	1	1	1	0	0	1	1	0	0	1	0	1	0	0	0	0	0	0	1	0	0	2	2	2	2	2	2	1	2	3	2	1
0.145051	1	1	0	1	0	1	0	0	0	0	0	0	0	0	1	0	1	0	1	0	0	0	0	2	1	2	1	1	1	2	2	1	3	3
1.85454	1	1	1	1	1	0	1	1	0	0	1	1	0	0	1	1	0	1	0	0	1	0	0	2	2	2	2	2	2	1	2	3	3	3
-0.0425848	1	1	1	1	0	0	0	0	0	0	0	0	1	1	0	0	0	0	0	0	0	0	0	1	1	2	2	1	2	2	1	2	2	2
-0.656898	1	0	1	0	0	0	0	0	0	0	0	1	0	0	0	1	0	0	0	0	0	0	0	2	1	1	2	2	1	1	0	1	1	2
0.907376	1	1	1	0	1	0	0	1	0	0	0	1	1	1	1	0	0	1	1	0	0	0	0	1	2	2	2	2	1	1	2	3	2	3
-0.00990667	1	1	1	0	0	0	0	0	0	0	0	1	1	1	1	0	0	0	0	0	0	0	0	2	2	2	2	1	2	2	2	3	2	2
1.03919	1	1	1	1	1	0	0	1	0	0	0	1	0	1	1	1	0	1	0	0	1	1	1	2	2	2	2	2	2	1	2	3	3	2
0.434704	1	1	1	0	1	1	0	0	1	0	0	0	1	0	0	0	0	1	0	0	0	0	0	2	1	2	2	2	2	2	1	1	3	3
1.45336	1	1	0	1	1	1	0	1	1	0	0	1	1	0	0	0	0	0	0	0	1	0	0	1	2	2	2	2	2	2	2	3	3	3
-0.121202	1	0	1	1	0	0	0	0	0	0	0	0	1	0	0	0	0	0	0	0	0	0	0	2	0	1	2	2	2	1	0	2	3	1
-0.961718	1	1	0	0	0	0	0	0	0	0	0	0	1	0	0	0	0	0	0	0	0	0	0	1	1	0	1	1	1	1	0	0	0	1
-1.53859	1	0	0	0	0	0	0	0	0	0	0	0	0	0	0	0	0	0	0	0	0	0	0	2	2	0	0	1	1	1	2	0	0	0
-2.56507	0	0	0	0	0	0	0	0	0	0	0	0	0	0	0	0	0	0	0	0	0	0	0	1	0	0	0	1	0	0	0	0	0	0
0.103188	1	1	0	0	1	0	0	0	0	0	0	0	0	1	0	1	0	0	0	0	0	0	0	2	2	2	1	2	2	1	1	1	2	2
0.299192	1	1	1	1	0	0	0	0	1	0	1	1	1	1	0	0	0	0	0	0	0	0	0	2	1	1	2	2	2	2	1	0	2	3
-0.0177874	1	1	0	1	0	1	0	0	0	0	0	1	1	0	0	0	1	0	0	0	0	0	1	2	2	2	1	1	1	1	1	3	1	1
0.200499	1	1	1	1	1	0	0	0	0	0	0	1	1	0	1	1	1	0	0	0	1	0	0	2	2	1	2	2	2	1	2	1	3	3
0.258233	1	1	1	1	0	0	0	0	0	0	0	0	1	0	0	0	0	0	0	0	1	0	0	2	2	2	2	1	2	1	0	2	2	3
1.47617	1	1	1	1	0	1	1	1	0	0	1	1	1	0	1	1	0	0	0	0	1	0	0	2	2	2	2	2	2	2	1	3	3	3
0.0852845	1	1	1	1	0	0	0	0	0	0	0	1	1	0	1	1	0	0	0	0	0	0	1	2	2	2	1	2	2	1	2	2	1	3
-1.11674	1	1	0	0	0	0	0	0	0	0	0	0	0	0	0	0	0	0	0	0	0	0	0	2	2	1	0	0	1	0	1	0	0	0
-1.38991	0	1	0	1	0	0	0	0	0	0	0	0	0	1	0	0	0	0	1	0	0	1	0	2	1	0	1	0	0	0	2	0	1	0
0.191453	1	1	1	0	1	1	0	0	0	0	0	0	0	0	0	0	0	0	0	0	1	0	1	2	1	2	1	2	2	1	2	3	2	2
0.951081	1	1	1	1	1	1	0	0	1	0	0	1	0	0	0	0	0	0	1	0	0	0	0	2	2	2	2	2	2	2	1	3	3	3
-1.50879	1	0	0	1	0	0	0	0	0	0	0	0	0	0	0	0	0	0	1	0	0	1	0	1	0	0	1	0	0	1	1	1	0	0
-0.609962	1	1	0	1	1	0	0	0	0	0	0	0	0	0	1	0	0	0	0	0	0	0	0	2	1	0	0	1	1	1	2	1	0	1
0.523532	1	1	0	1	1	0	0	0	0	0	0	1	0	1	0	1	0	0	0	0	0	1	0	2	2	2	2	2	2	2	1	2	2	3
-0.216761	1	1	1	1	0	0	0	0	0	0	0	1	0	1	1	1	1	0	0	0	1	0	0	1	2	2	0	1	2	2	2	1	1	1
-0.34358	1	1	1	1	0	0	0	0	0	0	0	1	1	1	0	0	0	0	0	0	0	0	0	1	2	2	2	2	1	1	2	1	0	1
-0.163476	1	1	1	1	0	0	0	0	0	1	0	1	1	0	0	0	0	0	0	0	0	0	0	2	2	2	1	1	2	0	1	2	2	0
-0.43967	1	1	0	1	1	0	0	0	0	0	0	0	0	0	0	0	0	0	0	0	0	0	0	2	2	1	1	1	2	2	1	2	0	1
-0.802622	0	1	1	1	0	0	0	0	0	0	0	1	0	0	0	0	0	0	0	0	0	0	0	1	2	1	0	1	1	1	1	2	1	1
0.644797	1	1	1	1	1	1	0	0	0	0	1	0	0	0	1	0	1	0	0	0	1	1	1	2	2	2	2	2	2	2	1	2	3	2
0.0588227	1	1	1	1	0	0	0	0	1	0	0	0	1	0	0	0	0	0	0	0	1	1	0	2	1	2	2	2	2	1	2	2	3	3
1.26345	1	1	1	0	1	1	1	1	0	0	0	1	1	0	0	0	0	0	1	0	0	0	0	1	2	2	2	2	2	2	2	3	3	3
0.262189	1	1	1	0	1	0	0	0	0	0	0	0	1	0	1	0	0	0	1	0	0	0	0	1	2	2	2	1	2	2	1	2	1	1
0.0571367	1	1	1	1	0	1	0	0	0	0	0	1	0	1	1	0	0	0	0	0	0	0	0	2	2	2	2	1	2	1	2	1	3	2
0.226954	1	1	0	0	1	0	0	0	1	0	0	1	0	0	0	0	0	0	0	0	0	0	0	1	2	2	2	2	2	1	1	2	3	1
0.214491	1	1	1	1	0	1	0	1	1	0	0	0	1	1	0	0	0	0	0	0	1	0	0	2	2	2	2	1	2	2	1	3	3	3
-0.00745899	1	1	1	0	1	1	0	0	0	0	0	0	1	1	1	1	0	0	1	0	0	0	0	2	2	2	1	2	2	2	1	1	2	3
-1.22383	0	1	1	0	1	0	0	0	0	0	0	0	0	0	0	0	0	0	0	0	0	0	0	0	1	0	0	1	1	2	2	1	0	0
0.235361	1	1	1	1	1	1	0	0	0	0	0	1	1	0	0	0	0	0	0	0	1	0	1	0	2	2	1	2	2	2	2	2	3	1
0.148221	1	1	0	0	1	0	0	0	0	0	0	1	1	0	0	1	0	0	0	0	0	0	0	2	2	2	1	2	2	2	2	3	2	2
0.752424	1	1	1	1	1	1	0	0	1	0	0	1	1	1	0	1	0	0	0	1	0	0	0	2	1	2	2	2	1	2	1	3	3	3
-0.736177	0	1	0	1	1	0	0	0	0	0	0	0	0	0	1	0	0	0	0	0	0	0	0	1	2	0	2	2	1	1	2	0	1	0
0.616425	1	1	1	0	1	0	0	0	0	1	0	1	0	1	0	1	0	0	0	0	0	0	1	2	2	2	2	2	2	2	2	3	3	3
0.219111	1	1	1	1	1	0	1	0	0	0	0	1	0	0	1	0	0	0	0	0	1	0	1	1	0	2	2	2	2	1	1	2	2	3
0.114346	1	1	1	1	0	0	0	0	0	0	1	1	1	1	0	0	0	0	0	0	0	0	0	2	2	2	1	1	1	1	2	2	3	3
0.868124	1	1	1	1	0	0	1	1	0	1	1	1	0	1	1	0	0	1	1	0	1	0	0	2	2	2	2	2	1	2	2	2	3	3
1.80284	1	1	1	1	0	1	0	1	1	0	1	1	1	0	1	0	1	0	1	0	0	1	0	2	2	2	2	2	2	2	2	3	3	3
-1.30839	1	1	0	0	1	0	0	1	0	0	0	0	0	0	1	0	0	0	0	0	0	0	0	0	2	1	0	0	0	0	1	0	0	1
-1.23425	1	1	0	0	0	0	0	0	0	0	0	1	0	1	0	0	0	0	0	0	0	0	0	1	1	0	0	1	0	2	2	1	0	0
0.560033	1	1	1	0	1	0	0	0	0	0	1	1	0	1	0	0	0	1	0	0	1	1	0	1	2	1	2	2	2	2	1	2	3	3
1.1907	1	1	1	1	1	1	0	1	0	1	1	1	1	0	0	1	0	0	0	0	0	0	0	2	2	2	2	2	2	2	2	3	3	3
-0.878204	1	1	0	1	0	0	0	0	0	0	0	1	1	0	0	0	0	0	0	0	0	0	0	2	1	1	2	0	0	1	1	1	0	2
-2.14538	0	0	0	0	0	0	0	0	0	0	0	0	1	1	0	0	0	0	0	0	0	0	0	0	0	0	0	0	1	0	1	0	0	0
-0.898178	1	1	0	0	0	0	0	0	0	0	0	1	1	0	0	0	0	0	0	0	0	0	1	1	2	1	1	2	2	1	2	1	0	0
0.201983	1	1	0	0	1	1	1	0	0	0	0	1	1	1	0	0	0	0	0	0	1	0	0	2	1	2	2	2	2	1	1	3	1	3
0.429077	1	1	1	1	0	0	1	1	0	0	0	1	0	1	0	1	0	0	1	0	0	0	0	1	2	2	1	2	1	1	2	3	3	3
-0.984935	1	1	1	1	0	0	0	0	0	0	0	0	0	0	0	0	0	0	0	0	0	0	0	2	2	1	0	2	0	1	2	0	0	1
-0.859236	1	0	0	0	0	0	0	0	0	0	0	1	0	0	0	0	0	0	0	0	0	0	0	2	0	1	0	1	1	1	2	0	1	1
0.461686	1	1	1	1	1	1	0	0	0	0	0	0	0	0	0	0	0	0	1	0	0	0	0	1	1	2	1	2	2	1	2	3	3	3
0.121587	1	1	0	0	0	1	0	0	1	0	0	1	0	1	1	0	0	0	0	0	0	0	0	2	2	2	2	2	2	1	2	2	2	2
-0.540099	1	1	0	0	1	0	0	0	0	0	0	1	0	1	0	0	0	0	0	0	0	0	0	2	2	1	1	1	0	0	1	2	2	1
0.102496	1	1	1	1	1	1	0	0	0	0	1	1	0	1	0	0	0	0	0	0	0	1	0	2	2	2	2	2	2	2	2	2	2	2
-0.941504	1	0	1	0	0	0	0	0	0	0	0	0	0	0	1	0	0	0	0	0	0	0	0	2	0	0	0	1	1	1	1	1	0	1
-0.895318	1	1	0	1	0	0	0	0	0	0	0	0	0	0	1	0	0	0	0	0	0	0	1	0	2	0	1	2	2	1	0	0	0	0
1.04657	1	1	1	0	0	1	0	1	0	0	1	1	0	1	1	0	0	0	0	0	1	0	0	2	2	2	2	2	2	2	2	3	3	3
1.62659	1	1	1	1	0	1	1	1	0	1	0	1	1	1	0	0	0	0	0	0	1	0	0	2	2	2	2	2	2	2	1	3	3	3
-0.672067	0	1	1	0	0	0	0	1	0	0	0	1	1	1	0	0	0	0	0	0	1	0	0	2	1	1	1	2	1	2	1	2	1	1
-0.171932	1	1	1	1	0	0	0	0	0	0	1	0	0	0	0	0	0	1	0	0	0	0	0	1	2	1	1	2	1	2	2	2	1	1
0.11273	1	1	0	1	1	0	0	0	1	0	0	1	0	0	0	0	0	1	0	0	1	0	0	2	1	2	1	1	2	2	2	2	2	1
1.84481	1	1	1	1	1	1	0	1	1	1	1	1	0	1	0	1	1	0	1	0	1	0	0	2	2	2	2	2	2	2	1	3	3	3
0.595012	1	1	1	1	1	0	1	1	1	0	0	1	0	0	0	0	0	0	0	0	1	0	0	2	2	2	2	2	1	2	2	2	3	3
1.6548	1	1	1	1	1	1	0	1	0	0	1	1	1	0	1	0	0	0	0	0	1	1	1	2	1	2	2	2	2	2	1	3	3	3
0.177058	1	1	0	0	1	0	0	0	0	0	0	1	1	0	0	0	0	0	1	0	0	0	1	2	2	2	1	2	1	1	2	2	3	2
1.56018	1	1	1	1	1	0	1	0	0	0	0	1	1	0	1	0	0	0	1	0	1	0	1	2	2	2	2	2	2	2	2	3	3	3
-0.643761	1	1	0	0	0	1	0	0	0	0	0	1	0	1	0	0	0	0	0	0	0	1	0	2	2	2	1	0	1	2	1	0	1	1
-0.966099	1	1	0	1	1	0	0	0	0	1	0	0	0	0	0	0	0	0	0	0	0	0	0	1	0	0	1	1	2	0	2	1	1	1
1.19397	1	1	1	1	1	1	1	1	0	1	0	0	0	1	0	1	0	0	0	0	0	0	1	2	2	2	2	2	2	2	1	3	3	3
0.918751	1	0	1	1	1	1	0	0	0	1	0	0	1	1	1	1	1	0	0	0	0	0	1	2	2	2	2	2	2	2	2	3	3	2
-1.72937	0	1	0	1	0	0	0	0	0	0	0	0	1	0	0	0	0	0	0	0	0	0	0	0	1	0	0	1	1	1	2	0	0	0
1.27199	1	1	1	1	1	0	1	1	1	1	1	1	0	1	1	0	0	1	1	0	0	0	0	2	1	2	2	2	2	2	1	3	3	3
-0.199797	1	1	1	1	0	0	0	0	1	0	1	0	0	1	0	0	0	0	1	0	0	0	0	2	1	2	2	2	1	2	1	1	1	1
-1.1349	1	0	1	0	0	0	0	0	0	0	0	1	0	0	0	0	0	0	0	0	0	0	0	1	2	1	1	2	0	2	2	0	0	0
-1.87901	0	0	0	0	0	0	0	0	0	0	0	1	0	0	0	0	0	0	0	0	0	0	0	1	1	0	0	0	1	1	2	0	0	0
-0.824887	1	0	0	1	0	1	0	0	1	0	0	0	1	1	0	0	0	0	0	0	0	0	0	2	2	1	1	0	1	1	0	1	1	2
0.473376	1	1	1	1	0	0	0	1	0	0	0	1	0	1	0	0	0	0	0	0	0	0	0	2	2	2	2	2	2	1	2	3	3	2
0.917701	1	1	1	1	0	0	0	0	1	1	1	1	1	1	0	0	0	0	0	0	0	0	0	2	2	2	2	2	2	2	0	3	3	3
-0.0694786	1	1	0	1	0	1	0	0	0	0	0	0	1	1	0	0	0	0	0	0	1	0	0	2	2	1	2	1	0	1	1	3	0	2
-0.0538421	1	1	1	1	0	0	0	1	1	1	0	1	0	1	0	0	0	0	0	0	0	0	0	1	2	2	1	1	1	2	1	1	3	2
0.214648	1	1	0	0	1	1	0	0	0	0	0	0	0	0	1	0	0	0	0	0	1	0	1	2	2	2	2	2	2	1	2	3	3	2
-0.352031	1	1	1	1	1	0	0	0	0	0	0	0	1	0	1	0	0	0	0	0	0	0	0	2	2	1	1	2	1	1	2	2	2	0
0.928123	1	1	1	1	1	1	0	0	1	1	1	1	1	1	1	1	0	0	0	0	1	0	0	2	2	2	2	2	1	2	2	3	3	3
-0.494274	0	1	1	1	0	0	0	0	0	0	0	1	1	1	0	0	0	0	0	0	0	0	0	2	2	1	1	1	2	1	2	0	1	0
2.34348	1	1	1	1	1	1	1	1	1	1	1	1	1	1	0	1	0	0	0	1	1	0	1	2	2	2	2	2	2	2	1	3	3	3
0.744024	1	1	1	1	1	0	0	0	0	0	0	1	0	1	0	0	0	1	0	0	0	0	0	1	1	2	2	2	2	2	2	3	3	3
0.610607	1	1	1	0	1	0	0	0	0	0	0	1	1	1	1	0	0	0	0	0	0	0	0	1	1	2	2	2	2	2	2	2	3	3
-0.98109	1	1	0	0	0	1	0	0	0	0	0	0	0	1	0	0	0	0	0	0	0	0	0	2	0	0	1	1	0	0	2	0	1	1
0.871696	1	1	1	0	1	1	1	0	0	0	0	1	0	0	0	0	0	0	0	1	0	1	1	2	2	2	2	2	1	1	0	2	2	3
1.44723	1	1	1	1	0	1	1	1	0	0	1	0	1	1	0	0	0	1	0	1	0	0	1	2	2	2	2	2	2	2	2	3	3	3
-0.73137	1	1	0	1	0	1	0	0	0	0	0	1	0	0	1	0	0	0	0	0	0	0	0	2	1	2	0	2	1	0	2	1	0	1
-0.301112	1	1	1	0	0	0	0	0	0	0	0	0	0	0	1	0	0	0	0	0	1	1	0	2	1	2	1	2	1	1	2	0	1	3
-1.33964	0	1	0	0	0	0	0	0	0	0	0	0	0	1	0	0	0	0	1	0	0	0	0	1	0	1	0	0	1	0	0	1	0	0
1.35308	1	1	1	1	1	0	1	0	0	1	0	1	0	0	1	1	0	0	0	1	0	1	0	1	1	2	2	2	2	2	1	3	3	3
1.04512	1	1	0	1	1	1	0	0	0	0	0	0	0	1	1	0	1	1	0	0	1	0	1	2	1	2	2	2	2	2	1	3	3	2
0.184368	1	1	1	1	0	0	0	0	0	0	0	1	1	1	1	0	0	0	1	0	1	0	0	2	2	2	2	1	2	1	2	1	1	0
-2.19112	0	0	1	0	0	0	0	0	0	0	0	0	0	0	0	0	0	0	0	0	0	0	0	1	0	0	0	0	0	0	0	1	0	0
0.505543	1	1	1	0	0	0	0	0	0	0	0	1	0	1	1	0	0	0	0	0	0	0	0	0	2	2	2	2	2	2	2	3	3	3
0.526254	1	1	1	1	1	1	0	0	0	0	0	1	1	1	0	0	0	0	0	0	0	0	0	1	2	2	2	2	2	2	2	3	3	3
1.21611	1	1	0	1	1	1	1	1	0	1	1	1	0	1	0	0	0	0	1	1	1	0	0	0	2	2	2	2	2	2	2	3	3	3
-0.9582	1	1	0	0	1	0	0	0	0	0	0	1	0	0	1	0	0	0	0	0	0	0	0	2	1	1	1	1	1	2	2	1	0	1
1.2056	1	1	1	1	1	0	0	0	0	0	0	1	0	1	0	0	0	0	0	0	1	0	1	2	2	2	2	1	2	2	2	3	3	3
-0.561913	1	1	0	0	1	0	0	0	0	0	0	0	0	1	0	0	0	0	0	0	0	0	0	1	2	1	2	2	1	2	2	2	0	1
-0.733671	1	1	1	1	0	0	0	0	0	0	0	1	0	0	0	1	0	0	0	0	0	0	1	1	1	2	2	2	1	1	2	0	2	0
-1.72461	1	1	0	0	1	0	0	0	0	0	0	0	0	0	0	0	0	0	0	0	0	0	0	2	0	0	1	0	1	0	0	0	0	0
1.3746	1	1	1	1	1	0	1	0	1	1	1	1	1	0	1	1	0	1	0	0	1	0	1	2	2	2	2	2	2	2	2	3	3	3
-0.965367	1	0	0	1	1	0	0	0	0	0	0	1	0	0	0	0	0	0	0	0	0	0	0	2	1	2	1	1	1	1	2	1	1	0
1.54587	1	1	1	1	1	0	0	1	1	1	0	1	0	1	0	1	1	1	1	0	1	0	1	2	2	2	2	2	2	2	2	2	3	3
-1.16725	0	1	0	1	1	0	1	0	0	0	0	0	0	0	0	0	0	0	0	0	1	0	0	0	0	0	2	1	1	1	1	0	0	1
-0.409033	1	0	1	1	0	0	0	0	0	0	0	0	1	0	0	0	0	0	0	0	0	0	0	2	2	2	1	2	1	2	1	2	1	0
-1.30785	1	1	0	1	0	0	0	0	0	0	0	0	0	0	1	0	0	0	0	1	0	0	1	2	1	1	0	0	1	2	1	0	0	0
1.5898	1	1	1	1	1	1	1	1	1	1	1	1	1	1	0	0	1	0	1	1	0	0	0	2	2	2	2	2	2	1	1	3	3	3
0.028806	1	1	1	1	1	0	0	0	0	0	0	0	0	0	0	1	0	0	1	0	0	0	0	2	2	2	2	2	1	1	1	2	1	2
0.330463	1	1	1	0	1	0	0	0	0	0	0	1	0	0	0	0	0	0	0	0	1	1	0	2	2	2	2	1	2	1	2	2	3	1
0.976397	1	1	1	1	1	0	1	0	0	1	1	1	1	1	1	0	1	0	0	0	1	1	0	2	2	2	2	2	2	2	2	3	2	3
1.9492	1	1	1	1	1	1	1	1	0	1	0	1	1	1	1	1	0	0	0	1	1	0	1	2	2	2	2	2	2	2	2	3	3	3
-0.0608918	1	1	1	1	1	0	0	0	0	1	0	1	0	0	0	1	0	0	0	0	0	0	0	2	2	2	2	2	1	2	1	2	1	3
-1.02966	1	1	1	1	0	0	0	0	0	0	0	1	0	0	0	0	0	0	0	0	0	0	0	2	2	2	0	0	1	0	2	2	0	0
-0.569364	1	1	1	1	0	0	0	0	0	0	0	0	0	0	1	0	0	0	0	0	0	0	0	2	1	2	1	2	1	2	0	2	0	2
0.847566	1	1	1	1	1	1	0	0	0	0	0	1	1	1	1	0	0	1	1	0	0	1	1	2	2	2	2	2	2	2	2	3	3	3
0.872369	1	1	1	1	1	1	0	0	0	0	1	1	1	0	1	0	0	0	1	0	0	0	0	1	2	2	2	2	2	1	2	3	3	1
0.510765	1	1	0	1	1	1	0	0	1	0	0	0	1	1	0	0	0	0	0	0	1	0	0	2	2	1	2	2	2	2	2	3	3	3
-1.48603	0	0	0	0	0	0	0	0	0	0	0	0	0	0	0	0	0	0	0	0	0	0	0	2	0	0	1	0	1	1	2	0	0	0
-1.39617	1	1	0	1	0	0	0	0	0	0	0	0	0	0	0	0	0	0	0	0	0	0	1	1	1	0	0	2	2	0	2	2	0	0
-0.143814	1	1	1	1	1	1	0	0	1	0	0	0	1	1	0	0	0	0	0	0	1	0	0	2	1	2	2	1	1	1	2	3	2	3
-0.628961	1	1	1	0	1	1	0	0	0	0	0	0	0	0	0	0	0	0	0	1	1	0	0	2	2	1	1	1	1	1	2	1	0	1
-0.627564	1	1	1	0	1	0	0	0	0	0	0	1	0	1	0	0	0	0	0	0	0	0	0	2	2	0	1	2	2	1	1	0	1	0
0.87899	1	1	1	1	0	0	0	1	1	0	0	1	0	1	1	1	0	0	0	0	0	0	0	2	2	2	1	2	2	2	2	3	3	3
-0.83829	0	1	1	0	1	0	0	0	0	0	0	1	0	0	1	0	0	1	0	0	0	0	0	2	2	1	1	1	1	1	0	0	1	0
-0.114885	1	1	1	1	1	0	0	0	0	0	0	1	1	0	1	1	0	1	1	1	1	0	0	0	2	2	2	0	2	2	1	1	1	2
-0.232137	1	1	0	1	0	1	0	1	0	0	0	1	0	0	0	1	0	0	0	0	0	0	1	2	1	2	1	2	2	2	2	2	2	2
1.51842	1	1	1	1	0	0	0	0	1	0	1	0	1	1	1	0	0	1	1	0	0	0	0	2	2	2	2	2	2	1	2	3	3	3
-1.31745	1	1	0	0	1	0	0	0	0	0	0	1	0	0	0	0	0	0	0	0	0	1	0	1	1	0	0	1	1	1	2	0	1	0
-0.935445	1	0	0	1	0	0	0	0	0	0	0	1	1	1	0	0	0	0	0	0	0	0	0	2	0	0	0	1	0	1	1	2	1	1
-0.167354	1	1	0	0	1	0	0	0	0	0	0	1	1	0	0	0	0	0	0	0	1	1	0	2	2	1	1	1	1	1	2	1	2	1
-1.0611	1	1	0	0	1	0	0	0	0	0	0	1	1	0	1	0	0	0	0	0	0	0	0	1	1	1	0	2	0	2	1	0	2	1
-1.43406	1	1	0	0	0	0	0	0	0	0	0	0	0	0	0	0	0	0	0	0	0	0	0	2	1	0	0	0	1	1	2	0	0	0
-2.16329	0	0	0	1	0	0	0	0	0	0	0	1	0	0	0	0	0	0	0	0	0	0	0	2	1	0	0	0	0	1	0	0	0	0
0.580826	1	1	1	1	1	0	0	1	0	1	0	1	1	0	1	1	0	1	0	0	0	1	0	2	2	2	2	2	2	1	2	3	3	2
-0.338877	1	1	1	1	0	0	0	0	0	0	0	1	1	0	1	0	0	0	0	0	0	0	0	1	2	1	2	1	2	2	1	1	3	3
0.412612	1	1	1	0	0	0	0	0	0	0	0	1	1	1	0	0	0	0	0	0	0	0	0	2	2	2	2	2	2	2	2	2	3	3
-2.04895	0	0	0	0	1	0	0	0	0	0	0	1	0	0	0	0	0	0	0	0	0	0	0	0	1	0	0	0	0	1	0	0	0	0
1.1677	1	1	1	1	0	0	0	0	0	0	0	1	0	0	1	0	0	1	1	0	1	0	0	2	2	2	2	2	2	2	2	3	3	3
-1.94869	1	0	0	0	0	0	0	0	0	0	0	0	0	0	0	0	0	0	0	0	0	0	0	0	1	0	0	0	0	1	1	1	0	0
-0.517313	1	1	1	0	0	0	0	0	0	0	0	1	0	0	0	0	0	0	0	0	0	0	0	2	2	1	0	1	1	1	2	0	1	1
-0.976397	1	1	1	0	0	0	0	0	0	0	0	1	1	0	0	0	0	0	0	0	0	0	0	1	1	1	0	1	0	1	2	2	0	0
-0.100497	1	1	1	1	1	0	0	0	0	0	0	0	1	0	1	1	0	0	0	0	0	0	0	1	0	2	2	2	1	2	1	3	2	0
0.134777	1	1	1	0	0	0	0	0	0	0	1	0	1	0	0	0	0	0	0	0	0	0	0	2	2	2	2	1	2	2	1	0	1	3
1.73554	1	1	1	1	0	1	1	1	0	1	0	1	1	1	0	1	0	0	1	1	1	1	1	2	2	2	2	2	2	2	2	3	3	3
-0.506586	1	0	1	0	0	0	0	0	0	0	0	1	0	0	0	0	0	0	0	0	0	0	0	1	1	0	0	1	1	1	2	2	0	2
-0.794624	1	0	1	1	1	1	0	1	0	0	0	1	0	0	0	0	0	0	1	0	0	0	0	2	1	0	1	1	1	2	0	0	1	0
-0.74675	1	0	0	0	0	1	0	0	0	0	0	1	1	0	0	0	0	0	1	0	0	0	0	2	1	2	2	1	1	2	1	0	3	0
0.586722	1	1	1	1	1	1	0	0	1	0	0	1	0	0	0	0	0	0	0	0	1	0	1	2	2	2	2	2	2	2	2	3	3	3
1.28394	1	1	1	0	1	0	1	0	0	0	0	1	1	0	0	0	0	0	1	0	1	0	0	2	1	2	2	2	2	2	2	3	3	3
-1.43535	1	1	1	1	1	0	0	0	0	0	0	0	0	1	0	0	0	1	0	0	0	0	0	0	1	0	1	1	1	1	1	0	0	0
0.969276	1	1	1	1	1	1	0	0	0	1	1	1	1	1	1	0	0	1	1	0	1	0	0	2	2	2	2	2	2	2	2	3	2	3
1.58763	1	1	1	1	1	0	1	0	1	1	0	0	1	1	1	1	0	0	0	0	1	0	0	2	2	2	2	2	2	2	2	3	3	3
-0.666898	1	0	0	1	0	1	0	0	0	0	0	1	1	0	0	0	0	0	0	0	0	1	0	2	0	0	2	2	1	0	2	2	0	1
0.0831346	1	1	1	1	1	0	0	0	0	0	0	1	0	1	0	0	0	0	0	0	0	0	0	1	2	2	1	2	1	2	1	2	3	2
-0.828331	0	1	1	1	0	0	0	0	0	0	0	0	1	0	0	0	0	0	0	0	0	0	0	2	2	0	0	2	1	1	2	2	1	0
0.695552	1	1	1	0	1	1	0	0	1	0	1	1	0	0	0	0	0	0	0	0	1	0	0	2	2	2	1	2	2	2	2	3	3	3
0.239216	1	1	1	0	0	0	0	0	0	0	0	1	0	1	0	0	0	0	0	0	0	0	0	2	2	2	1	1	1	2	2	3	2	2
0.0466423	1	1	0	1	0	1	0	0	0	0	0	1	0	1	0	0	0	0	1	0	0	0	0	1	2	2	2	2	1	0	2	2	2	2
-1.02979	1	1	0	1	0	0	0	0	0	0	0	1	0	1	0	0	0	0	0	0	0	1	0	2	0	0	0	1	0	1	2	0	1	0
-0.299592	1	1	1	1	0	0	0	0	0	0	0	1	0	1	0	1	0	0	0	0	1	0	0	2	1	2	2	2	1	0	2	2	1	3
0.72459	1	1	1	1	1	1	0	0	0	0	0	1	0	1	0	0	0	1	0	0	1	1	0	2	2	2	1	2	2	2	2	3	3	3
-0.00967702	1	1	1	1	0	1	0	0	1	0	0	0	1	1	1	1	0	0	0	0	0	1	0	2	2	2	1	1	2	1	2	1	2	1
1.00223	1	1	1	1	1	0	0	0	1	0	0	0	1	0	1	0	0	0	0	0	0	0	0	2	2	2	2	2	2	2	2	3	3	3
-1.01393	1	1	0	1	1	0	0	0	0	0	0	0	1	1	1	0	0	0	0	0	0	0	0	1	1	1	1	1	1	2	2	1	0	1
0.758632	1	1	1	1	1	1	1	1	1	0	0	1	1	1	1	1	0	0	0	0	0	1	1	1	2	1	2	2	1	2	1	3	3	3
1.24166	1	1	1	0	1	0	1	1	0	0	0	1	1	1	0	0	1	0	1	0	0	1	1	2	2	2	2	2	2	2	2	3	3	3
-1.16952	1	1	0	0	1	0	0	0	0	0	0	0	0	1	0	0	0	1	0	0	0	0	0	1	1	0	0	1	1	0	0	0	1	0
0.396506	1	1	1	0	1	0	0	0	0	1	0	1	1	1	0	0	0	0	0	0	0	0	0	2	2	1	1	1	2	2	0	3	3	3
-1.78112	1	0	0	0	0	0	0	0	0	0	0	0	0	0	0	0	0	0	0	0	0	0	0	0	1	0	0	0	1	0	2	0	0	0
0.0792966	1	1	1	1	1	0	1	0	0	0	0	1	1	0	0	0	0	0	0	0	0	0	1	1	2	2	1	2	1	1	2	3	3	3
1.00628	1	1	1	1	1	0	0	0	1	0	0	0	1	0	1	0	0	0	1	0	1	0	0	2	1	2	2	2	2	2	2	3	3	3
1.03539	1	1	1	0	0	1	1	1	1	1	1	1	1	1	1	0	0	0	0	0	1	0	0	2	2	2	2	2	2	2	1	3	3	3
0.10511	1	1	0	0	1	0	0	0	0	0	0	1	0	1	1	0	0	0	0	0	0	0	0	2	1	2	2	2	2	1	2	2	3	0
-0.761695	1	1	0	0	1	0	0	0	0	0	0	0	0	0	0	0	0	0	0	0	0	0	0	1	1	1	1	0	0	2	1	1	0	1
0.578473	1	1	0	0	1	1	0	0	0	0	1	1	0	0	0	1	0	1	0	1	0	0	0	1	2	2	2	2	2	2	2	3	3	3
0.464325	1	1	1	1	1	0	0	1	0	0	0	0	1	1	0	1	0	0	0	0	0	0	1	2	2	2	2	2	2	1	2	2	2	3
0.728774	1	1	1	1	1	1	0	0	0	1	0	1	1	1	1	1	0	1	0	0	0	0	1	2	2	2	2	2	2	2	2	3	3	3
-0.94904	1	1	1	0	0	0	0	0	0	0	0	0	0	1	0	0	0	0	0	0	0	0	0	0	0	0	0	2	1	2	1	1	1	1
0.596656	1	1	1	1	0	0	0	0	0	1	0	1	1	1	0	0	0	0	0	0	1	0	1	2	2	2	2	2	2	2	2	3	3	3
1.61072	1	1	1	1	1	0	1	1	1	0	1	1	1	0	0	1	0	0	0	0	1	0	0	1	2	2	2	2	2	1	2	3	3	3
0.234261	1	1	1	1	0	0	0	0	1	0	1	0	0	0	1	0	0	0	0	0	0	0	1	2	2	2	2	2	2	1	2	3	3	3
-0.385276	1	0	0	0	0	0	0	0	0	0	0	0	1	0	1	1	0	0	0	0	0	0	0	2	1	2	1	2	1	2	1	2	1	1
0.248752	1	1	1	1	0	0	0	0	1	0	0	0	1	1	0	1	0	0	1	1	0	1	0	1	2	2	1	2	1	1	2	3	2	3
1.81821	1	1	1	1	1	1	0	1	0	1	1	1	1	1	1	0	0	0	1	1	0	0	0	2	2	2	2	2	2	2	2	3	3	3
-2.40083	0	0	0	1	0	0	0	0	0	0	0	0	0	0	0	0	0	0	0	0	0	0	0	1	0	0	0	1	0	2	0	0	0	0
0.0167915	1	0	1	0	0	0	0	0	1	0	1	1	0	0	0	0	0	0	0	0	0	0	0	2	1	2	2	1	2	2	2	3	3	3
-0.123052	1	1	1	1	1	0	0	0	0	0	0	1	0	0	0	0	0	0	0	0	0	1	0	1	2	2	2	1	0	1	0	2	2	1
0.989544	1	1	1	1	0	0	0	1	1	1	0	1	1	1	1	1	0	0	0	0	1	0	0	2	2	2	2	2	2	2	1	3	3	3
1.23606	1	1	1	1	0	0	0	0	0	0	1	1	1	0	1	0	0	1	0	0	0	0	0	1	2	2	2	2	2	1	1	3	3	3
1.63556	1	1	1	1	1	1	0	0	1	0	1	1	1	1	1	0	0	1	1	0	1	0	0	2	2	2	2	2	2	2	2	3	3	3
-1.819	0	1	0	1	1	0	0	0	0	0	0	0	0	0	0	1	0	0	0	0	0	0	0	0	0	0	0	0	0	0	2	1	0	1
0.803996	1	1	1	1	1	0	0	1	1	0	0	1	0	1	1	0	0	0	0	1	0	0	0	1	2	2	2	2	2	1	2	3	3	3
0.366883	1	1	1	1	1	0	0	1	0	0	1	0	1	0	1	0	0	1	1	0	0	0	0	2	2	2	2	2	2	1	0	2	3	1
0.742209	1	1	1	0	0	1	0	0	0	0	1	0	0	1	0	0	0	1	0	0	1	0	0	2	2	2	2	2	2	1	1	3	3	3
0.483928	1	1	0	1	1	1	0	0	0	0	1	1	1	0	0	0	0	0	0	0	1	0	0	2	2	2	2	2	2	1	1	2	2	3
-0.135394	1	1	1	1	1	0	0	0	0	0	0	1	0	0	1	0	0	0	0	0	0	0	1	2	2	1	1	1	1	1	2	1	2	2
1.65933	1	1	1	1	1	0	1	1	1	0	1	1	0	1	1	0	1	0	1	0	1	0	0	2	2	2	2	2	2	2	2	2	3	3
0.454379	1	1	1	1	1	1	0	0	1	1	0	0	1	1	1	0	0	0	0	1	0	0	0	2	2	2	2	2	2	1	1	1	3	3
-0.0311775	1	1	1	1	0	1	0	0	0	0	0	1	0	0	0	0	0	0	0	1	0	1	0	1	2	2	1	2	1	1	2	2	2	2
-0.0206182	1	1	1	0	0	1	0	0	0	0	0	0	1	0	1	0	0	0	1	1	1	0	0	0	1	2	1	2	2	2	1	3	3	1
-0.0524642	1	1	1	1	0	0	0	0	0	0	0	1	1	0	0	0	0	0	1	0	1	0	0	1	1	2	1	2	2	2	2	1	3	3
-1.68282	0	0	0	1	0	0	0	0	0	0	0	0	0	0	0	0	0	0	0	0	0	0	0	2	2	0	0	1	0	0	1	1	0	0
0.443212	1	1	1	0	0	1	0	0	1	0	0	1	0	1	0	0	0	0	0	1	0	0	0	2	1	2	2	2	2	2	1	2	3	3
0.192779	1	1	0	0	1	0	0	1	0	1	1	1	0	0	0	0	0	0	0	0	1	0	0	1	2	2	1	2	2	1	2	3	3	3
0.650741	1	1	1	1	1	1	0	1	0	0	0	1	0	1	1	0	0	0	0	1	0	1	1	2	2	2	2	2	2	1	2	3	3	3
-0.168905	1	1	0	0	1	0	0	0	0	0	0	1	1	1	1	1	0	0	1	0	0	0	0	1	0	2	1	1	1	1	2	2	1	2
0.825639	1	1	0	1	1	1	1	1	1	1	0	1	1	1	1	0	0	0	0	1	0	0	0	1	2	2	2	2	2	2	2	3	2	3
1.32147	1	1	1	1	1	1	1	1	1	0	1	0	1	1	1	1	1	1	0	0	1	0	0	2	2	2	2	2	2	2	1	3	3	3
1.90231	1	1	0	1	1	0	0	1	1	1	1	1	0	0	0	1	0	0	1	1	1	0	0	2	1	2	2	2	2	2	2	3	3	3
-1.31055	1	1	1	1	1	0	0	0	0	0	0	1	0	0	0	0	0	0	0	0	0	0	0	1	1	0	0	0	0	0	2	1	0	1
0.620037	1	1	1	1	0	1	0	0	1	0	0	1	0	0	0	1	0	0	1	0	0	0	0	2	1	2	2	1	1	0	2	3	3	3
-0.215744	1	0	0	0	0	1	0	0	0	1	0	0	0	1	0	0	0	0	1	0	1	0	0	2	1	2	2	2	2	2	2	2	2	1
-0.742007	1	1	0	1	0	1	0	0	0	0	0	0	1	0	1	0	0	0	0	1	0	0	1	2	2	1	1	1	0	1	2	0	1	1
0.73929	1	1	1	1	1	0	1	0	0	0	0	1	1	1	0	0	0	1	0	0	0	1	0	2	2	2	2	2	2	1	2	3	3	2
2.33173	1	1	1	1	1	1	1	1	1	1	1	1	0	1	0	1	0	1	1	1	1	0	1	2	2	2	2	2	2	2	2	3	3	3
1.34946	1	1	1	1	1	1	1	1	1	0	0	1	0	0	0	1	0	0	0	0	1	0	0	2	2	2	2	2	2	2	2	3	3	3
0.179701	1	0	1	1	0	0	0	0	0	0	0	1	0	1	1	0	0	0	0	0	0	0	0	1	2	1	1	2	2	2	2	1	1	3
-0.473291	1	1	0	1	0	0	0	0	0	0	0	1	0	0	1	0	0	0	1	0	1	0	0	2	2	1	1	2	0	2	2	1	2	2
-0.238115	1	1	0	1	1	0	0	0	0	0	0	1	0	0	0	0	0	0	0	0	1	0	0	2	1	2	2	2	2	1	0	1	0	1
-1.09809	1	1	0	0	0	0	0	0	0	0	0	0	0	1	0	0	0	0	0	0	0	0	0	2	1	2	0	0	0	2	0	0	0	1
0.0748469	1	1	0	0	0	0	0	0	0	0	0	1	0	0	0	1	0	0	0	0	0	0	0	2	2	2	2	1	2	2	2	3	2	1
-0.258627	1	1	0	1	0	1	0	0	0	0	0	1	0	0	0	0	0	0	1	0	0	0	0	2	1	1	2	2	0	0	2	2	2	1
0.639438	1	1	1	1	0	0	0	1	1	0	0	1	0	0	1	0	0	0	0	0	0	0	0	2	2	2	2	2	2	1	2	3	3	3
-1.27406	0	0	0	0	0	0	0	0	0	0	0	1	0	0	1	0	0	0	0	0	0	0	0	1	2	0	0	1	1	1	2	0	0	0
0.51915	1	1	1	0	0	1	0	0	0	0	0	0	0	1	1	0	0	0	0	0	1	0	0	2	2	2	2	2	2	2	1	3	2	1
0.97652	1	1	1	1	1	1	0	1	0	1	0	1	0	1	0	0	0	0	0	1	1	0	0	2	2	2	2	1	2	2	2	3	3	3
-0.863895	1	1	0	1	0	0	0	0	0	0	0	0	0	0	0	0	0	0	0	0	0	0	0	2	1	1	1	0	0	2	1	1	0	1
0.371469	1	1	1	1	1	0	0	0	0	0	0	1	1	1	0	0	0	0	0	0	0	0	1	2	2	2	2	2	1	2	2	3	3	3
0.530915	1	1	0	1	1	0	0	0	0	1	0	1	1	1	0	0	0	0	0	0	0	0	0	2	2	2	2	2	2	2	2	3	2	3
0.975535	1	1	1	1	1	1	0	1	0	0	0	1	1	1	1	1	1	1	0	1	1	0	1	2	2	2	2	2	2	2	2	3	3	3
-0.226719	1	0	1	1	0	0	0	0	0	0	0	0	0	1	0	1	0	1	0	0	0	0	0	2	0	1	0	1	0	1	2	1	2	2
0.233081	1	1	1	1	1	0	0	0	0	0	0	1	0	0	0	0	0	0	0	0	0	0	1	2	2	1	1	2	2	1	1	3	3	3
-0.419118	1	1	0	1	1	0	0	0	0	1	0	0	0	0	1	0	0	0	0	0	0	0	1	1	2	1	2	1	2	1	2	1	0	2
0.510155	1	1	0	1	1	1	0	0	1	0	1	1	0	0	1	0	0	0	0	0	0	0	1	2	1	1	2	2	1	2	2	3	3	3
1.57694	1	1	0	1	1	0	1	0	0	1	1	1	1	1	0	0	0	0	1	0	1	0	1	2	2	2	2	2	2	1	2	3	3	3
-0.158981	1	1	0	0	0	0	0	0	0	0	0	1	0	1	0	0	0	0	0	0	0	0	0	1	2	1	1	2	2	2	2	2	2	0
-1.02357	1	0	1	0	0	0	0	0	0	0	0	0	1	0	0	0	0	0	0	0	0	0	0	0	0	1	0	2	1	1	2	1	0	1
-0.92132	0	1	0	0	0	0	0	0	0	0	0	1	1	0	0	0	0	0	0	0	0	0	0	0	2	0	1	2	2	2	0	0	1	0
0.729772	1	1	1	1	0	0	0	0	0	0	1	1	0	1	0	0	0	0	1	0	0	0	0	2	1	2	2	2	2	2	2	3	1	3
1.59633	1	1	1	1	1	1	0	1	0	1	0	1	0	0	1	1	0	0	0	0	0	1	0	2	1	2	2	2	2	2	2	3	3	3
-0.631854	1	1	0	0	1	0	0	0	0	0	0	1	0	0	0	0	0	0	0	0	0	0	0	0	1	1	2	2	1	2	2	2	0	1
-0.832434	1	1	1	0	0	0	0	0	1	0	0	0	1	1	0	0	0	0	0	0	0	0	1	0	2	0	1	0	2	2	2	0	0	0
1.02279	1	1	1	1	0	1	1	0	1	1	0	1	1	0	0	0	0	0	0	0	1	0	0	2	1	2	2	2	2	2	2	2	2	1
0.222952	1	1	1	0	0	0	0	0	0	0	0	1	1	0	0	0	0	0	0	0	0	0	0	1	0	2	2	1	2	2	1	3	1	3
0.449127	1	1	0	0	0	1	0	0	0	0	0	1	0	1	1	0	0	0	0	0	0	0	0	1	2	2	2	2	2	1	1	1	2	1
2.59941	1	1	1	1	1	1	1	1	0	1	1	1	0	1	1	1	1	0	0	0	1	0	1	2	2	2	2	2	2	2	2	3	3	3
-0.579287	1	0	0	0	1	0	0	0	0	0	0	1	0	0	0	0	0	0	0	0	0	0	0	1	0	2	1	2	1	1	1	1	0	2
-0.784594	1	1	0	0	0	0	0	0	0	0	0	1	0	0	0	0	0	0	0	0	0	0	0	1	2	1	1	2	2	1	2	1	2	0
1.21243	1	1	1	1	1	1	0	1	1	0	0	1	0	0	0	0	1	0	0	0	1	0	0	2	2	2	2	2	2	2	2	3	3	3
-0.304556	0	1	0	1	1	1	0	0	0	0	0	0	1	0	0	0	0	0	0	0	1	0	0	1	0	1	1	2	1	2	2	3	3	1
-1.41632	0	1	0	0	0	0	0	0	0	0	0	0	0	0	0	0	0	1	1	0	0	0	0	2	2	0	0	0	1	1	1	1	0	0
1.11945	1	1	1	1	0	1	0	1	0	1	0	1	1	1	0	1	0	0	0	0	0	1	0	2	2	2	2	2	2	2	2	3	3	3
-1.28831	0	1	1	1	0	0	0	0	0	0	0	0	0	0	1	0	0	0	0	0	0	0	0	1	2	1	1	2	1	2	0	0	1	1
-0.398409	1	1	1	1	0	1	0	0	0	0	0	1	0	0	0	0	0	0	0	0	0	0	0	2	1	2	1	1	1	2	1	2	2	2
-1.43857	1	0	1	0	1	0	0	0	0	0	0	0	1	0	1	0	0	0	1	0	0	0	0	0	1	0	0	1	0	1	0	0	0	0
-1.09837	1	1	1	1	0	0	0	0	0	0	0	0	0	0	0	0	0	0	0	0	0	0	0	1	1	0	0	2	0	0	2	0	1	1
0.606281	1	1	1	1	1	0	0	0	0	0	0	1	1	0	0	0	0	0	0	0	0	0	0	2	2	2	2	2	2	2	0	2	2	2
0.121742	1	1	1	0	0	0	0	0	1	0	0	1	1	1	1	0	1	0	0	0	0	0	0	2	2	2	2	2	1	2	1	2	3	0
-1.74916	0	1	0	0	0	0	0	0	0	0	0	0	0	0	1	0	0	0	1	0	1	0	0	1	1	0	0	0	0	0	0	1	0	0
2.03723	1	1	1	1	0	1	0	0	1	1	1	1	1	0	1	1	0	0	1	0	0	0	0	2	2	2	2	2	2	2	2	3	3	3
0.240318	1	1	0	1	1	0	0	0	0	0	0	1	1	0	1	0	0	0	1	0	0	0	0	2	2	2	2	1	2	1	2	1	1	3
1.42725	1	1	1	1	1	0	1	1	1	1	0	1	1	1	0	0	0	0	0	0	1	1	0	2	2	2	2	2	2	2	2	3	3	2
-0.0269688	1	1	0	1	0	0	0	0	0	0	0	1	1	1	0	1	0	0	0	0	0	0	0	2	2	1	2	2	2	1	1	2	3	3
-0.238587	1	1	1	1	0	1	0	0	0	0	0	1	1	1	1	1	1	0	0	0	0	1	0	1	1	2	1	2	2	0	2	1	1	1
0.0290356	1	1	1	1	0	0	0	0	1	0	0	1	0	1	0	0	0	1	0	0	0	0	0	2	2	1	1	2	2	1	1	2	3	0
-1.85199	0	0	1	0	0	0	0	0	0	0	0	1	0	0	0	0	0	1	0	0	0	0	0	0	1	0	0	1	0	2	1	0	0	0
-0.689912	1	1	0	1	0	0	0	0	0	0	0	1	1	1	0	1	0	0	1	0	0	0	0	2	2	2	2	1	1	2	1	0	1	1
1.38271	1	1	1	1	1	1	1	0	0	1	1	1	1	1	1	1	0	1	1	0	0	0	0	2	2	2	2	1	2	2	2	3	3	3
0.168673	1	1	1	0	1	0	0	0	0	0	0	1	0	0	1	0	0	1	0	0	0	0	0	2	2	2	1	2	2	2	2	2	3	1
-0.43967	1	1	1	1	1	1	0	0	0	0	0	1	1	0	1	1	0	0	0	0	0	0	0	2	2	1	1	2	2	2	0	1	0	2
-0.604994	1	1	0	1	1	0	0	0	0	0	0	0	1	0	1	1	0	0	0	0	1	0	0	2	2	0	0	2	1	2	0	0	1	0
-1.14604	1	1	0	1	1	0	0	0	0	0	0	0	0	1	0	0	1	0	0	0	0	0	0	2	1	0	0	1	1	2	1	0	1	0
1.2488	1	1	1	1	1	1	1	0	1	0	0	1	0	1	1	1	1	0	0	0	1	0	1	2	2	2	2	2	2	2	2	3	3	3
2.47059	1	1	1	1	1	1	1	1	1	0	1	1	1	1	0	1	0	0	0	0	1	0	1	2	2	2	2	2	2	2	2	3	3	3
0.915836	1	1	1	1	0	1	0	0	1	1	1	1	0	1	1	1	1	0	0	0	0	0	0	2	2	2	2	2	2	1	2	3	3	3
-0.0991122	1	1	1	1	1	0	0	1	0	0	1	1	1	1	0	0	0	0	0	1	0	0	0	2	2	2	2	2	2	2	2	3	3	3
-0.859015	0	1	1	0	1	0	0	0	0	0	0	0	0	0	0	1	0	0	0	0	0	1	0	1	1	2	1	1	1	1	1	0	0	0
-0.0847467	1	1	1	1	1	1	0	0	0	0	0	1	1	0	1	1	0	1	1	0	0	0	0	1	2	1	2	0	2	1	2	2	1	3
-0.254754	1	1	1	1	0	0	0	0	0	0	0	0	0	1	0	0	0	0	1	0	0	0	0	2	2	2	2	2	2	1	2	2	3	3
-0.394933	1	1	1	0	0	0	0	0	0	0	0	0	0	1	1	0	0	0	0	0	0	0	0	1	1	2	1	2	1	0	2	1	0	2
0.870691	1	1	1	0	1	0	0	0	0	1	0	1	0	0	0	0	0	0	1	0	1	0	0	2	2	2	2	2	2	1	2	3	3	3
-0.283787	1	1	1	0	0	1	0	0	0	0	0	0	0	1	0	0	0	0	0	0	0	0	0	2	2	2	1	2	2	1	1	1	1	3
0.344148	1	1	1	1	1	0	0	1	0	1	1	1	1	1	0	0	0	0	0	0	1	0	0	2	2	2	2	2	2	1	1	0	3	2
0.797145	1	1	1	1	0	0	0	0	1	0	0	1	0	1	1	0	0	0	0	0	0	0	0	2	2	2	2	2	2	2	2	3	3	3
0.240634	0	1	1	1	1	0	0	0	0	0	0	0	0	0	0	0	0	0	0	0	1	0	1	1	0	2	2	2	2	2	2	3	2	2
-1.62947	0	1	0	0	0	0	0	0	0	0	0	0	1	0	1	0	0	1	0	0	1	0	0	0	2	1	0	0	0	0	2	0	0	1
0.0269688	1	1	1	1	0	0	0	0	0	0	0	1	0	1	0	1	0	0	1	0	1	0	0	1	1	2	2	2	1	1	1	3	3	3
0.650268	1	1	1	1	0	0	0	0	0	1	0	1	1	0	0	1	0	0	0	0	1	0	0	2	2	2	2	2	2	2	0	2	3	2
-0.162313	1	1	0	1	0	0	0	0	0	0	0	1	0	1	0	1	0	0	0	0	0	0	0	1	2	2	2	2	2	1	1	0	2	2
-1.64941	0	1	1	1	0	0	0	0	0	0	0	1	0	1	1	0	0	0	0	0	0	0	0	1	0	0	0	0	0	0	0	0	0	0
-1.5977	0	0	1	1	0	0	0	0	0	0	0	1	1	1	0	0	0	0	0	0	0	0	1	1	2	0	0	0	1	1	2	0	0	0
-0.812693	1	0	0	0	0	0	0	0	0	0	0	1	0	0	0	1	0	0	0	0	0	0	1	0	1	0	0	1	1	0	1	1	1	0
0.259736	1	1	0	1	1	1	0	0	0	0	1	0	0	1	1	0	0	0	1	0	1	0	0	2	1	2	1	2	2	1	1	3	2	3
-0.612175	0	1	0	1	1	0	0	0	0	0	0	1	1	0	0	0	0	1	0	0	0	0	0	1	2	1	1	1	1	0	1	1	1	2
2.06287	1	1	1	1	0	1	1	1	1	1	1	1	1	0	0	1	0	1	0	0	1	0	0	2	2	2	2	2	2	2	2	3	3	3
-0.216918	1	1	1	1	0	0	0	0	0	0	0	0	0	0	0	1	0	1	1	0	0	0	1	2	2	2	2	2	2	2	1	1	1	3
0.863449	1	0	0	1	1	1	0	1	0	0	0	1	1	0	0	0	0	1	1	1	0	0	0	2	2	2	2	2	2	2	0	3	3	2
1.23951	1	1	1	1	1	1	1	1	1	0	1	1	0	0	0	1	1	1	0	0	1	0	1	1	2	2	2	2	2	2	1	3	3	3
-0.45854	1	1	1	1	0	0	0	0	0	0	0	0	1	0	1	1	1	0	0	0	0	0	0	2	1	1	1	2	1	0	2	1	2	1
-1.84481	1	0	0	0	1	0	0	0	0	0	0	1	0	0	0	0	0	0	0	0	0	0	0	0	1	0	0	0	0	1	1	0	0	0
-0.901503	1	1	1	1	1	0	0	0	0	0	0	0	0	0	0	0	0	0	0	0	0	0	0	1	1	1	1	1	2	1	1	0	1	0
0.099036	1	1	0	1	0	1	0	0	0	0	0	0	0	1	0	0	0	0	1	0	1	0	0	2	2	2	1	2	2	2	2	3	3	3
0.270987	1	1	0	0	1	0	0	0	0	0	1	1	0	0	1	0	0	0	0	1	0	0	0	2	2	2	2	2	2	1	2	3	3	3
0.895432	1	1	1	1	0	1	0	1	0	0	0	1	1	1	0	0	0	0	0	0	0	0	0	2	2	2	2	1	2	2	2	3	3	3
-2.07458	0	0	0	0	0	0	0	0	0	0	0	1	0	0	0	0	0	0	0	0	0	0	0	1	1	0	0	1	0	0	0	0	0	0
-0.682362	1	1	1	0	0	0	0	0	0	0	0	1	0	0	0	0	0	0	1	0	0	0	0	1	0	0	1	2	2	0	2	1	2	0
0.152863	1	1	1	1	1	0	0	0	0	0	0	0	0	0	0	0	0	1	0	1	0	0	0	1	2	2	1	2	2	1	1	1	2	1
0.141573	1	1	1	1	1	1	0	0	0	0	0	0	0	0	0	1	0	0	0	1	1	0	1	2	2	2	2	2	2	2	2	2	2	1
-0.073619	1	1	1	1	1	1	0	0	0	0	0	0	0	1	0	0	1	0	0	0	0	0	0	2	2	2	2	2	2	2	2	3	2	3
-0.240791	1	1	1	1	0	1	0	0	0	0	0	0	1	1	0	0	0	0	0	0	1	0	0	2	2	1	1	1	2	2	2	0	3	2
1.46961	1	1	1	1	0	0	1	1	1	1	0	1	1	1	0	1	0	0	1	0	0	0	0	1	2	2	2	2	2	2	2	3	3	3
0.837963	1	1	1	1	1	0	0	0	1	0	0	1	1	1	1	0	0	0	0	0	0	0	0	2	2	2	2	2	2	1	2	2	3	3
-1.33142	0	1	0	0	1	0	0	0	0	0	0	0	1	0	0	0	0	0	0	0	0	0	0	2	1	1	0	0	0	1	2	1	1	0
-0.474147	0	1	1	1	1	0	0	0	1	0	0	1	1	1	0	1	0	1	1	0	0	0	0	1	2	1	1	1	1	0	1	0	2	3
-0.260368	1	1	0	0	0	0	0	0	0	0	0	1	0	0	0	0	0	0	0	0	0	0	1	1	1	2	0	2	1	1	0	1	3	1
-0.934854	1	0	0	1	0	0	0	0	0	0	0	1	0	0	1	1	0	0	0	0	0	0	0	2	2	0	1	1	0	0	2	0	0	0
-0.198861	1	1	1	1	0	0	0	0	0	0	0	1	1	0	0	0	0	0	0	0	0	0	0	2	1	2	2	2	2	2	2	2	1	1
0.149846	1	1	0	0	1	0	0	0	0	0	0	0	0	0	1	0	0	0	0	0	0	0	0	2	2	2	2	2	1	1	2	3	2	3
-0.958562	0	1	1	0	1	0	0	0	0	0	0	0	0	0	0	0	0	0	0	0	0	0	0	0	1	1	1	1	0	2	2	1	2	1
0.841992	1	1	1	1	0	0	0	0	1	0	0	1	0	1	1	0	0	0	1	0	0	0	0	2	2	2	2	2	2	1	2	3	3	3
-0.174184	1	1	0	0	1	0	0	0	0	0	0	0	1	0	0	0	0	0	0	0	0	0	0	2	1	1	1	1	1	0	2	3	2	3
0.706211	1	1	1	1	1	1	0	0	0	0	1	1	1	1	0	1	0	1	0	0	0	0	1	2	1	2	2	1	2	2	2	3	3	3
-0.755067	1	1	1	1	1	1	0	0	0	0	0	0	1	0	0	0	0	0	0	0	0	0	0	2	0	1	1	2	1	1	1	1	1	1
0.311134	1	1	1	0	1	0	0	1	0	0	0	1	0	1	0	1	0	0	0	0	0	0	0	1	2	2	2	2	2	2	2	2	3	3
-1.25938	0	1	1	0	0	0	0	0	0	0	0	0	0	0	0	0	0	0	1	0	0	0	0	2	0	0	1	1	1	1	0	1	1	0
2.2835	1	1	1	1	1	1	1	1	1	1	1	1	1	1	0	0	1	0	1	1	0	0	0	1	2	2	2	2	2	2	2	3	3	3
0.828115	1	1	1	1	1	0	1	0	0	1	0	1	1	1	0	0	0	0	0	0	0	0	0	2	2	2	2	2	2	1	2	3	3	3
-1.12462	0	1	0	0	0	0	0	0	0	0	0	0	0	0	0	0	0	0	0	0	0	0	0	1	1	1	1	1	1	2	1	0	0	0
1.49229	1	1	1	1	1	1	1	1	0	1	1	0	0	1	0	0	0	0	0	0	1	0	1	2	2	2	2	2	2	1	2	3	3	3
-0.272496	1	1	0	1	1	1	0	0	0	0	0	1	1	0	0	0	0	0	0	0	0	0	0	2	2	1	1	1	2	1	1	3	0	1
-1.42134	0	1	0	0	0	0	0	0	0	0	0	0	0	0	0	0	0	0	1	0	0	0	0	2	2	2	0	2	0	0	2	1	0	1
-0.432267	1	1	1	1	1	0	0	0	0	0	0	1	0	0	1	0	0	0	0	0	0	0	0	2	2	1	1	2	2	2	2	3	3	2
0.276387	1	1	1	1	1	0	0	0	1	0	1	0	1	0	1	0	0	0	0	1	0	1	0	2	1	2	2	2	2	1	2	0	2	2
-0.708374	1	1	0	1	1	0	0	0	0	0	0	0	0	1	0	0	0	0	0	0	1	0	0	2	2	1	1	2	2	2	1	1	0	0
0.58654	1	1	1	1	0	0	0	0	0	0	0	1	1	1	0	0	0	0	1	1	0	0	0	2	2	2	2	2	1	1	2	3	3	3
-0.235361	1	1	1	0	1	0	0	0	1	0	0	1	0	0	1	0	0	0	0	0	1	0	0	2	1	2	2	2	1	2	2	2	2	1
0.528012	1	1	1	0	0	1	0	0	0	1	0	1	1	1	0	1	1	0	0	0	1	0	0	2	2	2	2	2	2	1	2	3	2	3
-1.92376	0	0	0	0	0	0	0	0	0	0	0	0	0	0	0	0	0	0	0	0	0	0	0	1	0	0	0	0	1	0	2	0	0	0
-1.11048	1	0	1	1	0	0	0	0	0	0	0	1	0	0	0	0	0	0	0	0	0	0	0	2	2	1	1	2	2	0	1	0	1	1
1.48603	1	1	1	1	1	1	1	1	0	0	0	1	0	0	1	0	0	1	0	0	1	0	0	2	2	2	2	2	2	2	2	3	3	3
0.20706	1	1	1	1	0	0	0	0	1	0	0	1	0	1	1	1	0	0	0	0	1	0	0	2	2	2	2	2	1	1	1	1	3	1
0.894063	1	1	1	0	0	1	0	0	1	0	0	1	1	0	0	0	0	0	1	0	1	0	0	2	2	2	2	2	2	2	1	1	3	3
-1.22302	0	1	0	0	0	0	0	0	0	0	0	1	1	1	0	0	0	0	1	0	0	0	0	0	0	0	0	0	1	0	0	0	0	0
-1.26771	0	0	0	0	1	0	0	0	0	0	0	1	0	0	0	1	0	0	0	0	0	0	0	1	1	0	0	1	1	0	1	0	1	0
-0.247805	1	0	1	0	1	0	0	0	0	0	0	1	0	1	0	0	0	1	0	0	0	0	0	2	2	2	1	2	1	2	2	1	2	3
-0.187481	1	1	0	0	1	1	0	0	0	1	0	1	1	1	0	0	0	0	0	0	0	0	0	2	1	2	1	1	2	1	2	2	0	2
1.01546	1	1	1	1	1	1	1	1	1	1	1	1	0	1	1	1	0	0	0	1	0	0	0	2	2	2	2	2	2	1	2	2	3	3
1.01572	1	1	1	1	1	0	0	1	0	1	0	1	1	0	1	1	1	1	1	1	0	1	0	2	2	2	2	1	2	2	2	3	3	3
-0.289924	1	1	0	1	1	0	0	0	0	0	0	1	0	0	1	0	0	0	0	0	0	0	0	0	1	1	1	1	0	1	0	1	2	1
0.502937	1	1	1	1	0	1	0	0	0	0	0	1	1	1	1	0	0	0	1	0	0	0	0	2	2	2	2	2	2	2	2	3	3	3
0.950481	1	1	1	1	0	1	0	1	1	0	0	1	1	0	0	1	0	0	0	1	1	0	0	1	2	2	2	2	1	2	2	2	3	2
-0.768975	1	0	0	1	0	1	0	0	0	0	0	0	1	1	0	1	0	0	1	0	1	0	0	1	1	0	1	0	2	2	0	0	1	0
-0.739893	1	1	0	1	0	0	0	0	0	0	0	1	0	1	1	0	0	0	0	0	0	0	0	1	1	1	1	1	1	1	2	1	3	0
-0.299832	1	1	0	1	0	1	0	0	0	0	0	0	1	0	1	0	0	0	0	0	0	0	0	2	1	1	2	1	1	1	1	2	3	1
0.504674	1	1	1	0	1	0	0	0	0	0	1	0	1	0	1	1	0	0	0	0	0	0	0	1	2	2	2	1	1	2	2	3	3	3
-1.72157	1	1	0	1	0	0	0	0	0	0	0	0	0	0	0	0	0	0	0	0	0	0	0	0	0	0	1	0	0	0	0	0	0	0
1.19945	1	1	1	1	0	0	1	0	0	0	0	1	1	0	1	0	0	0	1	0	1	0	1	2	2	2	2	2	2	2	1	3	3	3
1.92328	1	1	1	1	1	1	0	1	1	0	1	1	1	1	0	0	0	0	1	1	1	1	0	2	2	2	2	2	2	2	1	3	3	3
0.0130433	1	1	0	0	1	0	0	0	0	0	0	1	0	1	0	0	0	0	0	0	1	0	0	2	2	2	2	2	2	2	2	3	1	2
-1.28936	1	1	0	1	0	0	0	0	0	0	0	0	0	0	1	0	0	1	0	0	0	0	0	0	0	0	0	1	2	1	1	0	0	0
0.0183991	1	1	1	0	1	0	0	0	0	0	0	1	0	0	0	1	1	1	0	0	1	0	0	1	1	1	2	1	2	2	1	1	1	3
1.47845	1	1	0	1	1	0	0	0	0	0	1	1	1	1	0	1	0	0	0	0	0	0	0	2	1	2	2	2	2	1	2	3	3	3
0.163786	1	1	0	1	0	1	0	0	0	0	0	1	0	0	1	1	0	0	1	0	0	0	1	1	2	2	2	1	2	2	2	2	2	2
1.26277	1	1	1	1	1	0	0	1	1	1	1	1	1	1	0	0	0	0	1	0	0	1	1	2	2	2	2	2	2	2	1	3	3	3
1.05601	1	1	1	0	1	0	0	0	1	0	0	1	1	1	1	0	0	0	0	0	1	0	0	2	2	2	2	2	2	0	2	2	3	3
0.369093	1	1	0	1	1	0	0	0	0	1	1	1	1	1	1	0	0	0	0	0	1	1	0	2	2	2	2	2	2	2	2	2	2	3
-0.760162	1	1	0	1	1	1	0	0	0	0	0	1	1	0	0	0	0	0	0	0	0	0	0	1	1	1	1	0	0	0	1	0	1	0
-0.440934	1	1	0	1	0	0	0	0	0	0	0	1	0	0	0	0	0	0	0	0	0	0	0	1	2	2	1	1	2	1	2	0	2	1
1.33926	1	1	1	1	0	1	1	1	0	1	0	1	0	0	1	0	0	0	0	1	1	0	1	2	2	2	2	2	2	2	2	3	3	3
0.454634	1	1	1	0	1	0	0	0	0	0	0	0	1	1	0	0	0	0	0	0	0	0	0	2	2	2	2	2	2	1	2	3	3	1
0.703171	1	1	0	1	0	0	0	0	0	1	0	1	1	1	0	0	0	0	0	1	1	0	0	2	2	2	2	2	2	1	2	3	3	2
-0.942937	0	1	1	0	0	1	0	0	0	0	0	0	1	0	1	0	0	0	0	0	0	0	0	2	2	1	0	2	1	0	1	1	1	0
-2.10233	0	1	0	0	1	0	0	0	0	0	0	0	1	0	0	0	0	0	0	0	0	0	0	2	0	0	0	1	1	0	0	0	0	1
-0.0523869	1	1	0	1	0	0	0	1	0	0	1	1	1	0	1	0	0	0	1	0	1	0	0	2	2	1	2	2	2	2	1	2	3	1
0.997941	1	1	1	0	0	1	1	1	0	0	1	1	0	1	0	0	0	0	1	0	1	0	0	1	2	2	2	2	2	1	2	3	3	3
0.903342	1	1	0	1	1	1	0	0	1	0	0	0	1	1	1	0	0	0	0	0	0	0	0	2	2	2	2	2	2	2	2	3	3	3
-0.494879	1	0	0	1	0	1	0	0	0	0	0	1	1	0	0	0	0	0	0	0	0	1	1	2	1	2	2	2	2	1	1	0	1	1
-0.673122	1	1	1	1	1	0	0	0	1	0	0	0	1	0	0	0	0	0	0	0	0	0	0	1	0	1	2	1	1	2	2	0	1	0
0.286974	1	1	1	1	0	1	0	0	0	1	0	0	1	0	0	0	0	0	0	0	1	0	0	2	2	2	2	2	1	1	0	3	2	3
-1.06784	1	1	0	1	0	1	0	0	0	0	0	1	0	1	0	0	0	0	1	0	0	0	0	0	0	2	1	1	1	1	0	0	1	0
0.537357	1	1	1	1	1	1	0	1	0	0	1	1	0	1	1	0	0	1	0	0	1	0	0	2	2	2	2	2	1	1	2	1	3	3
-1.59742	1	1	0	0	1	0	0	0	0	0	0	0	1	0	1	0	0	1	0	0	0	1	0	1	2	0	1	0	0	0	2	0	0	0
1.45425	1	1	1	1	1	1	0	1	0	0	1	1	0	0	1	0	0	0	1	1	1	0	0	2	2	2	2	2	2	2	2	3	3	3
1.62116	1	1	1	0	0	0	1	1	1	0	0	1	0	1	0	0	1	0	1	0	0	1	0	2	2	2	2	2	2	2	2	3	3	3
-0.661462	1	1	1	0	0	0	0	0	0	0	0	1	1	0	1	0	0	0	0	0	1	0	0	1	1	2	1	1	2	1	2	1	0	2
1.27994	1	1	1	1	1	1	1	0	1	0	1	1	0	1	1	0	0	1	0	1	1	0	0	2	2	2	2	2	2	2	2	3	3	3
0.700431	1	1	0	1	1	0	0	0	0	0	0	1	1	0	1	0	0	0	0	0	0	0	0	2	2	2	2	2	2	2	1	3	3	3
0.924247	1	1	0	1	0	1	0	0	0	0	1	1	1	1	1	0	1	0	0	0	0	0	0	2	2	2	2	2	2	1	2	3	2	3
-1.09544	1	1	0	0	0	0	0	0	0	0	0	0	1	1	0	0	0	0	0	0	0	0	1	2	0	0	1	1	1	1	0	0	0	2
1.266	1	1	1	1	0	1	1	0	1	0	1	1	0	1	0	0	0	0	0	0	0	0	1	2	2	2	2	2	2	2	2	3	3	3
-0.433695	1	1	0	0	0	1	0	0	0	0	0	1	1	0	0	0	0	0	0	0	1	0	0	0	2	1	2	2	2	1	2	2	1	1
1.24997	1	1	1	1	1	1	1	0	1	0	0	1	0	0	0	0	0	1	0	0	1	0	0	2	2	2	2	2	2	2	2	3	3	3
-1.59551	1	1	0	0	0	0	0	0	0	0	0	1	1	1	0	1	0	0	0	0	0	0	0	1	1	0	1	1	1	0	1	1	0	2
-0.898062	1	1	1	0	1	0	0	0	0	0	0	1	1	0	0	0	0	0	0	0	0	0	0	1	1	0	0	1	1	1	2	0	1	0
3.01574	1	1	1	1	0	1	1	1	1	0	1	1	0	0	1	0	1	1	0	0	1	1	0	2	2	2	2	2	2	2	2	3	3	3
-0.426897	1	1	0	1	0	0	0	0	0	0	0	0	1	0	0	0	0	0	0	0	0	0	0	1	1	1	1	0	1	2	2	0	1	1
-0.415779	0	0	0	1	0	0	0	0	1	0	0	1	0	0	0	1	1	0	0	0	0	0	0	2	1	2	1	2	1	1	2	1	2	1
0.67015	1	1	1	1	0	1	1	0	1	0	1	1	1	1	0	0	0	0	0	0	0	0	1	1	2	1	2	2	2	2	2	3	3	3
-0.311375	1	0	1	1	0	1	0	0	0	0	0	0	1	0	1	0	0	0	1	0	0	0	1	2	1	1	2	2	1	1	1	1	0	1
-1.73935	0	1	1	1	1	0	0	0	0	0	0	0	0	0	0	0	0	0	0	0	0	0	0	2	1	0	0	2	1	1	1	0	0	0
0.0495527	1	1	1	0	1	0	0	0	0	0	0	0	1	1	0	0	0	0	0	0	1	0	0	2	2	1	2	2	2	2	1	3	3	3
0.90047	1	1	1	0	0	0	0	0	0	1	0	1	0	1	0	0	0	1	0	1	0	0	0	2	2	2	2	2	2	2	1	3	3	3
0.895889	1	1	1	1	0	1	0	0	1	0	1	1	1	1	0	0	0	1	0	0	1	0	1	2	2	2	2	1	1	2	2	3	3	2
-0.255228	0	1	1	1	1	0	0	0	0	0	0	1	1	0	0	0	0	0	0	0	0	0	0	1	1	2	1	2	1	1	2	1	1	3
0.447519	1	1	0	1	0	0	0	0	0	0	0	0	0	1	0	1	0	0	1	0	1	0	1	2	2	2	2	2	2	1	2	2	3	3
1.80988	1	1	1	1	0	1	0	0	0	0	1	1	1	0	1	1	1	1	0	0	0	0	0	2	2	2	2	2	2	1	2	3	3	3
0.447096	1	1	1	0	0	0	0	0	0	0	0	1	1	0	1	0	0	0	0	0	0	0	0	2	2	2	2	2	2	1	1	2	3	3
0.082905	1	1	0	1	1	0	0	0	0	0	0	0	0	1	1	1	0	0	0	0	0	0	0	2	2	2	2	2	2	1	2	2	1	3
-0.544618	1	1	0	1	0	0	0	0	0	0	0	1	0	0	0	0	0	0	0	0	0	0	0	0	0	1	2	2	1	2	1	1	1	2
0.283708	1	1	0	1	1	0	0	0	0	0	0	0	0	0	1	0	0	0	0	0	0	0	1	2	2	2	2	2	1	2	1	3	3	3
-0.0196223	1	1	1	1	1	0	0	0	0	1	1	1	1	0	0	0	0	0	1	0	0	0	0	2	2	2	2	1	1	2	2	1	2	1
1.59169	1	1	1	1	0	1	0	1	1	0	1	1	1	1	1	1	0	1	1	0	1	1	1	2	2	2	2	2	2	2	2	3	3	3
2.90587	1	1	1	0	1	1	1	1	1	1	1	1	1	1	1	0	0	1	1	0	1	0	1	2	2	2	2	2	2	1	2	3	3	3
-1.83278	0	1	0	1	0	0	0	0	0	0	0	0	0	0	0	0	0	0	0	0	0	0	0	0	1	0	0	0	0	1	1	0	0	0
0.138097	1	1	1	1	1	0	0	0	0	0	0	1	1	0	0	0	0	1	0	0	1	0	0	1	1	2	2	2	2	2	2	2	3	2
1.68062	1	1	1	1	1	0	1	1	1	0	0	1	1	0	0	0	1	1	0	0	1	0	1	2	1	2	2	2	2	2	2	3	3	3
0.964515	1	1	0	1	0	1	1	1	0	0	0	1	1	1	1	0	0	1	1	0	0	0	0	2	2	2	2	2	2	2	2	3	3	3
0.195662	1	1	1	1	0	0	0	0	0	0	0	0	0	0	1	0	0	0	0	0	1	1	0	2	2	2	2	1	2	2	2	3	3	3
1.15315	1	1	1	1	1	1	0	0	1	0	1	1	1	0	0	0	0	0	0	0	0	0	0	2	2	2	2	2	2	1	2	3	3	3
1.01662	1	1	1	0	0	0	1	0	1	1	0	0	1	1	0	0	0	0	1	1	0	0	1	1	1	2	2	2	2	2	2	3	3	3
-0.106803	1	1	1	0	0	0	0	0	0	0	0	1	1	0	1	0	0	0	0	0	1	0	1	2	2	2	2	2	2	2	0	2	2	1
-0.777536	1	0	1	0	0	1	0	0	1	0	0	0	1	1	0	0	0	0	0	0	0	0	0	2	1	2	1	2	0	1	1	1	1	1
-1.00071	1	1	0	0	1	0	0	0	0	0	0	0	1	1	0	0	0	0	0	0	1	0	0	1	1	0	0	1	1	0	2	1	0	0
-1.15449	1	1	1	0	1	0	0	0	0	0	0	0	0	0	0	0	0	0	0	0	0	0	0	2	0	0	0	0	1	1	0	1	0	0
-2.51683	0	0	0	1	0	0	0	0	0	0	0	0	1	0	0	0	0	0	0	0	0	0	1	1	0	0	0	0	1	0	1	0	0	0
-1.19772	1	1	0	0	0	0	0	0	0	0	0	1	0	1	0	1	0	0	0	0	0	0	0	1	1	0	0	1	0	0	0	0	0	0
0.668044	1	1	1	1	1	1	0	0	0	0	1	0	1	0	1	0	0	0	0	0	0	0	1	2	2	2	2	2	2	2	2	3	2	3
0.802622	1	1	1	1	0	0	1	0	0	1	0	1	0	0	0	0	0	0	0	0	1	1	0	2	2	2	2	2	2	2	2	3	3	3
1.20654	1	1	1	1	1	1	0	1	0	0	0	1	1	0	0	0	0	0	0	0	1	0	1	2	2	2	2	2	2	1	2	3	2	3
-0.440175	1	1	0	0	1	0	0	0	0	0	0	1	0	1	1	0	0	0	0	0	0	0	0	0	2	1	1	2	1	1	2	1	0	2
-1.25972	1	0	0	0	0	0	0	0	0	0	0	0	0	0	0	0	0	0	0	0	0	0	0	0	2	0	1	0	0	1	0	0	1	0
-1.87322	0	1	0	0	0	0	0	0	0	0	0	0	0	0	0	0	0	0	0	0	0	0	0	1	1	0	0	0	0	1	2	0	0	0
-0.487887	1	0	0	1	1	0	0	0	0	0	0	1	0	1	1	0	0	0	0	0	0	0	0	2	1	1	2	1	2	2	1	0	0	0
-0.371797	0	1	0	1	1	1	0	0	0	0	0	0	0	1	0	1	0	0	1	0	0	0	0	2	2	2	2	1	2	0	2	0	1	2
0.971113	1	1	0	1	1	1	0	0	0	0	0	1	1	1	0	0	0	1	0	0	0	1	0	2	2	2	2	2	2	2	2	3	3	3
-0.642633	1	1	0	1	0	0	0	0	0	0	0	1	1	0	0	0	0	0	0	0	0	0	0	2	2	2	0	1	0	1	1	0	0	1
1.02745	1	1	1	1	1	1	0	0	0	0	0	0	1	0	1	1	0	0	0	0	1	1	0	2	1	2	2	2	2	2	2	3	3	3
0.301352	1	1	1	1	1	0	0	0	0	0	0	1	1	0	1	0	0	0	1	0	0	0	0	0	2	2	1	2	2	1	2	2	2	1
0.897032	1	1	1	1	1	1	0	1	1	0	0	1	0	1	0	1	1	0	0	0	1	0	0	2	2	2	2	2	2	2	2	1	3	1
1.1428	1	1	1	1	1	1	0	1	1	1	0	1	0	1	0	1	0	0	0	0	1	0	1	2	2	2	2	2	1	2	2	3	3	3
0.622449	1	1	0	1	0	0	0	0	1	0	0	0	1	0	0	0	0	0	0	0	1	0	0	2	2	2	2	2	2	2	1	2	2	3
0.279806	1	1	1	1	1	0	0	0	1	0	0	0	0	0	1	1	0	0	0	0	1	0	0	2	2	2	2	2	2	2	2	1	3	3
-0.175505	1	1	0	0	0	1	0	0	0	0	0	1	1	0	0	0	0	0	1	0	0	0	0	2	2	2	1	2	1	2	1	1	2	1
0.404048	1	1	0	0	0	0	0	0	0	0	1	0	1	1	1	0	0	1	0	1	0	0	0	2	2	2	2	2	2	2	2	1	3	3
-0.540364	1	0	1	0	1	1	0	0	1	0	0	0	0	0	0	0	0	0	0	0	0	0	0	1	2	1	1	1	1	2	2	1	0	0
0.822738	1	1	1	1	1	1	0	0	0	1	0	1	1	1	1	0	1	0	0	1	0	0	0	2	2	2	2	1	2	2	2	3	3	3
-0.0980367	1	1	0	1	1	0	0	0	1	0	0	1	1	1	0	0	0	0	0	0	0	0	0	1	1	1	2	2	2	2	2	2	2	2
-0.692633	1	1	0	0	0	0	0	0	0	0	0	0	0	0	0	0	0	0	0	0	0	0	1	2	0	1	1	2	1	2	2	1	0	2
-0.842756	1	1	0	0	0	1	0	0	0	0	0	1	0	1	0	0	0	0	1	0	0	0	1	1	2	2	2	1	2	1	1	0	3	0
1.77259	1	1	1	1	0	1	1	1	0	0	1	0	1	1	1	1	0	0	1	1	1	0	0	2	2	2	2	2	2	1	1	3	3	3
0.404129	1	1	1	1	0	0	0	0	1	0	0	1	0	0	0	0	0	0	0	0	0	0	0	1	2	2	2	2	2	2	2	3	3	3
0.0675618	1	1	1	1	0	1	0	0	0	0	0	0	1	1	0	1	0	0	0	0	0	0	0	2	2	1	1	2	1	2	1	1	1	1
1.04222	1	1	1	1	1	1	1	0	1	0	1	1	1	1	1	0	0	0	1	0	0	0	0	2	2	2	1	2	2	2	2	3	3	3
-0.938649	0	1	0	0	0	0	0	0	1	0	0	1	0	0	0	0	0	0	0	0	0	0	0	2	0	1	0	1	1	1	2	1	0	1
0.0533066	1	1	1	1	1	0	0	0	1	0	0	0	0	0	1	0	0	0	1	0	0	0	1	2	2	2	2	2	2	1	2	2	2	2
-0.186469	0	1	0	1	1	0	0	0	0	0	0	1	1	1	0	1	0	1	0	0	0	0	0	2	1	1	1	1	1	2	2	1	1	1
0.511375	1	1	0	0	1	1	0	1	0	0	1	1	0	0	0	1	0	0	0	0	0	0	1	2	2	2	2	2	2	2	2	3	3	3
1.80713	1	1	1	1	1	1	1	0	0	1	0	0	1	0	1	0	1	0	0	1	1	1	1	2	2	2	2	2	2	2	2	3	3	3
-0.416696	1	1	1	1	0	1	0	0	0	0	0	1	0	0	1	0	0	1	0	0	0	0	0	1	2	2	2	2	1	2	2	0	1	1
1.49252	1	1	1	0	0	1	1	0	0	0	0	1	0	1	1	1	0	0	0	0	0	0	1	2	2	2	2	2	2	2	2	3	3	3
0.605087	1	0	1	0	1	0	0	0	1	1	0	1	1	0	1	0	1	0	0	0	0	0	0	2	2	2	2	2	2	1	2	3	2	3
1.60486	1	1	1	1	1	0	0	1	0	0	1	1	1	0	1	1	0	0	0	1	1	0	0	2	2	2	2	2	2	2	1	3	3	3
2.02282	1	1	1	0	1	1	1	1	1	1	1	1	1	0	0	0	0	0	0	1	1	0	1	2	2	2	2	2	2	2	2	3	3	3
0.911657	1	1	1	1	1	1	1	0	1	0	1	0	1	1	0	1	1	0	1	0	1	0	0	2	2	2	2	2	1	2	2	3	3	3
1.98906	1	1	1	1	1	1	1	1	1	1	1	1	1	1	0	1	0	1	0	0	1	0	0	2	2	2	2	2	2	2	2	3	3	3
-0.05277	1	1	1	1	0	0	0	1	0	0	0	1	1	1	0	0	0	0	0	0	0	0	0	2	1	2	2	2	1	1	1	0	1	2
0.0174805	1	1	1	1	1	0	0	0	0	0	0	0	1	1	0	0	0	0	0	0	0	0	0	1	1	1	2	2	1	2	2	1	1	2
1.5272	1	1	1	1	1	1	1	0	1	1	1	1	0	1	0	1	0	0	0	0	0	0	1	2	2	2	2	2	2	2	0	3	3	3
-0.672834	1	1	1	0	1	0	0	0	0	0	0	1	1	0	1	0	0	0	0	0	0	0	0	0	1	1	0	1	1	2	2	2	0	1
0.171467	1	1	1	0	0	0	0	1	0	1	0	1	0	1	0	0	0	0	0	0	1	0	0	2	1	1	2	2	2	2	1	2	1	2
-1.10779	1	0	0	1	1	0	0	0	0	0	0	0	0	0	0	0	1	0	0	0	0	0	0	1	1	1	1	1	0	0	2	1	1	0
-0.0210775	1	1	1	0	1	0	0	0	0	0	0	1	0	1	0	0	0	0	0	1	0	0	0	2	1	1	2	2	2	2	1	1	2	1
1.40617	1	1	1	1	1	0	0	0	0	0	0	1	1	0	0	1	0	1	1	0	1	0	0	2	2	2	2	2	2	2	2	2	3	3
0.326668	1	1	0	1	0	1	0	1	0	0	0	1	0	1	0	0	0	0	1	0	1	0	0	2	2	2	2	1	2	2	2	1	3	1
0.0781461	1	1	1	1	1	0	0	0	0	0	0	1	0	0	0	0	0	0	0	0	0	0	0	2	2	2	2	2	2	2	2	3	2	2
-0.774023	0	1	0	1	0	0	0	0	0	0	0	1	0	0	0	0	0	0	0	0	1	0	0	2	2	1	1	1	1	2	1	2	2	1
-1.92133	1	1	1	0	0	0	0	0	0	0	0	0	1	1	0	0	1	0	0	0	0	0	0	1	1	0	0	0	2	1	1	1	0	0
-0.561197	1	0	0	0	0	1	0	0	0	0	0	1	0	0	0	0	0	1	0	0	0	1	0	1	2	0	1	2	2	1	1	1	1	1
-1.64792	0	0	0	0	1	0	0	0	0	0	0	0	0	0	0	0	0	0	1	0	0	0	0	2	2	0	0	0	1	1	0	1	0	0
1.06258	1	1	1	1	0	1	0	1	0	0	0	1	0	1	0	1	0	0	1	0	1	1	1	2	2	2	2	2	2	2	1	3	3	3
-0.00944738	1	1	0	1	0	0	0	0	0	0	0	0	1	0	0	0	0	0	0	1	0	0	0	2	2	2	1	2	1	1	2	1	1	0
1.17469	1	1	1	1	1	1	1	0	0	0	1	0	1	0	1	0	0	0	0	0	1	0	0	2	1	2	2	2	2	2	2	3	3	3
1.12664	1	1	1	1	1	0	1	1	0	0	1	0	1	1	0	1	0	0	0	0	1	0	0	1	2	2	2	2	2	2	0	3	3	3
0.891441	1	1	1	1	1	1	1	0	0	0	0	1	1	1	1	0	0	0	0	1	0	0	0	1	1	2	2	2	2	1	1	2	3	3
0.608766	1	1	0	1	1	1	0	0	0	0	0	0	0	1	0	1	0	0	1	0	0	0	0	2	2	2	2	2	2	2	1	2	3	2
0.780957	1	1	1	1	0	1	0	0	0	1	0	1	1	1	0	1	0	1	0	0	1	1	1	2	2	2	2	2	2	1	2	3	3	1
0.290083	1	1	1	1	1	0	0	0	0	0	0	0	1	0	1	0	0	0	0	0	0	0	0	1	1	2	2	2	1	2	2	2	3	2
-0.0773025	1	1	0	1	0	0	0	0	1	1	0	1	1	1	0	0	0	0	1	0	1	0	0	2	1	0	2	2	2	1	1	2	3	2
-0.341795	1	1	0	0	1	0	0	0	0	0	0	1	0	1	0	1	0	0	0	0	0	0	0	2	2	2	1	2	2	2	1	2	1	1
-0.660225	1	1	1	0	0	0	0	0	0	0	0	0	0	0	0	0	0	0	0	0	0	0	1	2	1	1	1	1	1	1	2	3	1	0
-0.120431	1	1	0	1	0	1	0	0	0	0	0	1	0	1	0	0	0	0	0	0	0	0	1	2	2	2	2	1	1	2	2	1	2	0
1.86707	1	1	1	1	0	1	1	0	1	0	1	1	0	1	0	1	0	1	0	1	1	0	0	2	2	2	2	2	2	2	1	3	3	3
-0.00133923	1	1	0	0	1	0	0	0	0	0	0	0	1	0	0	0	0	0	0	0	1	0	1	1	2	1	2	1	2	2	0	0	2	2
1.51551	1	1	1	1	0	1	1	0	1	1	1	1	1	1	0	1	1	1	1	0	0	0	0	2	2	2	2	2	2	1	2	3	3	2
-0.725586	1	0	1	1	1	0	0	0	0	0	0	1	0	0	0	0	0	0	0	0	0	0	0	2	1	0	1	1	2	1	2	1	1	1
1.73313	1	1	1	1	1	1	0	1	0	1	1	1	1	0	1	1	0	0	1	1	1	0	0	2	2	2	2	2	2	2	2	3	3	3
-1.25248	1	0	0	0	1	0	0	0	0	0	0	1	0	0	0	0	0	0	0	0	0	0	0	1	1	0	1	1	1	1	2	0	0	1
0.401226	1	1	1	1	1	0	0	0	1	0	0	1	1	1	0	0	0	0	0	1	0	0	0	2	2	2	2	2	2	2	2	3	2	2
0.464836	1	1	1	1	0	0	0	0	0	0	0	0	0	1	0	1	0	0	1	0	0	0	0	2	2	2	2	2	1	1	1	3	3	3
-1.07763	1	0	1	0	1	0	0	0	0	0	0	0	0	0	0	0	0	1	0	0	0	0	0	2	1	1	1	1	0	2	2	0	1	0
2.52603	1	1	1	1	1	1	1	1	1	1	1	1	1	1	1	1	1	0	0	0	1	0	0	2	2	2	2	2	2	2	2	3	3	3
0.592365	1	1	1	1	1	1	0	0	0	0	0	1	0	0	0	0	0	0	0	0	0	0	0	1	2	2	2	2	1	2	1	3	3	2
-1.03278	1	1	0	0	0	0	0	0	0	0	0	0	0	0	0	0	0	0	0	0	0	0	0	1	1	1	1	0	2	1	1	0	0	1
-1.45867	1	1	0	1	0	1	0	0	0	0	0	1	0	1	0	0	0	0	0	0	0	0	0	2	1	0	0	1	0	0	2	0	0	1
-1.65031	1	1	0	1	1	0	0	0	0	0	0	0	1	0	0	0	0	0	0	0	0	0	0	1	0	1	0	1	0	0	2	1	0	0
-0.443887	0	1	0	0	1	0	0	0	0	0	0	1	0	1	1	0	0	0	0	0	0	0	0	1	2	2	1	1	1	2	1	2	0	1
-1.60182	0	1	1	0	1	0	0	0	0	0	0	1	0	0	1	0	0	0	0	0	0	0	0	0	0	0	0	1	0	0	1	0	1	0
-1.27062	1	0	0	1	0	1	0	0	0	0	0	0	0	0	0	0	0	0	1	0	0	0	0	1	2	0	0	1	0	2	1	1	1	0
-1.78865	0	1	0	1	1	0	0	0	0	0	0	0	0	0	0	0	0	0	0	0	0	0	0	0	0	0	0	1	1	1	0	0	1	0
-0.702585	0	1	1	1	1	0	0	0	0	0	0	0	0	0	0	0	0	1	0	1	0	1	0	2	2	1	2	2	2	1	2	1	1	1
-0.300472	1	1	0	1	0	0	0	0	0	0	0	1	0	0	1	0	0	0	0	0	0	0	0	0	2	2	1	2	1	2	2	3	3	2
1.06447	1	1	1	1	1	0	0	1	0	0	0	1	1	0	0	1	0	1	0	0	1	0	0	2	2	2	2	2	2	2	2	3	3	3
0.736879	1	1	1	1	1	0	0	0	1	0	0	0	0	0	0	0	0	0	0	0	0	0	0	2	1	2	2	2	2	2	2	3	3	2
-0.149769	1	1	0	1	0	1	0	0	0	0	0	0	1	0	0	0	0	0	0	0	0	0	0	1	2	1	2	1	1	2	2	2	1	3
-0.153638	1	1	1	1	1	0	0	0	0	0	0	1	1	0	0	1	0	0	0	0	0	0	0	2	2	2	1	2	2	1	2	0	1	1
-0.902996	1	0	0	0	1	0	0	0	0	0	0	0	0	0	1	0	0	0	0	0	0	0	0	1	2	1	1	0	1	1	2	0	1	1
1.31727	1	1	1	1	1	1	1	0	1	0	1	1	1	1	1	0	0	1	1	1	0	0	0	2	2	2	2	2	2	2	2	3	3	2
1.01265	1	1	1	1	1	0	1	0	0	0	0	1	0	1	1	0	0	1	1	0	0	0	1	2	2	2	1	2	1	2	2	2	3	3
-0.562271	1	0	0	1	1	0	0	0	0	0	0	1	0	0	0	0	0	0	0	0	0	0	0	2	2	2	2	1	1	1	0	1	1	2
1.68535	1	1	1	1	0	1	1	1	0	0	0	1	0	1	1	0	0	0	0	0	0	1	0	2	2	2	2	2	2	1	2	3	3	3
-0.965856	1	1	0	0	0	0	0	0	0	0	0	1	1	0	0	0	0	1	0	0	0	0	0	2	2	1	1	2	1	1	2	1	1	0
0.804207	1	1	0	1	0	1	0	1	0	1	0	1	1	1	1	0	0	0	0	0	0	0	0	2	2	2	2	1	2	2	2	3	2	3
1.45359	1	1	1	1	0	0	0	1	0	1	1	1	1	1	1	0	0	0	0	0	1	1	1	2	1	2	2	2	2	2	2	3	3	3
0.345041	1	1	1	0	0	1	0	0	1	0	0	1	1	0	1	0	0	1	0	1	0	0	0	2	2	2	2	2	2	2	1	2	2	2
-0.688651	1	1	0	0	0	0	0	0	0	0	0	1	0	0	0	1	1	1	0	0	0	1	0	2	0	2	1	2	1	1	2	2	1	1
-0.205497	1	1	1	1	1	0	0	0	0	0	0	0	0	0	0	0	0	0	1	0	0	0	0	2	0	2	1	1	2	1	1	1	0	1
0.705231	1	1	1	1	0	0	0	0	0	0	0	1	1	1	0	1	0	0	1	0	1	0	1	2	2	1	2	2	2	1	2	3	3	3
-1.85156	0	1	0	0	0	0	0	0	0	0	0	1	0	0	0	0	0	0	0	0	0	0	0	0	0	0	0	1	0	1	2	0	0	0
-0.845923	1	1	1	0	1	0	0	0	0	0	0	1	0	1	0	0	0	0	0	0	0	0	0	0	1	1	1	1	0	0	2	0	0	1
0.345203	1	1	0	1	1	0	0	0	0	0	0	1	1	0	1	0	0	0	0	0	0	0	0	1	2	2	2	2	2	2	1	3	3	3
-0.378775	1	0	1	0	1	0	0	0	0	0	0	1	0	0	0	1	0	0	0	0	0	0	0	1	1	1	1	1	1	2	0	0	1	0
-1.1971	0	0	1	0	0	0	0	0	0	0	0	0	0	0	0	0	0	0	0	0	0	0	0	1	1	0	2	0	1	0	1	0	0	0
0.249936	1	1	0	1	0	0	0	0	0	0	0	1	0	1	0	0	0	0	1	0	1	0	0	2	2	1	2	2	2	1	2	2	1	2
0.753644	1	1	1	1	1	0	0	0	0	1	0	1	0	0	1	1	1	1	0	0	0	0	1	2	1	2	2	2	2	2	2	3	2	3
-1.70892	0	1	0	0	0	0	0	0	0	0	0	1	0	0	0	0	0	1	0	0	0	0	0	0	1	0	0	0	0	0	1	0	0	0
-0.435208	1	1	1	0	0	1	0	0	0	0	0	1	1	0	0	0	0	0	0	0	0	0	0	1	1	1	2	1	0	2	2	0	1	1
-0.762207	1	0	1	1	0	0	0	0	0	0	0	1	0	0	1	0	0	0	0	0	0	0	0	2	1	1	1	0	1	0	1	1	1	0
0.402554	1	1	1	1	0	1	0	0	1	1	0	1	1	0	0	0	0	0	0	0	1	0	1	2	2	1	2	2	2	2	2	3	3	3
-0.209561	0	1	1	1	0	1	0	0	0	0	1	1	0	0	1	0	0	0	0	0	0	0	1	0	2	1	2	2	2	0	1	3	1	1
-0.508501	1	1	0	0	0	1	0	0	0	0	0	1	0	0	0	0	0	1	0	0	0	0	0	0	1	2	2	2	2	0	2	1	0	0
0.17465	1	1	1	0	1	0	0	0	1	0	0	1	0	1	0	1	1	1	1	0	0	0	0	1	1	2	2	1	1	1	2	0	3	3
-0.965733	1	1	0	1	0	0	0	0	0	1	0	1	1	0	0	0	0	0	0	0	0	0	0	2	1	1	0	1	0	1	2	1	1	0
-0.93592	0	1	1	0	0	0	0	0	0	0	0	1	0	1	1	1	0	0	0	0	0	0	0	2	2	0	0	1	1	1	1	0	0	2
-0.400646	1	1	0	1	1	1	0	0	0	0	0	0	1	0	0	0	0	0	0	0	0	1	0	2	2	1	1	2	0	2	1	1	0	1
1.9194	1	1	1	1	1	1	1	1	1	1	1	1	1	1	1	1	0	1	1	0	1	1	0	2	2	2	2	2	2	2	2	3	3	3
-1.83401	0	0	0	0	1	0	0	0	0	0	0	0	0	0	1	0	0	0	0	0	0	0	0	0	1	1	0	1	0	0	2	0	0	0
-0.140724	1	1	1	1	1	1	0	0	0	0	0	1	1	0	0	1	0	0	0	0	0	0	0	2	1	2	2	1	2	0	2	2	2	3
0.371469	1	1	0	1	1	1	0	0	0	0	0	1	0	1	1	0	0	0	1	0	1	0	0	2	1	1	1	2	2	2	1	3	3	3
0.270431	1	1	1	1	0	0	0	0	0	0	1	1	1	0	1	0	0	0	0	0	0	0	0	2	2	2	2	2	2	2	1	3	3	3
1.56018	1	1	1	1	1	1	0	1	0	0	1	1	0	0	1	1	0	1	0	0	1	0	0	2	2	2	2	2	2	2	2	3	3	3
-1.68566	0	0	0	0	0	0	0	0	0	0	0	1	0	0	0	0	0	0	0	0	0	0	0	2	1	0	0	0	0	0	2	0	0	0
0.28522	1	1	0	0	1	0	0	0	0	0	1	0	1	0	1	1	0	1	0	0	0	0	0	2	1	2	2	2	2	2	0	3	3	2
-1.02473	1	0	0	0	0	0	0	0	0	0	0	0	0	0	0	1	0	0	0	0	0	0	0	0	1	0	0	2	1	1	1	0	0	0
0.396506	1	1	1	0	1	1	0	0	1	0	1	0	0	0	0	1	0	1	0	0	0	0	0	2	2	1	2	2	1	1	2	3	3	3
0.698283	1	1	1	0	1	1	0	0	0	1	0	1	1	0	1	0	0	0	0	0	0	0	0	2	2	2	2	2	2	2	1	2	3	3
-0.852947	1	0	1	0	1	0	0	0	0	0	0	1	0	1	0	0	0	1	1	0	0	0	0	2	2	0	0	2	2	0	1	0	0	0
-0.214648	1	1	1	1	0	0	0	0	0	0	0	0	0	0	1	0	0	0	0	0	0	0	0	2	2	2	1	1	2	1	0	1	1	2
-0.531268	1	1	1	1	0	0	0	0	0	1	0	0	0	0	0	0	0	1	0	0	0	0	0	2	0	1	1	2	2	2	1	1	1	0
-1.27924	1	1	0	1	0	0	0	0	0	0	0	0	0	1	0	0	0	0	0	0	0	0	0	1	0	0	0	1	1	2	0	0	0	0
0.397084	1	1	1	0	1	1	0	0	0	1	1	1	0	0	1	0	0	0	0	0	0	0	1	1	2	2	2	2	2	2	2	2	2	1
0.423046	1	1	1	1	1	0	0	1	0	0	0	1	0	1	0	0	0	0	1	0	1	0	0	2	2	2	2	2	2	2	2	3	3	3
-0.133464	1	1	1	1	0	0	0	0	0	0	0	0	0	0	0	0	0	0	0	0	0	0	0	1	1	0	1	2	2	1	1	1	1	2
0.483928	1	1	1	1	1	1	0	0	1	0	1	1	0	1	1	0	0	0	0	0	0	0	1	2	2	2	2	2	0	2	2	2	3	3
0.348616	1	1	1	1	1	1	0	0	0	0	0	1	1	0	0	1	0	0	0	0	0	0	0	2	2	2	1	2	2	2	2	2	1	3
2.32483	1	1	1	1	1	0	1	1	1	1	1	1	0	1	0	1	1	0	1	1	1	0	1	2	2	2	2	2	2	2	2	3	3	3
-0.863895	1	0	0	0	0	0	0	0	1	0	0	0	0	1	0	0	0	0	0	0	0	1	0	1	1	1	1	2	1	2	1	0	1	0
0.376886	1	1	1	1	0	1	0	1	0	0	0	0	0	1	0	0	0	0	1	0	0	0	0	2	2	2	1	2	2	1	2	3	2	3
-2.11938	0	1	0	0	0	0	0	0	0	0	0	0	0	0	0	0	1	0	0	0	0	0	0	2	1	0	0	0	0	1	1	1	0	0
-0.128989	1	1	1	1	1	0	0	0	0	0	0	1	0	0	1	0	0	0	0	0	0	0	0	2	0	2	2	2	1	1	1	1	1	3
0.983198	1	1	1	1	1	0	1	0	1	1	1	1	1	0	1	0	0	1	1	1	1	0	0	2	2	2	2	2	2	2	2	3	3	3
-0.874834	1	1	0	0	0	0	0	0	0	0	0	0	0	0	1	0	0	0	0	0	0	0	0	2	2	1	2	2	2	1	2	0	0	1
-0.351137	1	1	0	1	0	0	0	1	0	0	0	0	1	1	1	0	0	0	0	0	1	0	0	2	2	1	1	2	2	2	2	2	1	1
-0.590817	1	1	0	1	0	0	0	0	0	0	0	0	1	0	1	0	0	0	1	0	0	0	0	2	1	2	0	2	0	1	1	0	1	1
-0.365329	1	1	1	1	0	0	0	0	0	0	0	1	0	0	0	0	0	0	1	0	0	0	0	2	2	0	1	1	1	0	1	3	2	1
0.846253	1	1	1	1	0	0	0	0	1	0	0	1	1	1	0	0	0	0	0	0	1	0	0	1	2	2	2	2	2	2	2	3	2	3
-0.12575	1	1	1	0	1	0	0	0	1	1	0	1	0	0	1	1	1	0	0	0	0	0	0	2	0	2	2	2	2	2	2	3	3	2
1.81542	1	1	1	1	0	1	1	1	1	1	1	1	1	0	0	1	0	0	0	0	0	0	0	2	2	2	2	2	2	1	2	3	3	3
-0.440681	1	1	0	1	1	0	0	0	0	0	0	1	0	1	0	1	0	0	0	0	0	0	0	2	2	2	1	1	2	1	2	3	0	1
-1.16574	1	0	1	0	0	1	0	0	0	0	0	1	0	1	0	0	0	0	0	0	0	0	0	2	0	0	1	1	1	1	2	1	0	1
0.639156	1	1	1	1	0	1	0	0	0	0	0	1	1	0	0	1	0	0	0	0	0	0	0	2	2	2	2	2	2	2	2	3	2	2
-0.102419	1	1	1	1	0	0	0	0	1	0	0	1	0	0	0	0	0	0	0	0	0	0	0	1	1	2	2	2	2	1	1	1	1	2
-0.1665	1	1	0	0	0	0	0	0	0	0	0	1	1	1	1	0	0	0	1	0	0	0	0	2	1	2	1	2	1	2	2	1	0	2
-1.61352	1	0	0	0	0	0	0	0	0	0	0	0	0	0	0	0	0	0	1	0	0	0	0	1	1	0	0	1	0	0	1	0	0	0
-0.817597	1	1	0	1	1	0	0	0	0	0	0	0	0	0	0	0	0	0	0	0	0	0	0	2	2	0	1	1	1	1	2	0	0	2
-0.569364	1	0	1	0	1	0	0	0	0	0	0	1	0	0	0	0	0	1	0	0	0	0	0	0	1	1	2	2	1	1	2	1	1	2
-0.787929	0	1	0	0	0	0	0	0	0	0	0	1	1	1	0	0	0	0	0	0	0	0	0	1	2	2	1	1	1	1	2	0	1	0
-1.31472	1	1	0	1	1	0	0	0	0	0	0	1	0	1	0	0	0	0	0	0	1	0	0	2	0	0	1	0	1	0	1	0	1	0
-0.118582	1	1	1	1	1	0	0	0	0	0	0	0	0	0	0	0	0	0	1	0	0	0	0	1	2	2	1	2	1	2	2	1	1	2
1.09726	1	1	1	1	1	0	0	0	0	0	0	0	1	0	1	1	0	0	0	0	1	0	0	2	1	2	2	2	2	1	2	3	2	3
-0.658417	1	1	1	0	1	1	0	0	0	0	0	1	0	0	0	0	1	0	0	0	0	0	0	2	1	1	0	1	2	1	2	0	1	1
-0.106188	1	1	1	0	1	0	0	0	0	0	0	1	0	1	0	0	0	0	0	0	0	0	0	2	2	2	2	1	1	1	1	1	3	1
-0.0725458	1	1	1	0	1	0	0	1	0	0	0	1	0	0	0	1	0	0	0	0	1	0	1	2	2	2	2	2	2	2	2	2	1	1
0.88985	1	1	1	1	1	0	1	0	1	0	0	1	0	0	1	0	1	0	0	0	1	0	0	2	2	2	2	2	2	2	2	1	3	3
-0.244572	1	1	0	1	0	0	0	0	0	0	0	0	0	0	0	0	0	0	0	0	0	0	0	2	2	1	1	2	1	0	1	1	3	2
2.49907	1	1	1	1	1	0	1	1	0	0	1	1	1	1	1	1	1	1	1	0	1	0	1	2	2	2	2	2	2	2	2	3	3	3
-2.38346	0	0	0	1	0	0	0	0	0	0	0	0	0	0	0	0	0	0	0	0	0	0	0	1	0	0	0	0	0	1	0	0	0	0
0.000726459	1	1	0	1	1	0	0	0	0	0	0	0	1	0	0	1	0	0	1	0	0	0	0	1	2	1	1	2	2	2	2	2	3	2
-0.724392	1	1	0	1	1	0	0	0	0	0	0	0	0	0	1	0	0	0	0	0	0	0	0	2	2	0	0	2	2	1	0	1	1	0
-0.123977	1	1	1	1	1	0	0	0	0	0	0	0	1	1	1	1	0	0	1	1	0	0	0	2	2	2	2	1	2	1	2	1	1	2
1.32183	1	1	1	1	0	1	0	0	1	0	1	1	1	0	0	0	0	0	1	0	1	1	1	2	2	2	2	2	2	2	2	3	3	3
0.360999	1	1	1	0	0	1	0	0	0	1	1	0	1	0	1	0	1	0	0	0	1	0	0	2	1	2	2	2	1	2	2	3	2	2
-0.310009	1	1	0	0	1	0	0	0	0	0	0	1	0	1	1	0	0	0	0	0	0	0	0	1	1	2	0	1	2	0	2	2	0	2
-1.25433	0	1	0	1	0	0	0	0	0	0	0	1	0	0	0	0	0	0	0	0	0	0	0	1	1	0	1	2	0	0	1	0	0	0
-0.419952	1	1	0	1	0	0	0	0	0	0	0	1	0	0	1	1	0	0	0	0	0	0	0	2	0	1	1	2	1	0	2	3	2	0
-0.773198	1	1	0	1	0	0	0	0	0	0	0	0	0	0	0	0	0	0	0	0	0	0	0	1	2	1	1	0	2	1	0	1	2	1
1.2037	1	1	1	1	1	1	0	1	0	0	1	1	1	0	0	0	0	0	0	0	0	0	0	2	2	2	2	2	2	2	2	3	3	3
-0.54986	1	1	0	1	1	0	0	0	1	0	0	1	1	0	0	0	0	0	0	0	0	0	0	2	2	1	2	1	1	2	2	1	1	0
-0.427233	1	1	0	0	1	0	0	0	0	0	0	1	1	0	0	0	0	0	0	0	0	0	0	2	2	2	1	2	0	2	0	3	1	1
0.0337036	1	1	1	0	1	1	0	0	0	0	0	0	0	1	0	0	0	0	0	0	0	0	0	1	2	2	1	2	2	1	2	2	2	3
-0.576847	1	1	1	1	0	0	0	0	0	0	0	0	1	0	0	0	0	0	0	0	1	0	0	2	2	1	1	2	0	2	2	1	1	1
1.10412	1	1	1	0	1	1	1	1	1	0	1	1	0	0	0	0	0	0	0	1	0	1	1	2	2	2	2	2	2	1	1	2	3	3
0.090813	1	1	1	1	1	1	0	0	0	0	0	0	0	1	0	0	0	0	0	0	1	1	0	2	2	2	2	1	0	1	1	3	2	2
-0.0014154	1	1	0	1	0	1	0	0	0	0	0	0	1	0	0	0	0	0	0	0	0	0	0	1	2	2	1	1	2	1	2	3	2	1
-0.0804482	1	1	1	1	0	0	0	0	0	0	0	1	1	0	1	0	0	0	0	0	1	0	0	2	2	2	2	2	2	1	1	3	1	3
-1.13709	1	1	0	0	1	0	0	0	0	0	0	1	0	0	0	1	0	0	0	0	0	0	0	2	2	1	0	1	0	0	2	0	1	0
0.0799878	1	1	1	1	0	0	0	0	0	0	0	1	0	0	1	0	0	0	0	0	0	0	0	2	2	2	1	2	1	0	2	2	2	3
-0.176592	1	1	1	1	1	0	0	0	1	0	0	1	0	1	0	1	0	0	0	0	1	0	1	1	1	1	2	1	2	1	2	1	3	2
-1.17104	1	0	0	1	0	0	0	0	0	0	0	1	1	0	0	0	0	0	0	0	0	0	1	0	2	1	0	2	0	2	2	0	0	0
-0.692633	1	1	1	0	0	0	0	0	0	0	0	0	1	1	0	0	0	0	0	0	0	1	0	2	1	0	1	2	1	1	2	0	1	2
0.619295	1	1	1	1	1	1	0	0	1	0	0	1	1	1	1	0	0	1	0	0	0	0	0	1	1	2	2	2	2	2	2	3	1	3
1.05201	1	1	0	1	1	1	0	0	0	0	0	1	1	1	1	1	0	0	0	1	0	0	0	1	2	2	2	2	1	1	2	3	3	3
0.69098	1	1	1	1	1	0	0	0	1	0	0	1	1	1	1	1	0	0	0	0	1	0	0	2	1	2	2	2	2	1	1	3	3	3
0.493756	1	1	1	1	1	0	0	1	0	0	1	1	1	0	0	1	0	0	0	0	0	0	1	2	2	2	2	2	2	1	2	3	3	2
-0.997438	0	1	0	0	0	1	0	0	0	0	0	1	0	0	0	0	0	0	0	0	0	0	0	1	2	0	1	1	0	1	0	0	0	1
1.10666	1	1	1	1	0	1	0	1	0	1	0	1	1	1	0	0	0	0	1	0	0	1	0	2	2	2	2	2	2	1	1	3	3	3
-1.2966	1	0	0	1	0	0	0	0	0	0	0	0	1	0	0	0	0	1	0	0	0	0	1	2	1	0	0	0	1	0	1	1	0	0
0.665943	1	1	1	1	1	1	0	0	1	0	1	0	0	0	0	1	0	0	0	0	0	0	0	2	2	2	2	2	2	1	1	2	3	3
-1.47891	0	0	0	0	0	0	0	0	0	0	0	0	0	0	0	0	0	0	0	0	0	0	0	1	1	1	0	0	1	0	2	1	0	0
1.11831	1	1	1	0	1	1	1	0	0	0	0	1	0	1	1	1	0	0	0	0	0	0	1	2	2	2	2	2	2	2	2	3	3	3
1.48097	1	1	1	1	0	1	1	1	1	1	0	1	1	1	1	0	0	0	1	0	1	1	1	2	2	2	2	2	2	0	2	3	3	3
0.258311	1	1	0	1	0	0	0	0	1	0	0	1	0	0	1	0	0	0	0	0	0	0	0	2	2	2	2	1	0	1	1	1	3	3
0.88181	1	1	1	1	1	0	0	1	0	0	1	1	0	0	0	1	0	0	0	0	1	0	1	2	2	2	2	2	1	1	2	3	1	3
0.306239	1	1	1	1	1	1	1	0	0	0	0	1	0	0	1	0	0	0	0	0	1	0	1	2	2	1	2	2	2	1	2	3	3	2
-1.49205	1	1	0	1	1	0	0	0	0	0	0	0	0	0	0	0	0	0	0	0	0	1	0	0	1	0	0	1	2	1	2	0	1	0
-1.7053	0	1	0	0	1	0	0	0	0	0	0	0	0	0	0	1	0	0	0	0	0	0	0	1	2	0	0	1	0	1	2	0	0	0
0.930952	1	1	0	0	1	1	0	0	1	0	1	1	0	0	1	1	0	0	0	1	0	0	1	2	2	2	2	2	2	2	2	3	3	3
1.08753	1	1	1	1	1	1	0	1	1	0	1	1	0	1	0	0	0	1	0	0	1	0	1	2	2	2	2	2	2	2	2	2	3	3
0.270036	1	1	1	0	1	0	0	0	0	1	0	1	1	0	0	0	0	0	0	0	0	0	0	2	1	2	1	2	1	1	1	3	2	3
-0.438995	1	0	0	0	0	0	0	0	0	1	0	1	1	1	0	0	0	0	0	0	0	0	0	2	2	1	2	1	0	2	1	0	2	1
-0.874609	1	1	1	1	1	1	0	0	0	0	0	0	1	0	0	0	0	0	0	0	0	0	0	2	0	0	1	2	1	2	1	1	2	0
-0.555742	1	1	0	0	1	0	0	0	0	0	0	1	1	1	0	0	0	0	1	0	0	0	1	2	1	1	1	1	1	0	2	3	1	1
-1.15613	0	1	0	0	0	0	0	0	0	0	0	0	1	1	1	0	0	0	0	0	0	0	0	1	2	0	1	0	0	1	2	1	0	1
-0.76149	1	1	1	1	1	0	0	0	0	0	0	1	0	0	0	1	0	0	0	1	0	0	0	2	2	1	1	1	1	2	2	0	2	0
0.359121	1	1	0	1	1	0	1	0	0	0	0	1	0	0	0	1	0	0	0	0	0	0	0	2	2	2	2	2	2	2	1	2	3	3
-0.958685	0	0	0	1	0	0	0	0	0	0	0	0	0	0	1	0	0	1	1	0	1	0	0	1	0	0	0	1	1	1	1	1	2	1
1.85029	1	1	1	1	1	1	1	1	0	0	0	1	1	1	1	1	0	0	1	1	0	1	1	2	2	2	2	2	2	1	2	3	3	3
0.65595	1	1	1	1	1	0	0	0	0	0	0	1	0	0	1	1	0	0	0	0	0	0	0	2	2	2	2	2	2	1	2	1	3	2
-0.220052	1	1	1	1	1	1	0	0	0	0	0	1	0	0	0	0	0	0	1	0	0	0	0	0	1	1	1	1	1	1	2	3	3	1
-0.351951	1	0	0	1	0	0	0	0	0	0	0	0	0	0	0	0	0	0	0	0	0	0	1	2	2	2	1	2	1	2	2	0	2	2
-0.526165	0	0	1	0	1	0	0	0	0	0	0	0	1	0	0	1	0	0	0	0	1	0	0	0	2	1	2	2	0	1	0	1	2	1
0.441439	1	1	1	1	1	1	0	0	0	0	0	1	1	1	1	0	0	0	0	0	0	0	0	1	2	2	2	2	2	2	2	3	2	2
1.25601	1	1	1	1	1	1	0	1	1	1	1	1	1	0	1	0	0	1	0	1	1	0	0	2	2	2	2	2	2	2	1	3	3	3
-1.61832	0	0	0	1	0	0	0	0	0	0	0	1	0	0	0	0	0	0	0	0	0	0	0	0	1	0	1	2	1	0	2	1	0	0
-1.71454	0	1	1	1	0	0	0	0	0	0	0	0	1	1	0	0	0	0	0	0	0	1	0	1	1	1	0	1	0	0	2	0	0	0
-0.49886	1	1	0	0	1	0	0	1	0	1	0	0	1	0	0	0	0	0	0	0	0	0	0	1	0	2	1	2	2	2	2	3	1	1
-0.183591	1	1	0	0	1	0	0	0	0	0	0	1	1	0	0	0	0	0	0	0	1	0	0	1	1	1	2	2	1	1	1	0	2	0
1.61493	1	1	1	1	1	1	1	1	0	1	1	1	1	0	1	0	1	0	0	0	0	0	0	2	2	2	2	2	2	2	2	3	3	3
-0.245045	1	1	1	0	0	0	0	0	1	0	0	0	0	1	0	0	0	0	0	0	0	0	1	2	1	1	1	1	2	2	2	3	2	2
0.18538	1	1	0	1	1	1	0	0	0	0	0	1	0	0	1	1	0	0	1	0	0	0	0	2	1	1	2	2	2	1	1	2	3	3
-0.886332	1	1	0	0	0	0	0	0	0	0	0	0	0	0	0	0	0	0	1	0	0	0	0	1	2	1	1	1	2	1	1	1	1	0
-0.710735	1	1	0	1	0	0	0	0	0	0	0	0	1	1	0	0	0	1	0	0	0	0	0	2	1	0	1	2	2	1	2	0	0	1
-1.2913	0	0	0	1	0	0	0	0	0	0	0	1	0	0	0	0	0	0	0	0	0	0	0	1	0	0	0	0	0	1	2	0	0	1
1.30229	1	1	1	1	1	0	1	1	0	1	1	1	1	0	1	0	0	0	0	1	1	0	0	2	2	2	2	2	2	2	2	3	3	3
0.177913	1	1	1	1	0	0	0	0	0	0	0	1	0	0	0	0	1	0	0	0	0	0	1	1	2	2	2	2	2	2	1	2	2	3
-1.20813	1	0	1	1	0	0	0	0	0	0	0	1	1	0	0	0	0	1	0	0	0	0	0	1	1	0	0	1	1	1	0	0	2	0
1.96848	1	1	1	1	1	1	1	1	1	1	1	1	1	1	0	0	1	0	0	0	1	0	0	1	2	2	2	2	2	2	2	3	3	3
-1.64733	0	1	0	1	0	0	0	0	0	0	0	1	0	0	0	0	0	0	0	0	0	0	0	2	1	1	0	1	0	0	0	1	1	0
1.63877	1	1	1	1	1	0	0	1	1	1	1	1	0	1	1	1	0	1	0	0	1	0	0	2	2	2	2	2	2	2	2	3	3	3
-1.44506	0	0	0	0	1	1	0	0	0	0	0	0	1	0	1	0	0	0	0	0	0	0	0	0	2	0	0	2	0	0	1	1	0	0
-1.01188	1	1	0	1	1	0	0	0	0	1	0	0	1	0	0	0	0	0	0	0	0	0	0	2	1	0	2	1	1	2	1	0	0	1
-0.641317	1	1	0	0	0	0	0	0	0	0	0	1	0	1	1	0	0	0	0	0	0	0	0	2	2	0	0	2	1	1	1	0	1	0
-0.697503	1	1	1	0	0	0	0	0	0	0	0	0	0	1	1	0	0	0	1	0	0	0	0	1	2	1	1	2	2	1	2	0	1	1
1.13069	1	1	1	1	0	1	1	1	1	1	0	0	1	1	1	0	1	0	0	0	1	0	0	1	2	2	2	2	2	1	2	3	3	3
-0.331756	1	1	1	1	0	1	0	0	1	0	0	1	0	0	0	0	0	1	0	0	0	0	0	2	1	2	1	2	2	1	1	1	1	1
1.28796	1	1	0	1	0	1	0	1	0	1	0	1	1	1	1	0	0	1	1	0	0	0	0	2	2	2	2	2	2	2	2	3	3	3
-0.896919	0	1	1	1	0	0	0	0	0	0	0	0	1	0	0	0	0	0	0	0	0	0	0	0	1	0	0	2	0	0	1	2	0	0
-0.480577	1	0	1	0	0	0	0	0	0	0	0	1	0	0	0	0	0	0	1	0	0	0	0	1	2	1	2	1	1	1	0	1	3	1
0.358224	1	1	1	0	0	1	0	0	0	0	0	0	1	1	1	0	1	0	1	0	0	0	0	2	1	2	2	2	2	1	1	2	2	3
-1.83319	0	0	0	0	1	0	0	0	0	0	0	0	1	1	0	0	0	0	0	0	0	0	1	0	0	0	0	1	0	1	1	0	0	0
0.543464	1	1	1	1	0	0	0	0	0	0	0	1	0	1	1	0	0	0	0	0	1	0	1	2	2	2	2	2	2	1	2	2	3	2
0.713198	1	1	0	1	1	1	1	0	0	0	0	1	0	0	1	1	0	0	0	0	1	0	0	1	1	2	2	2	2	2	1	3	2	3
1.766	1	1	1	1	1	1	1	1	1	0	1	0	0	0	0	1	0	1	0	1	0	0	0	2	2	2	2	2	2	2	2	3	3	3
2.43348	1	1	1	1	1	1	1	1	1	0	1	1	1	0	1	0	0	1	1	0	1	0	0	1	2	2	2	2	2	2	2	3	3	3
-0.427317	0	1	0	1	0	0	0	0	0	0	0	1	0	0	0	0	0	0	0	0	0	0	1	2	2	1	1	1	1	1	2	1	3	2
0.0899684	1	1	0	0	1	0	0	0	1	0	0	0	1	1	1	0	0	0	1	0	0	0	0	1	2	2	2	2	2	1	2	3	2	2
-1.05481	0	0	1	1	0	0	0	0	0	0	0	0	0	0	0	0	0	0	0	1	0	0	0	2	2	0	1	0	1	1	0	0	0	0
-0.0327088	1	1	0	1	0	1	0	0	0	0	1	1	1	0	1	0	0	0	0	1	0	0	1	2	2	2	2	1	2	1	1	3	1	2
-2.19028	0	0	0	1	0	0	0	0	0	0	0	0	0	0	0	0	0	0	0	0	0	0	0	2	2	0	0	0	1	1	0	0	0	0
-1.35422	1	0	1	1	0	0	0	0	0	0	0	0	1	0	0	0	0	0	0	0	0	0	0	2	2	0	0	1	2	0	1	0	0	0
-0.0592831	1	1	0	1	0	0	0	1	0	0	0	1	1	1	1	0	0	0	0	0	0	0	0	2	1	2	1	2	1	1	2	1	2	2
-0.655759	1	1	0	1	0	0	0	0	0	0	0	0	0	0	0	0	0	0	1	0	0	0	0	2	0	0	1	1	1	2	1	0	1	1
-0.635127	1	1	1	1	0	0	0	0	0	0	0	1	1	1	0	0	0	0	0	0	1	1	0	2	0	1	2	1	1	1	0	1	0	1
-0.984687	1	1	0	0	1	0	0	0	0	0	0	0	1	0	0	0	0	0	0	0	0	1	0	1	2	0	1	2	0	1	1	1	0	1
-0.428322	0	1	1	1	1	0	0	0	0	0	0	0	1	0	1	0	0	1	0	0	0	0	0	1	2	2	1	1	1	2	2	1	3	1
0.896118	1	1	1	0	1	1	0	0	0	0	0	1	1	0	1	1	0	0	0	0	1	0	0	1	1	2	2	2	2	2	2	3	3	3
-1.57297	0	0	0	0	0	0	0	0	0	0	0	0	1	0	0	0	1	0	0	0	0	0	1	1	2	1	0	1	1	0	1	0	1	0
0.68623	1	1	1	0	1	1	0	0	1	1	0	1	0	0	0	0	0	0	0	0	1	0	0	2	1	2	2	2	2	2	2	2	3	3
-0.120508	1	1	0	1	1	0	0	0	0	0	0	1	1	1	0	1	0	0	1	0	0	0	0	1	2	1	2	1	2	1	2	2	1	2
-0.469358	1	1	1	1	0	0	0	0	0	0	0	1	1	1	0	0	0	0	0	0	0	0	0	1	0	2	2	2	2	1	2	1	0	2
-0.33022	1	1	1	1	0	0	0	1	0	0	1	1	0	0	0	0	0	0	1	0	0	0	0	1	2	2	2	2	2	1	2	2	2	1
-1.10159	0	1	0	0	0	1	0	0	0	0	0	1	1	0	0	0	0	0	0	0	0	0	0	2	2	0	0	1	0	0	2	0	1	0
1.6548	1	1	1	1	1	1	1	1	0	0	1	1	1	0	0	0	0	1	0	0	1	0	0	2	2	2	2	2	2	2	2	3	3	3
-1.40207	1	1	1	0	1	0	0	0	0	0	0	0	1	0	0	0	0	0	0	0	0	0	0	0	1	0	0	1	0	1	1	0	0	0
0.659749	1	1	1	1	1	0	0	1	1	1	0	1	0	1	1	1	1	0	0	0	1	0	0	2	1	2	2	2	2	2	2	3	3	3
0.653201	1	1	0	1	1	1	0	0	1	0	0	1	1	1	0	0	0	1	0	0	1	0	0	2	2	2	2	2	2	2	1	3	3	3
0.903342	1	1	1	1	0	0	0	1	0	1	0	1	0	0	1	0	0	0	0	0	0	0	0	2	2	2	2	2	2	1	2	3	3	3
0.708078	1	1	0	1	0	0	0	1	0	1	0	1	1	1	1	1	0	0	0	0	1	0	0	2	2	2	2	2	2	2	2	2	3	3
0.975658	1	1	0	0	1	1	0	0	1	0	1	1	1	1	0	0	0	0	0	0	1	0	0	2	2	2	2	2	2	2	2	2	3	3
-0.866119	0	1	1	1	0	1	0	0	0	0	0	0	1	0	1	0	0	0	0	0	0	0	0	1	1	0	1	1	1	0	2	1	1	1
1.90606	1	1	1	1	1	1	0	1	1	0	1	1	1	1	0	0	0	1	1	0	1	0	1	2	2	2	2	2	2	2	2	3	3	3
0.782618	1	1	1	1	0	0	0	0	0	0	0	0	1	0	1	0	0	0	0	0	0	0	0	2	2	2	2	2	2	1	2	3	3	3
-0.521953	1	1	0	1	1	1	0	0	0	1	0	1	1	1	1	0	0	0	1	0	0	0	0	1	2	1	2	2	2	1	2	2	1	1
-0.788659	1	1	0	0	0	0	0	0	0	0	0	1	0	0	0	0	0	0	0	0	0	0	0	0	2	1	0	1	0	1	0	1	1	0
0.2482	1	1	1	0	0	0	0	0	0	1	0	0	0	1	0	0	0	0	0	0	0	0	0	1	1	2	2	2	2	1	2	2	3	3
2.19195	1	1	1	1	1	1	1	0	1	0	1	1	0	1	1	1	0	0	0	0	1	1	0	2	2	2	2	2	2	2	2	3	3	3
1.92182	1	1	1	1	0	0	0	1	1	0	1	1	1	1	1	0	1	0	0	0	1	0	0	2	2	2	2	2	2	2	2	3	3	3
0.783762	1	1	0	0	1	1	0	0	1	0	1	1	0	1	0	0	0	1	0	0	1	1	1	2	2	2	2	2	2	2	1	2	3	3
1.12996	1	1	1	1	1	1	0	0	1	0	0	1	0	1	0	0	1	1	0	0	0	0	0	2	1	2	2	2	2	2	2	3	3	3
-1.64792	1	0	0	0	1	0	0	0	0	0	0	1	0	0	1	0	0	0	0	0	0	0	0	2	0	1	0	1	0	1	1	0	0	0
0.499554	1	1	1	1	0	1	1	0	0	0	0	1	1	1	0	1	0	1	0	1	0	1	0	2	1	2	2	2	2	2	1	2	3	3
-0.750192	1	1	0	0	0	0	0	0	0	0	0	1	1	1	0	0	0	1	0	0	0	0	0	0	1	2	1	2	1	0	2	0	0	1
0.685939	1	1	1	1	0	1	0	0	0	0	0	1	1	0	1	0	0	1	0	0	1	1	0	2	2	2	2	2	2	2	2	1	3	3
0.62598	1	1	0	1	0	1	1	0	0	1	0	1	1	0	0	1	0	0	1	0	1	0	1	2	2	2	2	2	2	1	2	3	3	3
0.598851	1	1	1	0	1	1	1	0	1	0	0	1	1	1	0	0	1	0	1	0	0	0	1	2	1	2	2	2	2	1	2	3	3	3
0.245282	0	1	1	1	0	0	0	0	1	0	0	1	1	0	1	0	0	0	0	0	0	0	0	2	2	2	1	2	2	2	2	2	3	2
-2.13182	0	0	0	0	1	0	0	0	0	0	0	1	1	0	0	0	0	0	0	0	0	0	0	1	0	0	0	0	0	1	2	0	0	0
-0.122282	1	1	1	1	0	0	0	0	1	0	0	1	0	0	0	0	0	0	0	0	0	0	0	2	2	2	1	2	2	1	1	2	1	2
-0.929183	1	0	1	1	0	0	0	0	0	0	0	0	0	0	0	0	0	0	0	0	0	0	0	2	1	1	1	2	1	1	0	0	0	1
-1.40412	1	1	1	0	0	0	0	0	0	0	0	0	0	0	0	0	0	0	0	0	0	0	0	2	2	0	0	0	0	1	1	0	0	0
-1.12851	0	0	1	1	1	0	0	0	0	0	0	1	0	0	0	0	0	0	0	0	0	0	0	2	0	1	0	1	1	0	1	0	0	0
-0.817597	1	1	0	0	1	1	0	0	0	0	0	0	0	0	0	0	0	0	0	0	0	0	0	0	2	1	0	1	0	2	1	1	2	0
-0.593004	1	1	1	0	1	0	0	0	0	0	0	1	1	0	0	0	0	0	0	0	0	0	0	1	1	2	1	1	2	1	2	0	1	0
0.608673	1	1	1	1	1	0	0	0	0	0	1	1	1	1	1	0	0	1	0	0	0	0	0	2	2	2	2	2	2	2	2	2	3	3
-0.876068	1	1	1	1	0	0	0	0	0	0	0	1	1	1	1	0	0	0	0	0	1	0	0	1	1	1	1	1	2	0	2	1	1	1
-0.140105	1	1	0	1	0	1	0	0	0	0	0	1	0	0	1	0	0	0	0	0	1	0	0	0	2	2	2	2	1	2	1	1	2	2
2.16648	1	1	1	1	0	1	1	1	1	1	1	1	0	1	1	0	0	1	1	0	0	1	0	2	2	2	2	2	2	2	2	3	3	3
-0.533383	1	1	1	0	0	0	0	0	0	0	0	0	1	0	0	1	0	1	0	0	0	0	0	2	2	1	1	2	2	0	2	0	1	1
0.104342	1	1	1	0	1	1	0	0	0	0	0	1	1	0	1	0	0	0	0	0	0	0	0	1	2	1	1	1	1	1	2	3	3	3
0.912701	1	1	1	1	1	0	0	0	1	0	0	1	0	1	0	1	0	0	0	0	0	0	0	2	2	2	1	2	2	2	2	3	2	3
0.800408	1	1	1	1	0	1	0	0	0	0	0	0	0	0	0	1	1	1	0	0	0	0	0	2	2	2	2	2	2	2	2	3	2	2
-0.093579	1	1	1	0	0	1	0	0	0	0	0	1	1	0	0	0	0	0	0	0	0	0	0	2	1	2	2	2	1	1	1	1	3	2
-0.732571	0	1	0	0	0	1	0	0	0	0	1	1	0	0	0	0	0	0	1	0	0	0	0	0	2	1	1	1	1	1	2	0	1	0
-0.159368	1	1	0	1	1	1	0	0	0	0	0	0	0	1	0	0	0	0	0	0	0	0	1	1	2	1	2	2	1	0	1	3	2	1
-1.20102	1	1	0	1	0	0	0	0	0	0	0	0	0	0	1	0	0	0	0	0	0	0	0	1	0	0	0	1	2	2	2	0	0	0
-0.792948	1	0	1	1	0	1	0	0	0	0	0	1	0	1	0	1	0	0	0	0	0	0	0	2	1	1	0	1	1	0	2	2	1	1
2.10164	1	1	1	1	1	1	1	1	1	1	1	1	1	1	1	0	0	0	0	1	1	1	1	2	2	2	2	2	2	2	2	3	3	3
0.207764	1	1	1	1	0	0	0	0	1	0	0	1	1	1	0	0	0	1	0	0	0	0	0	2	2	2	2	2	2	0	0	3	1	3
-0.631014	1	0	1	1	1	1	0	0	0	0	0	1	0	0	0	0	0	0	0	0	0	0	0	2	2	1	0	1	1	2	2	1	1	0
0.474574	1	1	0	1	1	0	0	0	0	0	1	1	1	0	0	0	0	1	0	0	0	0	0	2	2	2	2	2	2	0	2	2	3	2
0.867678	1	1	1	1	0	1	0	0	1	0	0	1	0	1	0	0	0	0	1	0	0	0	0	2	2	2	2	2	2	1	2	3	3	3
-0.0505486	1	1	0	0	0	0	0	0	0	0	0	0	0	1	0	0	0	0	0	0	0	1	0	1	2	2	1	2	2	2	1	3	1	2
-0.642444	1	0	0	0	0	0	0	0	1	0	1	0	0	0	0	0	0	0	0	0	0	0	0	2	2	1	1	1	1	1	1	0	2	2
-0.816742	1	1	0	1	0	0	0	0	0	0	0	0	0	0	0	1	0	0	0	1	0	0	0	1	2	1	1	1	1	2	0	2	2	1
1.67499	1	1	1	1	1	1	1	1	1	0	0	1	1	1	0	1	1	1	1	0	0	1	1	2	2	2	2	2	2	2	1	3	3	3
-1.25618	1	0	1	0	0	0	0	0	0	0	0	0	0	0	0	0	0	0	0	0	0	0	0	2	1	0	0	1	1	1	2	1	1	0
0.0951161	1	1	0	1	1	1	0	0	0	0	0	1	1	1	1	1	0	0	0	0	0	0	0	0	2	2	2	2	2	1	2	3	2	3
1.31399	1	1	1	1	1	1	1	0	1	1	0	1	1	1	0	1	0	0	0	1	1	0	0	2	2	2	2	2	2	2	2	2	3	3
-0.510852	0	1	0	0	0	0	0	0	0	0	0	0	0	0	0	0	0	0	0	0	0	0	0	2	1	2	2	1	1	0	1	0	2	1
0.213709	1	1	1	1	0	0	0	0	0	0	0	1	0	0	1	0	0	0	0	0	0	0	0	1	2	2	2	1	1	1	2	3	1	0
1.08505	1	1	1	1	1	0	0	1	0	0	1	1	1	1	1	0	0	0	0	0	1	0	0	2	1	2	2	2	2	2	2	2	3	3
0.0964224	1	1	1	1	1	1	0	0	0	1	0	0	0	0	1	0	0	0	1	0	1	0	1	2	2	1	2	2	2	2	2	3	3	1
1.41486	1	1	1	1	1	1	0	0	0	0	0	1	1	1	1	0	0	1	0	0	1	0	0	1	2	2	2	2	2	2	2	3	3	3
-0.76569	1	0	1	1	0	0	0	0	0	1	0	0	0	1	0	0	0	0	0	0	0	0	0	1	2	1	1	1	2	1	2	0	0	0
-0.286495	1	1	1	1	0	0	0	0	1	0	0	1	1	1	1	1	0	0	0	0	0	0	0	0	2	1	1	2	1	0	2	3	1	1
1.59169	1	1	0	1	1	1	0	0	0	1	1	1	0	1	1	1	0	1	0	1	1	0	0	2	2	2	2	2	2	2	1	3	3	3
1.05401	1	1	1	1	0	1	0	0	0	0	0	1	1	1	1	0	0	0	1	0	0	1	0	2	2	2	2	2	2	1	2	3	3	3
0.420538	1	1	0	1	1	0	0	1	0	0	0	1	1	0	0	0	0	1	0	0	0	1	0	2	2	2	2	2	2	1	2	2	2	3
-0.585542	1	1	0	1	0	0	0	0	0	0	0	1	0	0	1	0	0	0	0	0	0	0	0	1	2	0	1	2	1	1	0	0	1	0
0.95084	1	1	1	1	0	1	0	1	1	0	0	1	1	1	0	0	0	0	0	1	1	0	1	2	2	2	2	2	2	2	2	3	3	3
1.29837	1	1	1	0	1	1	1	0	1	1	0	0	1	0	1	1	0	0	1	0	0	0	1	2	2	2	2	2	2	2	2	3	3	3
-0.669863	1	1	0	0	0	0	0	0	0	0	0	1	0	1	1	0	0	0	1	0	0	0	0	1	0	2	2	2	1	1	2	1	1	1
0.743116	1	1	0	1	1	0	0	0	0	1	0	0	1	1	1	0	0	0	0	0	0	0	0	1	2	2	2	2	2	1	2	2	3	3
-0.875955	1	1	0	0	1	0	0	0	0	0	0	1	0	0	0	1	0	0	0	0	0	0	0	1	2	2	1	0	0	2	2	0	1	0
-0.0734667	0	1	1	0	1	1	0	0	0	0	0	0	1	1	0	0	0	0	1	0	0	0	0	2	0	1	1	2	1	1	2	1	1	2
-1.31581	0	1	0	1	1	0	0	0	0	0	0	1	0	0	0	0	0	0	0	0	0	0	0	0	2	0	1	1	1	1	2	0	0	1
-1.28656	1	0	0	0	0	0	0	0	0	0	0	0	1	0	0	0	0	0	0	0	1	0	0	2	0	1	1	0	0	1	2	1	0	0
-1.00641	1	1	1	1	1	0	0	0	0	0	0	0	0	1	0	0	0	0	0	0	0	0	0	0	1	0	1	1	0	1	0	2	0	0
-0.962689	1	1	0	0	1	1	0	0	0	0	0	0	0	0	1	0	0	1	0	0	0	0	0	1	2	1	0	2	0	1	1	0	0	0
1.12707	1	1	1	1	0	1	1	1	0	0	0	1	1	0	0	0	0	0	0	0	1	0	0	1	2	2	2	2	2	1	2	3	3	3
-0.86234	1	1	1	0	1	0	0	0	0	0	0	1	0	0	0	0	0	0	0	0	0	0	0	1	1	1	1	1	1	0	0	0	0	1
0.0657974	1	1	0	0	0	1	0	0	0	0	0	1	1	1	0	0	0	0	1	0	1	0	0	2	2	2	2	2	1	0	2	2	3	1
-0.452176	1	1	0	0	1	0	0	1	0	0	0	0	0	0	1	0	0	0	0	0	0	0	0	2	2	1	0	2	1	1	2	2	3	2
1.38053	1	1	0	0	1	0	1	1	1	0	1	1	1	0	0	1	0	1	1	0	1	1	0	2	2	2	2	2	2	1	2	3	3	3
0.137093	1	1	0	0	1	0	0	0	0	0	0	1	1	0	0	0	0	0	0	0	0	0	0	2	2	2	2	2	1	1	1	3	3	3
0.770415	1	1	1	1	1	1	0	1	0	1	0	1	0	0	0	1	0	0	1	1	1	0	0	0	2	2	2	2	2	2	2	3	3	2
-1.44832	0	0	0	1	0	0	0	0	0	0	0	1	1	0	1	0	0	0	0	0	0	0	0	2	0	1	1	1	1	1	2	0	0	0
0.302233	1	1	1	0	1	0	0	1	1	0	0	1	1	1	0	0	0	0	0	0	1	0	1	0	2	2	2	1	1	2	0	1	3	3
-0.864338	1	1	0	0	1	0	0	0	0	0	0	0	0	1	0	1	0	0	0	0	0	0	0	2	2	2	1	1	1	1	2	1	1	2
1.07245	1	1	1	1	0	0	0	1	0	0	1	1	1	0	1	0	0	0	1	0	0	0	0	2	2	2	2	2	2	1	2	3	3	3
-1.08271	0	1	1	1	1	1	0	0	0	0	0	0	0	0	1	1	0	0	0	0	0	0	0	1	0	0	0	0	0	1	0	1	0	1
0.36582	1	1	1	1	1	1	0	0	1	0	0	1	1	1	1	1	0	0	0	0	0	0	0	2	2	2	2	2	2	2	0	2	3	3
-1.41988	0	0	0	1	1	0	0	0	0	0	0	0	0	1	0	0	0	0	1	0	0	0	0	1	1	1	0	2	1	0	1	0	0	1
-0.0493992	1	1	1	1	0	0	0	0	0	0	0	0	1	0	0	1	0	0	1	0	0	0	1	1	2	2	1	1	2	1	2	0	3	1
-2.01054	0	1	0	1	0	0	0	0	0	0	0	0	1	0	0	0	0	0	0	0	0	0	0	0	2	0	0	1	0	0	1	0	0	0
-1.86576	1	0	1	0	0	0	0	0	0	0	0	0	0	1	0	0	0	0	0	0	0	0	0	2	0	0	0	0	0	1	0	0	0	0
1.68282	1	1	0	0	1	1	1	1	0	1	1	1	0	1	1	0	0	1	1	1	1	0	0	2	2	2	2	2	2	2	1	3	3	3
-0.587177	0	1	0	0	0	0	0	0	0	0	0	0	0	0	0	1	0	0	0	0	0	0	0	2	2	1	1	2	2	0	1	2	1	1
0.532061	1	0	1	1	1	1	0	0	0	1	0	1	0	0	0	0	0	0	0	0	0	0	0	2	1	2	1	2	1	1	2	3	3	2
0.534442	1	1	1	0	1	1	0	1	0	0	0	1	1	0	0	0	0	0	0	1	0	0	0	2	1	2	2	2	2	2	2	3	2	3
1.99351	1	1	1	1	1	1	1	1	1	0	1	0	1	0	0	1	0	0	0	0	1	0	1	2	1	2	2	2	2	2	2	3	3	3
0.10888	1	1	0	0	1	1	0	1	0	0	1	0	0	0	0	1	0	1	1	0	1	1	0	1	2	2	1	1	2	1	1	3	2	3
0.102266	1	1	0	0	1	0	0	0	0	0	0	1	1	0	1	1	0	0	0	0	0	0	0	2	2	2	2	2	2	2	2	2	3	2
-0.286177	1	1	0	1	1	0	0	0	0	0	1	0	0	1	1	0	0	0	1	0	1	0	0	2	1	1	1	2	1	1	1	1	1	1
-1.71123	1	0	0	1	0	1	0	0	0	0	0	1	0	0	0	0	0	1	0	0	0	0	0	0	0	0	1	1	0	1	0	1	1	0
1.03461	1	1	1	1	0	0	0	1	1	0	0	1	1	0	0	1	0	0	0	0	0	0	0	2	2	2	2	2	2	2	2	3	2	3
0.0485579	1	1	1	0	1	1	0	0	0	0	0	1	0	0	0	1	0	0	0	0	0	0	0	2	0	2	1	2	2	2	2	3	1	2
0.028806	1	1	0	1	0	0	0	0	0	0	0	1	0	0	0	0	0	0	0	0	0	0	0	2	2	2	2	1	2	0	2	2	1	3
-0.721511	1	1	0	0	1	0	0	0	0	0	0	0	1	0	1	1	0	0	0	0	1	0	0	1	1	0	0	1	1	1	2	1	2	1
-0.386099	1	1	0	1	1	0	0	0	0	0	0	1	1	0	0	0	0	1	0	0	0	0	0	1	2	2	1	2	2	0	2	1	3	2
-0.0245973	1	1	1	1	0	0	0	0	0	0	0	1	1	0	0	0	0	0	0	0	1	1	0	2	2	2	1	2	1	1	1	3	3	2
-1.31854	0	1	0	0	1	0	0	0	0	0	0	0	1	1	1	0	0	0	1	0	0	0	0	0	2	0	1	1	2	1	1	0	0	0
-0.582186	0	1	1	1	0	0	0	0	1	0	0	0	0	0	1	0	0	0	0	0	0	0	1	0	2	1	0	1	2	1	0	0	1	1
-2.19195	0	0	0	0	1	0	0	0	0	0	0	0	0	0	0	0	0	0	0	0	0	0	0	1	0	0	0	0	0	0	2	0	0	0
0.19535	1	1	0	0	0	0	1	0	0	0	0	1	0	1	0	1	0	0	1	0	1	0	0	2	1	2	2	2	2	0	2	3	3	2
-1.01867	0	1	0	1	0	1	0	0	0	0	0	0	0	0	0	0	0	0	0	0	0	0	0	0	1	1	0	0	0	2	2	2	0	0
-0.154954	1	1	0	1	1	0	1	0	0	0	0	0	0	1	0	0	0	0	0	0	1	0	0	2	2	2	1	2	1	2	1	3	2	3
0.2542	1	1	1	1	1	0	0	0	0	1	0	1	0	1	0	1	0	0	1	0	0	0	0	1	1	1	2	2	2	1	2	1	3	3
-0.262505	1	1	0	0	0	1	0	0	0	0	0	0	0	1	1	1	0	0	0	0	0	0	0	1	2	1	2	1	1	1	2	1	1	0
0.483068	1	1	1	1	0	1	1	0	1	0	0	1	0	1	0	0	0	0	1	0	0	0	0	2	2	2	2	2	2	1	0	3	3	3
0.575311	1	1	0	0	1	1	0	0	0	0	0	1	0	0	1	0	0	0	0	0	0	0	0	2	2	2	1	2	2	1	2	2	3	2
0.334344	1	1	1	0	1	1	0	0	0	0	0	1	0	0	0	1	0	0	0	0	0	0	0	2	1	2	2	2	0	2	2	3	2	2

## Sheet: main
item-length	person no.	step diff.		loop_start	loop_end	MLE	Yes	10	5	100	500	5	skew_median	2.5% delta	97.5% delta	box_point	Kurtosis	2.5% delta	97.5% delta	this item21	20% & 80% skewness
34	170	0		51	60							3	1.46	1.31	1.71	-0.01				0.37	2.21	3	3
												3	0.37	0.26	0.51	-1.59
												3	2.21	1.99	2.4	0.89				25.375	25.225	25.575
												3	3	2.97	3	4.54				3	3	3
												3	3	3	3	9.63
												3
	To whom											3
	1				outfit							3
item					23.6485							3
1		50		31	5	5						3
31		500										3
file	data											3
demongrafphic	M	N										3
SE	0.32		0.574456	0.76						Adjusted bar size to be		3
Path	D:\CAT							Type	M	1		3
									S,V,Me,M,K			3
			0.316228						M=mean			3
									S=skewness			3
						1001	for sheet of simulation		Me=median			3
									V=variance			3
									K=kurtosis			3
												3
1	989					To run the macro of poly2						3
						(1) in spreadsheet eap the IRT parameters of alpha are in row 3						3
						(2) item parameters are in rows from 805 to 811						3
						(3) person measures(true score) are in column 1 of spreadsheet simulation						3
						(4) the result of simulaiton data are in spreadsheet simulation						3
						(5) in speadsheet the answers are in row 2 and replace the value of 3 by 1 in row 1						3
												3
												3
												3
												3
												3
												3
												3
												3
												3
												3
												3
												3
												3
												3
												3
												3
												3
												3
												3
												3
												3
												3
												3
												3
												3
												3
												3
												3
												3
												3
												3
												3
												3
												3
												3
												3
												3
												3
												3
												3
												3
												3
												3
												3
												3
												3
												3
												3
												3
												3
												3
												3
												3
												3
												3
												3
												3
												3
												3
												3
												3
												3
												3
												3
												3
												3
												3
												3
												3
												3
												3
												3
												3
												3
												3
												3
												3
												3
												3
												3
												3
												3
												3
												3
												3
												3
												3
												3
												3
												3
												3
												3
												3
												3
												3
												3
												3
												3
												3
												3
												3
												3
												3
												3
												3
												3
												3
												3
												3
												3
												3
												3
												3
												3
												3
												3
												3
												3
												3
												3
												3
												3
												3
												3
												3
												3
												3
												3
												3
												3
												3
												3
												3
												3
												3
												3
												3
												3
												3
												3
												3
												3
												3
												3
												3
												3
												3
												3
												3
												3
												3
												3
												3
												3
												3
												3
												3
												3
												3
												3
												3
												3
												3
												3
												3
												3
												3
												3
												3
												3
												3
												3
												3
												3
												3
												3
												3
												3
												3
												3
												3
												3
												3
												3
												3
												3
												3
												3
												3
												3
												3
												3
												3
												3
												3
												3
												3
												3
												3
												3
												3
												3
												3
												3
												3
												3
												3
												3
												3
												3
												3
												3
												3
												3
												3
												3
												3
												3
												3
												3
												3
												3
												3
												3
												3
												3
												3
												3
												3
												3
												3
												3
												3
												3
												3
												3
												3
												3
												3
												3
												3
												3
												3
												3
												3
												3
												3
												3
												3
												3
												3
												3
												3
												3
												3
												3
												3
												3
												3
												3
												3
												3
												3
												3
												3
												3
												3
												3
												3
												3
												3
												3
												3
												3
												3
												3
												3
												3
												3
												3
												3
												3
												3
												3
												3
												3
												3
												3
												3
												3
												3
												3
												3
												3
												3
												3
												3
												3
												3
												3
												3
												3
												3
												3
												3
												3
												3
												3
												3
												3
												3
												3
												3
												3
												3
												3
												3
												3
												3
												3
												3
												3
												3
												3
												3
												3
												3
												3
												3
												3
												3
												3
												3
												3
												3
												3
												3
												3
												3
												3
												3
												3
												3
												3
												3
												3
												3
												3
												3
												3
												3
												3
												3
												3
												3
												3
												3
												3
												3
												3
												3
												3
												3
												3
												3
												3
												3
												3
												3
												3
												3
												3
												3
												3
												3
												3
												3
												3
												3
												3
												3
												3
												3
												3
												3
												3
												3
												3
												3
												3
												3
												3
												3
												3
												3
												3
												3
												3
												3
												3
												3
												3
												3
												3
												3
												3
												3
												3
												3
												3
												3
												3
												3
												3
												3
												3
												3
												3
												3
												3
												3
												3
												3
												3
												3
												3
												3
												3
												3
												3
												3
												3
												3
												3
												3
												3
												3
												3
												3
												3
												3
												3
												3
												3
												3
												3
												3
												3
												3
												3
												3
												3
												3
												3
												3
												3
												3
												3
												3
												3
												3
												3
												3
												3
												3
												3
												3
												3
												3
												3
												3
												3

## Sheet:  MLE
						Cells
						in eap
					MLE	AU12
					MAP	AU3
					EAP	BA12
						(Referring to spreadsheet eap)

## Sheet: ROC
A	B	C	D	E	F	G	H	I	J	K
Score	Count		Accumulative		D/56	E/9	1-G	1-F		Max
	-	+	B/56	C/9	-	+	Sensivity	1- Specificity	AUR	(F+H)	Max value
15	8		8	0	0.142857	0	1	0.857143	0.142857	1.14286	1.87103
16	6		14	0	0.25	0	1	0.75	0.107143	1.25
17	2		16	0	0.285714	0	1	0.714286	0.0357143	1.28571	Cutting point
18	7		23	0	0.410714	0	1	0.589286	0.125	1.41071	21*
19	11		34	0	0.607143	0	1	0.392857	0.196429	1.60714
20	8	1	42	1	0.75	0.111111	0.888889	0.25	0.134921	1.63889
21*	13		55	1	0.982143	0.111111	0.888889	0.0178571	0.206349	1.87103
22		1	55	2	0.982143	0.222222	0.777778	0.0178571	0	1.75992
23	1	1	56	3	1	0.333333	0.666667	0	0.0128968	1.66667
24		1	56	4	1	0.444444	0.555556	0	0	1.55556
25		2	56	6	1	0.666667	0.333333	0	0	1.33333
26		1	56	7	1	0.777778	0.222222	0	0	1.22222
27		1	56	8	1	0.888889	0.111111	0	0	1.11111
28		1	56	9	1	1	0	0	0	1
Sum	56	9							0.96131	1.87103

## Sheet: Homepage
				Worksheet
				1.ROC	To see how to calculate the Area uder ROC curve
				2.MLE	To see how to get the values of the three methods (MLE, MAP, EAP) referring to the cells in the sheet EAP
				3.main	To generate Rasch simulation data according to the person true scores in column A in sheet smulation and item difficulties in row 805 in sheet EAP
				4.simulation	To get the simulation data from the item in sheet main
				5.eap	To get the values of MAP, MAP, and EAP) for the person estimated measure when item overall and step difficulties known
				6. Homepage_B	To know how the get the number of person strata using formula
				7.data	To show the approach of calculating ROC, simlar to the sheet ROC
				8.CH09	To dynamically obtain the cutting point using a graphical representation if we have known the mean, SD of both samples
				9. Cutpoint	To see how to get the cutting points when socres follow a noremal distribution
					Using a brute force search of the two adjacent samples, the cutpoint can be determined at the maximal summation of specificity and sensitivity across all possible scores.
					(An example of the three strata is demonstrated here)
					Step:
					1. Cronbach's Alpha-->Know the number of sample strata-->using Kmean to know mean and SD of each cluster
					2. Cuttingpoint can be determined when the mean and SD of two groups have known (see sheet Ch09)
