# Supplementary material for: Simulation study of activities of daily living functions using online computerized adaptive testing
Source: BMC Med Inform Decis Mak. 2016 Oct 10;16:130. doi: 10.1186/s12911-016-0370-8 (PMC5057399; doi:10.1186/s12911-016-0370-8)
Supplement: Additional file 2: — A CAT module in MS Excel. (XLS 6542 kb) [file 12911_2016_370_MOESM2_ESM.xls]

## Sheet: Sheet2
			0.244257		0	0.672903	item_length	10.14	0.66697	ability	MEASURE	MODLSE	seCAT	diff	-0.2932	-0.08359	theta-adj	46	t 檢定：兩個母體平均數差的檢定，假設變異數相等
-0.300232	1		-0.300232	-0.300232	1		10			-1.31	-0.49	0.22	0.27	0	46		-1.10039	0.935161
-1.27768	1		-1.27768	-1.27768	1		15			-2.28	-1.08	0.27	0.37	1	0.22406		-2.07039			theta-adj	MEASURE
0.244257	1		0.244257	0.244257	1		10			0.14	0.48	0.19	0.09	0	0.16602		0.34961		平均數	-0.08359	-0.08359
1.27647	1		1.27647	1.27647	1		10			0.71	0.85	0.2	0.06	0	0.935161		0.91961		變異數	0.751109	0.685679
1.19835	1		1.19835	1.19835	1		10			0.55	0.7	0.19	0.06	0	0.046		0.75961		觀察值個數	1000	1000
1.73313	1		1.73313	1.73313	1		10			1.18	1.18	0.21	0.07	0			1.38961		Pooled 變異數	0.718394
-2.18359	1		-2.18359	-2.18359	1		10			-1.61	-1.82	0.35	0.33	0			-1.40039		假設的均數差	0
-0.234181	1		-0.234181	-0.234181	1		10			-0.45	-0.13	0.2	0.15	0			-0.24039		自由度	1998
1.09502	1		1.09502	1.09502	1		10			0.85	0.97	0.2	0.07	0			1.05961		t 統計	-1.13497e-14
-1.0867	1		-1.0867	-1.0867	1		10			-0.4	-0.82	0.25	0.16	1			-0.19039		P(T<=t) 單尾	0.5
-0.690204	1		-0.690204	-0.690204	1		10			-1.13	-0.65	0.23	0.27	0			-0.92039		臨界值：單尾	1.64562
-1.69043	1		-1.69043	-1.69043	1		12			-2.44	-2.08	0.38	0.56	0			-2.23039		P(T<=t) 雙尾	1
-1.84691	1		-1.84691	-1.84691	1		10			-1.22	-1.82	0.35	0.23	0			-1.01039		臨界值：雙尾	1.96115
-0.977629	1		-0.977629	-0.977629	1		10			-1.29	-0.82	0.25	0.28	0			-1.08039
-0.773507	1		-0.773507	-0.773507	1		10			-0.84	-0.26	0.21	0.23	0			-0.63039
-2.11793	1		-2.11793	-2.11793	1		12			-1.65	-1.82	0.35	0.32	0			-1.44039
-0.567925	1		-0.567925	-0.567925	1		10			-0.67	-0.65	0.23	0.2	0			-0.46039
-0.404048	1		-0.404048	0.134853	0		10			-0.34	-0.13	0.2	0.14	0			-0.13039
0.134853	1		0.134853	-0.365493	0		10			-0.5	-0.3	0.21	0.17	0			-0.29039
-0.365493	1		-0.365493	-0.326991	0		10			-0.79	-0.26	0.21	0.19	0			-0.58039
-0.326991	1		-0.326991	-0.370241	0		10			-0.16	-0.21	0.21	0.1	0			0.04961
-0.370241	1		-0.370241	1.34264	0		10			-0.6	-0.59	0.23	0.17	0			-0.39039
1.34264	1		1.34264	-0.0852845	0		10			0.75	0.66	0.19	0.07	0			0.95961
-0.0852845	1		-0.0852845	-0.186158	0		10			-0.46	-0.3	0.21	0.16	0			-0.25039
-0.186158	1		-0.186158	-0.513207	0		10			-0.18	-0.09	0.2	0.12	0			0.02961
-0.513207	1		-0.513207	1.97221	0		10			-1.58	-0.76	0.24	0.33	0			-1.37039
1.97221	1		1.97221	0.865673	0		10			1.13	1.27	0.22	0.07	0			1.33961
0.865673	1		0.865673	2.37565	0		10			0	0.48	0.19	0.1	0			0.20961
2.37565	1		2.37565	-0.654907	0		10			1.72	1.83	0.3	0.15	0			1.92961
-0.654907	1		-0.654907	1.66146	0		10			-0.89	-0.39	0.22	0.22	0			-0.68039
1.66146	1		1.66146	-1.6124	0		10			1.07	1.22	0.21	0.07	0			1.27961
	1		-1.6124	0.538948	0		13			-2.26	-1.5	0.31	0.37	0			-2.05039
0.538948	1		0.538948	0.902191	0		10			0.56	0.51	0.19	0.07	0			0.76961
0.902191	1		0.902191	1.91892	0		10			0.7	0.48	0.19	0.07	1			0.90961
1.91892	1		1.91892	-0.0845171	0		10			0.95	1.22	0.21	0.07	0			1.15961
-0.0845171	1		-0.0845171	-0.523795	0		10			-0.29	-0.49	0.22	0.14	0			-0.08039
-0.523795	1		-0.523795	0.675138	0		10			-0.45	-0.39	0.22	0.15	0			-0.24039
0.675138	1		0.675138	-0.381324	0		10			0.61	0.59	0.19	0.07	0			0.81961
-0.381324	1		-0.381324	0.757611	0		10			-0.44	-0.35	0.21	0.15	0			-0.23039
0.757611	1		0.757611	-1.44419	0		10			0.94	0.93	0.2	0.07	0			1.14961
-1.44419	1		-1.44419	-0.847238	0		10			-1.13	-1.24	0.28	0.27	0			-0.92039
-0.847238	1		-0.847238	-1.52157	0		10			-1.57	-0.88	0.25	0.33	0			-1.36039
-1.52157	1		-1.52157	-0.362877	0		10			-0.69	-1.4	0.3	0.23	1			-0.48039
-0.362877	1		-0.362877	-0.0324792	0		10			-0.27	-0.44	0.22	0.11	0			-0.06039
-0.0324792	1		-0.0324792	0.028117	0		10			-0.17	0.11	0.2	0.1	0			0.03961
0.028117	1		0.028117	-0.322716	0		10			-0.36	-0.05	0.2	0.13	0			-0.15039
-0.322716	1		-0.322716	2.1945	0		10			-0.31	-0.3	0.21	0.13	0			-0.10039
2.1945	1		2.1945	-1.74248	0		10			1.32	1.54	0.25	0.08	0			1.52961
-1.74248	1		-1.74248	-0.736477	0		10			-1.08	-1.16	0.28	0.25	0			-0.87039
-0.736477	1		-0.736477	1.44767	0		10			-0.57	-0.7	0.24	0.19	0			-0.36039
-2.57758	1		-2.57758	-1.27976	0		10			-1.33	-1.82	0.35	0.33	0			-1.12039
1.44767	1		1.44767	-0.65358	0		10			0.92	0.97	0.2	0.07	0			1.12961
-1.27976	1		-1.27976	0.757714	0		10			-1.03	-0.76	0.24	0.27	0			-0.82039
-0.65358	1		-0.65358	0.466712	0		10			-0.6	-0.26	0.21	0.17	0			-0.39039
0.757714	1		0.757714	0.874609	0		10			0.74	0.78	0.19	0.07	0			0.94961
0.466712	1		0.466712	0.595742	0		10			-0.18	0.37	0.19	0.12	0			0.02961
0.874609	1		0.874609	-1.37185	0		10			0.13	0.51	0.19	0.09	0			0.33961
0.595742	1		0.595742	-1.11574	0		10			0.31	0.55	0.19	0.08	0			0.51961
-1.37185	1		-1.37185	0.693994	0		10			-1.59	-0.95	0.26	0.34	0			-1.38039
-1.11574	1		-1.11574	0.322636	0		10			-0.82	-0.59	0.23	0.2	0			-0.61039
0.693994	1		0.693994	-0.939838	0		10			0.57	0.55	0.19	0.07	0			0.77961
0.322636	1		0.322636	-0.240948	0		10			-0.18	0.11	0.2	0.12	0			0.02961
-0.939838	1		-0.939838	0.131536	0		10			-0.3	-0.49	0.22	0.13	0			-0.09039
-0.240948	1		-0.240948	0.557798	0		10			-0.18	-0.13	0.2	0.12	0			0.02961
0.131536	1		0.131536	0.138715	0		10			-0.53	-0.09	0.2	0.15	0			-0.32039
0.557798	1		0.557798	-0.910961	0		10			-0.14	0.29	0.19	0.11	0			0.06961
0.138715	1		0.138715	1.88485	0		10			-0.63	-0.3	0.21	0.18	0			-0.42039
-0.910961	1		-0.910961	0.487198	0		10			-0.45	-0.65	0.23	0.15	0			-0.24039
1.88485	1		1.88485	0.0722389	0		10			1.11	1.37	0.23	0.07	0			1.31961
0.487198	1		0.487198	0.829841	0		10			0.38	0.44	0.19	0.07	0			0.58961
0.0722389	1		0.0722389	0.862008	0		10			-0.23	-0.05	0.2	0.12	0			-0.02039
0.829841	1		0.829841	-0.636531	0		10			0.13	0.4	0.19	0.09	0			0.33961
0.862008	1		0.862008	-0.923192	0		10			0.22	0.29	0.19	0.08	0			0.42961
-0.636531	1		-0.636531	1.11119	0		10			-1.16	-0.76	0.24	0.26	0			-0.95039
-0.923192	1		-0.923192	-1.20118	0		10			-0.18	-0.39	0.22	0.12	0			0.02961
1.11119	1		1.11119	-1.55889	0		10			0.84	1.01	0.2	0.07	0			1.04961
-1.20118	1		-1.20118	0.711325	0		10			-1.13	-0.95	0.26	0.27	0			-0.92039
-1.55889	1		-1.55889	0.638406	0		10			-1.58	-1.32	0.29	0.33	0			-1.37039
0.711325	1		0.711325	2.20569	0		10			0.53	0.51	0.19	0.07	0			0.73961
0.638406	1		0.638406	1.44375	0		10			0.45	0.29	0.19	0.07	0			0.65961
2.20569	1		2.20569	1.3039	0		10			1.29	1.67	0.27	0.08	0			1.49961
1.44375	1		1.44375	0.11296	0		10			0.79	0.89	0.2	0.07	0			0.99961
1.3039	1		1.3039	0.00195087	0		10			0.8	0.89	0.2	0.06	0			1.00961
0.11296	1		0.11296	0.453701	0		10			-0.06	-0.09	0.2	0.12	0			0.14961
0.00195087	1		0.00195087	-1.05468	0		10			-0.31	0.03	0.2	0.13	0			-0.10039
0.453701	1		0.453701	-1.77481	0		10			-0.2	0.26	0.19	0.14	0			0.00961
-0.0255147	1		-0.0255147	0.828331	0		10			-0.35	-0.3	0.21	0.16	0			-0.14039
	1		-1.05468	0.444224	0		10			-1.51	-0.76	0.24	0.27	0			-1.30039
-1.77481	1		-1.77481	0.617906	0		12			-1.99	-1.6	0.32	0.4	0			-1.78039
0.828331	1		0.828331	0.213473	0		10			0.13	0.29	0.19	0.09	0			0.33961
0.444224	1		0.444224	-1.02693	0		10			0.22	0.37	0.19	0.08	0			0.42961
0.617906	1		0.617906	1.2382	0		10			0.04	0.44	0.19	0.1	0			0.24961
0.213473	1		0.213473	-0.311213	0		10			-0.55	0.11	0.2	0.16	0			-0.34039
-1.02693	1		-1.02693	-0.839922	0		10			-1.33	-0.95	0.26	0.33	0			-1.12039
1.2382	1		1.2382	-0.821128	0		10			0.55	0.7	0.19	0.07	0			0.75961
-0.311213	1		-0.311213	-0.428993	0		10			-0.79	-0.35	0.21	0.2	0			-0.58039
-0.839922	1		-0.839922	-0.453362	0		10			-0.78	-0.7	0.24	0.23	0			-0.57039
-0.821128	1		-0.821128	-0.523795	0		10			-0.61	-0.88	0.25	0.17	0			-0.40039
-0.428993	1		-0.428993	0.849429	0		10			-0.45	-0.17	0.21	0.15	0			-0.24039
-0.453362	1		-0.453362	0.513207	0		10			-0.18	-0.17	0.21	0.12	0			0.02961
-0.523795	1		-0.523795	-0.608304	0		10			-0.27	-0.3	0.21	0.11	0			-0.06039
0.849429	1		0.849429	1.30498	0		10			-0.07	0.26	0.19	0.12	0			0.13961
0.513207	1		0.513207	-1.76094	0		10			0.3	0.33	0.19	0.07	0			0.50961
-0.608304	1		-0.608304	0.550572	0		10			-1.12	-0.49	0.22	0.26	0			-0.91039
1.30498	1		1.30498	-0.116272	0		10			1.08	1.14	0.21	0.07	0			1.28961
-1.76094	1		-1.76094	0.0417413	0		10			-1.19	-1.24	0.28	0.29	0			-0.98039
0.550572	1		0.550572	-0.654054	0		10			-0.26	-0.17	0.21	0.13	0			-0.05039
-0.116272	1		-0.116272	-0.549594	0		10			-0.79	-0.39	0.22	0.19	0			-0.58039
0.0417413	1		0.0417413	0.84932	0		10			0.04	0.15	0.19	0.11	0			0.24961
-0.654054	1		-0.654054	0.803045	0		10			-0.63	-0.54	0.23	0.18	0			-0.42039
-0.549594	1		-0.549594	0.456416	0		10			-1.54	-0.95	0.26	0.33	0			-1.33039
0.84932	1		0.84932	0.691368	0		10			0.58	0.66	0.19	0.07	0			0.78961
0.803045	1		0.803045	1.63062	0		10			0.4	0.66	0.19	0.08	0			0.60961
0.456416	1		0.456416	0.303914	0		10			0.13	0.22	0.19	0.09	0			0.33961
0.691368	1		0.691368	0.588996	0		10			0.01	0.44	0.19	0.12	0			0.21961
1.63062	1		1.63062	1.85284	0		10			1.06	1.09	0.21	0.07	0			1.26961
0.303914	1		0.303914	-0.335557	0		10			0.09	0.29	0.19	0.1	0			0.29961
0.588996	1		0.588996	1.03827	0		10			0.01	0.11	0.2	0.11	0			0.21961
1.85284	1		1.85284	0.143505	0		10			1.17	1.37	0.23	0.07	0			1.37961
-0.335557	1		-0.335557	1.14104	0		10			-0.15	-0.44	0.22	0.13	0			0.05961
1.03827	1		1.03827	-0.148299	0		10			0.74	0.97	0.2	0.07	0			0.94961
0.143505	1		0.143505	-0.779817	0		10			-0.31	-0.26	0.21	0.13	0			-0.10039
1.14104	1		1.14104	-0.581822	0		10			0.62	0.81	0.2	0.07	0			0.82961
-0.148299	1		-0.148299	0.533912	0		10			-0.45	-0.09	0.2	0.15	0			-0.24039
-0.779817	0		-0.779817	0.545772	0		10			-0.72	-0.82	0.25	0.19	0			-0.51039
	0		1.07599	-0.316437	0		10			0.88	0.78	0.19	0.07	0			1.08961
-0.581822	1		-0.581822	-0.440766	0		10			-0.31	-0.49	0.22	0.13	0			-0.10039
0.533912	1		0.533912	-1.36599	0		10			-0.07	0.18	0.19	0.11	0			0.13961
0.545772	1		0.545772	1.99296	0		10			0.32	0.4	0.19	0.08	0			0.52961
-0.316437	1		-0.316437	-0.566488	0		10			-0.07	-0.17	0.21	0.11	0			0.13961
-0.440766	1		-0.440766	0.0861291	0		10			-0.69	-0.59	0.23	0.19	0			-0.48039
-1.36599	1		-1.36599	-0.234261	0		10			-1.24	-1.24	0.28	0.28	0			-1.03039
1.99296	1		1.99296	2.83537	0		10			1.34	1.37	0.23	0.11	0			1.54961
-0.566488	1		-0.566488	1.25198	0		10			-1.24	-0.76	0.24	0.26	0			-1.03039
0.0861291	1		0.0861291	0.880907	0		10			-0.57	-0.05	0.2	0.18	0			-0.36039
-0.234261	1		-0.234261	1.33216	0		10			-0.29	-0.17	0.21	0.15	0			-0.08039
2.83537	1		2.83537	0.187871	0		10			1.58	2.15	0.35	0.12	0			1.78961
1.25198	1		1.25198	0.541958	0		10			0.45	0.55	0.19	0.07	0			0.65961
0.880907	1		0.880907	-0.24962	0		10			0.5	0.81	0.2	0.07	0			0.70961
1.33216	1		1.33216	-1.22109	0		10			0.53	0.78	0.19	0.07	0			0.73961
0.187871	1		0.187871	1.26669	0		10			0.46	0.22	0.19	0.07	1			0.66961
0.541958	1		0.541958	-0.288887	0		10			0.11	0.37	0.19	0.08	0			0.31961
-0.24962	1		-0.24962	-1.30588	0		10			-0.88	-0.54	0.23	0.23	0			-0.67039
-1.22109	1		-1.22109	0.764254	0		10			-1.02	-0.76	0.24	0.25	0			-0.81039
1.26669	1		1.26669	0.784282	0		10			0.61	0.85	0.2	0.06	0			0.81961
-0.288887	1		-0.288887	0.428155	0		10			-0.36	-0.01	0.2	0.13	0			-0.15039
	1		-1.30588	-0.648097	0		10			-1.25	-1.08	0.27	0.22	0			-1.04039
0.764254	1		0.764254	0.723098	0		10			-0.11	0.11	0.2	0.12	0			0.09961
0.784282	1		0.784282	0.525288	0		10			0.61	0.63	0.19	0.06	0			0.81961
0.428155	1		0.428155	1.07504	0		10			-0.41	0.22	0.19	0.15	0			-0.20039
0.403882	1		0.403882	-2.76945	0		10			0.55	0.51	0.19	0.06	0			0.75961
-0.648097	1		-0.648097	0.463815	0		10			-0.84	-0.54	0.23	0.23	0			-0.63039
0.723098	1		0.723098	1.46714	0		10			-0.06	0.18	0.19	0.11	0			0.14961
0.525288	1		0.525288	-1.72258	0		10			-0.94	0.26	0.19	0.28	1			-0.73039
1.07504	1		1.07504	0.0454941	0		10			0.34	0.63	0.19	0.08	0			0.54961
-2.76945	1		-2.76945	1.35403	0		12			-1.99	-2.24	0.41	0.4	0			-1.78039
0.463815	1		0.463815	1.6882	0		10			0.4	0.51	0.19	0.07	0			0.60961
1.46714	1		1.46714	0.238665	0		10			0.95	1.01	0.2	0.07	0			1.15961
-1.72258	1		-1.72258	0.145051	0		10			-1.58	-1.5	0.31	0.33	0			-1.37039
0.0454941	1		0.0454941	1.85454	0		10			0.04	-0.09	0.2	0.1	0			0.24961
1.35403	1		1.35403	-0.0425848	0		10			1.3	1.18	0.21	0.09	0			1.50961
1.6882	1		1.6882	-0.656898	0		10			1.4	1.32	0.22	0.09	0			1.60961
0.238665	1		0.238665	0.907376	0		10			-1.13	-0.35	0.21	0.27	0			-0.92039
0.145051	1		0.145051	-0.00990667	0		10			0.23	0.03	0.2	0.09	0			0.43961
1.85454	1		1.85454	1.03919	0		10			1.35	1.42	0.23	0.09	0			1.55961
-0.0425848	1		-0.0425848	0.434704	0		10			-0.05	0.11	0.2	0.11	0			0.15961
-0.656898	1		-0.656898	1.45336	0		10			-0.18	-0.65	0.23	0.12	1			0.02961
0.907376	1		0.907376	-0.121202	0		10			0.3	0.37	0.19	0.08	0			0.50961
-0.00990667	1		-0.00990667	-1.53859	0		10			-0.37	-0.21	0.21	0.14	0			-0.16039
1.03919	1		1.03919	-2.56507	0		10			0.07	0.51	0.19	0.09	0			0.27961
0.434704	1		0.434704	0.103188	0		10			-0.17	-0.13	0.2	0.12	0			0.03961
1.45336	1		1.45336	0.299192	0		10			0.44	0.7	0.19	0.08	0			0.64961
-0.121202	1		-0.121202	-0.0177874	0		10			-0.45	-0.13	0.2	0.15	0			-0.24039
-0.961718	1		-0.961718	0.200499	0		10			-0.45	-0.49	0.22	0.15	0			-0.24039
-1.53859	1		-1.53859	0.258233	0		10			-1.23	-1.32	0.29	0.28	0			-1.02039
-2.56507	1		-2.56507	1.47617	0		16			-2.86	-2.24	0.41	0.49	0			-2.65039
0.103188	1		0.103188	0.0852845	0		10			-0.87	0.07	0.2	0.22	1			-0.66039
0.299192	1		0.299192	-1.11674	0		10			0.42	0.29	0.19	0.07	0			0.62961
-0.0177874	1		-0.0177874	-1.38991	0		10			0.03	-0.05	0.2	0.09	0			0.23961
0.200499	1		0.200499	0.191453	0		10			0.22	0.15	0.19	0.08	0			0.42961
0.258233	1		0.258233	0.951081	0		10			0.14	0.44	0.19	0.08	0			0.34961
1.47617	1		1.47617	-1.50879	0		10			1.02	1.18	0.21	0.07	0			1.22961
0.0852845	1		0.0852845	-0.609962	0		10			-0.18	-0.3	0.21	0.12	0			0.02961
-1.11674	1		-1.11674	0.523532	0		10			-1.54	-0.76	0.24	0.33	0			-1.33039
	1		-1.38991	-0.216761	0		11			-2.14	-1.5	0.31	0.39	0			-1.93039
0.191453	1		0.191453	-0.34358	0		10			0.21	0.03	0.2	0.09	0			0.41961
0.951081	1		0.951081	-0.163476	0		10			0.48	0.81	0.2	0.07	0			0.68961
-1.50879	1		-1.50879	-0.43967	0		13			-2.05	-1.7	0.33	0.4	0			-1.84039
-0.609962	1		-0.609962	-0.802622	0		10			-0.98	-0.13	0.2	0.24	1			-0.77039
0.523532	1		0.523532	0.644797	0		10			0.2	0.4	0.19	0.09	0			0.40961
-0.216761	1		-0.216761	0.0588227	0		10			-1.21	-0.21	0.21	0.3	1			-1.00039
-0.34358	1		-0.34358	1.26345	0		10			-0.26	-0.26	0.21	0.13	0			-0.05039
-0.163476	1		-0.163476	0.262189	0		10			-1.59	-0.3	0.21	0.34	1			-1.38039
-0.43967	1		-0.43967	0.0571367	0		10			-1.23	-0.44	0.22	0.28	0			-1.02039
-0.802622	1		-0.802622	0.226954	0		10			-1.36	-0.88	0.25	0.33	0			-1.15039
0.644797	1		0.644797	0.214491	0		10			0.83	0.74	0.19	0.07	0			1.03961
0.0588227	1		0.0588227	-0.00745899	0		10			-0.18	0.15	0.19	0.12	0			0.02961
1.26345	1		1.26345	-1.22383	0		10			0.89	0.93	0.2	0.07	0			1.09961
0.262189	1		0.262189	0.235361	0		10			0.43	0.37	0.19	0.07	0			0.63961
0.0571367	1		0.0571367	0.148221	0		10			-0.51	-0.17	0.21	0.16	0			-0.30039
0.226954	1		0.226954	0.752424	0		10			-0.29	0.07	0.2	0.14	0			-0.08039
0.214491	1		0.214491	-0.736177	0		10			-1.26	-0.17	0.21	0.35	1			-1.05039
-0.00745899	1		-0.00745899	0.616425	0		10			0.19	0.07	0.2	0.09	0			0.39961
-1.22383	1		-1.22383	0.219111	0		12			-1.99	-1.24	0.28	0.4	0			-1.78039
0.235361	1		0.235361	0.114346	0		10			-0.88	-0.21	0.21	0.23	0			-0.67039
0.148221	1		0.148221	0.868124	0		10			0.04	0.26	0.19	0.1	0			0.24961
0.752424	1		0.752424	1.80284	0		10			0.61	0.48	0.19	0.06	0			0.81961
-0.736177	1		-0.736177	-1.30839	0		10			-0.61	-1.08	0.27	0.17	1			-0.40039
0.616425	1		0.616425	-1.23425	0		10			0.22	0.51	0.19	0.08	0			0.42961
0.219111	1		0.219111	0.560033	0		10			-0.27	0.03	0.2	0.11	0			-0.06039
0.114346	1		0.114346	1.1907	0		10			-0.88	-0.17	0.21	0.23	0			-0.67039
0.868124	1		0.868124	-0.878204	0		10			0.69	0.89	0.2	0.07	0			0.89961
1.80284	1		1.80284	-2.14538	0		10			0.91	1.22	0.21	0.07	0			1.11961
-1.30839	1		-1.30839	-0.898178	0		13			-3.28	-2.24	0.41	1.1	0			-3.07039
-1.23425	1		-1.23425	0.201983	0		17			-2.79	-1.6	0.32	0.5	0			-2.58039
0.560033	1		0.560033	0.429077	0		10			0.07	0.26	0.19	0.1	0			0.27961
1.1907	1		1.1907	-0.984935	0		10			0.13	0.66	0.19	0.09	0			0.33961
-0.878204	1		-0.878204	-0.859236	0		10			-0.72	-0.76	0.24	0.22	0			-0.51039
-2.14538	1		-2.14538	0.461686	0		10			-1.24	-1.5	0.31	0.28	0			-1.03039
-0.898178	1		-0.898178	0.121587	0		10			-0.6	-0.39	0.22	0.19	0			-0.39039
	0		0.201983	-0.540099	0		10			-0.17	-0.21	0.21	0.12	0			0.03961
0.429077	1		0.429077	0.102496	0		10			0.15	0.26	0.19	0.09	0			0.35961
-0.984935	1		-0.984935	-0.941504	0		10			-1.11	-0.95	0.26	0.27	0			-0.90039
-0.859236	1		-0.859236	-0.895318	0		10			-0.79	-0.65	0.23	0.2	0			-0.58039
0.461686	1		0.461686	1.04657	0		10			0.22	0.26	0.19	0.08	0			0.42961
0.121587	1		0.121587	1.62659	0		10			-0.63	-0.17	0.21	0.2	0			-0.42039
-0.540099	1		-0.540099	-0.672067	0		10			-0.52	-0.13	0.2	0.19	0			-0.31039
0.102496	1		0.102496	-0.171932	0		10			-0.29	0.07	0.2	0.16	0			-0.08039
-0.941504	1		-0.941504	0.11273	0		10			-1.68	-0.95	0.26	0.32	0			-1.47039
-0.895318	1		-0.895318	1.84481	0		10			-1.25	-1.01	0.26	0.27	0			-1.04039
1.04657	1		1.04657	0.595012	0		10			0.63	0.81	0.2	0.06	0			0.83961
1.62659	1		1.62659	1.6548	0		10			0.57	0.85	0.2	0.07	0			0.77961
-0.672067	1		-0.672067	0.177058	0		11			-1.62	-0.76	0.24	0.33	0			-1.41039
-0.171932	1		-0.171932	1.56018	0		10			-0.57	-0.39	0.22	0.18	0			-0.36039
0.11273	1		0.11273	-0.643761	0		10			-0.18	0.11	0.2	0.12	0			0.02961
1.84481	1		1.84481	-0.966099	0		10			0.97	1.32	0.22	0.07	0			1.17961
0.595012	1		0.595012	1.19397	0		10			0.4	0.55	0.19	0.07	0			0.60961
1.6548	1		1.6548	0.918751	0		10			0.9	1.09	0.21	0.07	0			1.10961
0.177058	1		0.177058	-1.72937	0		10			-0.24	-0.17	0.21	0.13	0			-0.03039
1.56018	1		1.56018	1.27199	0		10			1.4	1.37	0.23	0.1	0			1.60961
-0.643761	1		-0.643761	-0.199797	0		10			-0.93	-0.26	0.21	0.22	0			-0.72039
-0.966099	1		-0.966099	-1.1349	0		10			-0.63	-0.54	0.23	0.18	0			-0.42039
1.19397	1		1.19397	-1.87901	0		10			0.61	0.66	0.19	0.06	0			0.81961
0.918751	1		0.918751	-0.824887	0		10			0.22	0.48	0.19	0.08	0			0.42961
-1.72937	1		-1.72937	0.473376	0		10			-1.07	-1.4	0.3	0.27	0			-0.86039
1.27199	1		1.27199	0.917701	0		10			0.26	0.7	0.19	0.09	0			0.46961
-0.199797	1		-0.199797	-0.0694786	0		10			-0.4	-0.3	0.21	0.16	0			-0.19039
-1.1349	1		-1.1349	-0.0538421	0		10			-1.26	-0.88	0.25	0.29	0			-1.05039
-1.87901	1		-1.87901	0.214648	0		10			-1.24	-1.7	0.33	0.26	0			-1.03039
-0.824887	1		-0.824887	-0.352031	0		10			-0.93	-0.59	0.23	0.22	0			-0.72039
0.473376	1		0.473376	0.928123	0		10			0.08	0.37	0.19	0.1	0			0.28961
0.917701	1		0.917701	-0.494274	0		10			0.04	0.63	0.19	0.11	0			0.24961
-0.0694786	1		-0.0694786	2.34348	0		10			-0.63	-0.35	0.21	0.18	0			-0.42039
-0.0538421	1		-0.0538421	0.744024	0		10			-0.45	-0.13	0.2	0.15	0			-0.24039
0.214648	1		0.214648	0.610607	0		10			0.02	0.07	0.2	0.09	0			0.22961
-0.352031	1		-0.352031	-0.98109	0		10			-1.02	-0.35	0.21	0.25	0			-0.81039
0.928123	1		0.928123	0.871696	0		10			0.57	0.7	0.19	0.07	0			0.77961
-0.494274	1		-0.494274	1.44723	0		10			-0.62	-0.26	0.21	0.19	0			-0.41039
2.34348	1		2.34348	-0.73137	0		10			1.73	1.83	0.3	0.13	0			1.93961
0.744024	1		0.744024	-0.301112	0		10			0.22	0.33	0.19	0.08	0			0.42961
0.610607	1		0.610607	-1.33964	0		10			0.22	0.22	0.19	0.08	0			0.42961
-0.98109	1		-0.98109	1.35308	0		13			-2.1	-1.24	0.28	0.4	0			-1.89039
0.871696	1		0.871696	1.04512	0		10			0.55	0.59	0.19	0.06	0			0.75961
1.44723	1		1.44723	0.184368	0		10			0.74	0.81	0.2	0.07	0			0.94961
-0.73137	1		-0.73137	-2.19112	0		10			-0.6	-0.76	0.24	0.17	0			-0.39039
-0.301112	1		-0.301112	0.505543	0		10			-0.72	-0.26	0.21	0.22	0			-0.51039
-1.33964	1		-1.33964	1.21611	0		11			-1.87	-0.82	0.25	0.4	0			-1.66039
1.35308	1		1.35308	-0.9582	0		10			0.7	0.85	0.2	0.06	0			0.90961
1.04512	1		1.04512	1.2056	0		10			-0.07	0.33	0.19	0.11	0			0.13961
0.184368	1		0.184368	-0.561913	0		10			-0.18	0.22	0.19	0.12	0			0.02961
-2.19112	1		-2.19112	-0.733671	0		12			-2.04	-2.24	0.41	0.4	0			-1.83039
0.505543	1		0.505543	-1.72461	0		10			-0.61	0.15	0.19	0.17	1			-0.40039
0.526254	1		0.526254	1.3746	0		10			0.63	0.4	0.19	0.07	1			0.83961
1.21611	1		1.21611	-0.965367	0		10			0.76	0.55	0.19	0.07	1			0.96961
-0.9582	1		-0.9582	1.54587	0		10			-1.13	-0.82	0.25	0.26	0			-0.92039
1.2056	1		1.2056	-1.16725	0		10			0.69	0.74	0.19	0.07	0			0.89961
-0.561913	1		-0.561913	-0.409033	0		10			-0.52	-0.49	0.22	0.14	0			-0.31039
-0.733671	1		-0.733671	-1.30785	0		10			-0.76	-0.76	0.24	0.2	0			-0.55039
-1.72461	1		-1.72461	1.5898	0		13			-2.09	-1.4	0.3	0.39	0			-1.88039
1.3746	1		1.3746	0.028806	0		10			0.94	0.89	0.2	0.07	0			1.14961
-0.965367	1		-0.965367	0.330463	0		10			-0.95	-0.7	0.24	0.26	0			-0.74039
1.54587	1		1.54587	0.976397	0		10			0.74	0.93	0.2	0.07	0			0.94961
	1		-1.16725	1.9492	0		10			-1.05	-1.01	0.26	0.23	0			-0.84039
-0.409033	1		-0.409033	-0.0608918	0		10			-0.45	-0.59	0.23	0.15	0			-0.24039
-1.30785	1		-1.30785	-1.02966	0		10			-1.19	-1.08	0.27	0.29	0			-0.98039
1.5898	1		1.5898	-0.569364	0		10			1.34	1.18	0.21	0.09	0			1.54961
0.028806	1		0.028806	0.847566	0		10			-0.29	-0.13	0.2	0.16	0			-0.08039
0.330463	1		0.330463	0.872369	0		10			0.07	0.22	0.19	0.09	0			0.27961
0.976397	1		0.976397	0.510765	0		10			-0.45	0.33	0.19	0.15	1			-0.24039
1.9492	1		1.9492	-1.48603	0		10			1.02	1.22	0.21	0.07	0			1.22961
-0.0608918	1		-0.0608918	-1.39617	0		10			-1.26	-0.3	0.21	0.35	0			-1.05039
-1.02966	1		-1.02966	-0.143814	0		10			-1.33	-0.65	0.23	0.33	0			-1.12039
-0.569364	1		-0.569364	-0.628961	0		11			-1.56	-0.59	0.23	0.33	0			-1.35039
0.847566	1		0.847566	-0.627564	0		10			0.52	0.55	0.19	0.07	0			0.72961
0.872369	1		0.872369	0.87899	0		10			-0.03	0.48	0.19	0.1	0			0.17961
0.510765	1		0.510765	-0.83829	0		10			0.04	0.15	0.19	0.1	0			0.24961
-1.48603	1		-1.48603	-0.114885	0		10			-1.58	-1.08	0.27	0.33	0			-1.37039
-1.39617	1		-1.39617	-0.232137	0		10			-0.49	-0.7	0.24	0.16	0			-0.28039
-0.143814	1		-0.143814	1.51842	0		10			-0.27	-0.49	0.22	0.11	0			-0.06039
-0.628961	1		-0.628961	-1.31745	0		10			-1.29	-0.95	0.26	0.27	0			-1.08039
-0.627564	1		-0.627564	-0.935445	0		10			-0.76	-0.65	0.23	0.2	0			-0.55039
0.87899	1		0.87899	-0.167354	0		10			0.66	0.89	0.2	0.07	0			0.86961
-0.83829	1		-0.83829	-1.0611	0		10			-0.45	-0.44	0.22	0.17	0			-0.24039
-0.114885	1		-0.114885	-1.43406	0		10			-0.45	-0.26	0.21	0.15	0			-0.24039
-0.232137	1		-0.232137	-2.16329	0		10			-0.69	-0.65	0.23	0.23	0			-0.48039
1.51842	1		1.51842	0.580826	0		10			0.89	0.85	0.2	0.07	0			1.09961
-1.31745	1		-1.31745	-0.338877	0		10			-1.29	-1.16	0.28	0.28	0			-1.08039
-0.935445	1		-0.935445	0.412612	0		10			-1.56	-0.76	0.24	0.34	0			-1.35039
-0.167354	1		-0.167354	-2.04895	0		10			-0.45	-0.39	0.22	0.15	0			-0.24039
-1.0611	1		-1.0611	1.1677	0		10			-0.79	-0.88	0.25	0.19	0			-0.58039
-1.43406	1		-1.43406	-1.94869	0		10			-0.88	-1.16	0.28	0.2	0			-0.67039
-2.16329	1		-2.16329	-0.517313	0		10			-1.12	-1.82	0.35	0.27	1			-0.91039
0.580826	1		0.580826	-0.976397	0		10			0.23	0.59	0.19	0.08	0			0.43961
-0.338877	1		-0.338877	-0.100497	0		10			-0.85	-0.49	0.22	0.19	0			-0.64039
0.412612	1		0.412612	0.134777	0		10			0	0.15	0.19	0.1	0			0.20961
-2.04895	1		-2.04895	1.73554	0		13			-2.62	-2.86	0.51	0.52	0			-2.41039
1.1677	1		1.1677	-0.794624	0		10			0.4	0.7	0.19	0.08	0			0.60961
-1.94869	1		-1.94869	-0.74675	0		10			-1.54	-1.4	0.3	0.34	0			-1.33039
-0.517313	1		-0.517313	0.586722	0		10			-0.89	-0.44	0.22	0.21	0			-0.68039
-0.976397	1		-0.976397	1.28394	0		10			-0.3	-0.54	0.23	0.13	0			-0.09039
-0.100497	1		-0.100497	-1.43535	0		10			-0.61	-0.49	0.22	0.17	0			-0.40039
0.134777	1		0.134777	0.969276	0		10			-0.02	-0.01	0.2	0.11	0			0.18961
1.73554	1		1.73554	1.58763	0		10			1.02	0.81	0.2	0.07	0			1.22961
-0.506586	1		-0.506586	-0.666898	0		10			-0.6	-0.49	0.22	0.17	0			-0.39039
-0.794624	1		-0.794624	0.0831346	0		10			-0.61	-0.76	0.24	0.17	0			-0.40039
-0.74675	1		-0.74675	-0.828331	0		10			-1.26	-0.76	0.24	0.35	0			-1.05039
0.586722	1		0.586722	0.695552	0		10			0.43	0.33	0.19	0.07	0			0.63961
1.28394	1		1.28394	0.239216	0		10			0.95	1.09	0.21	0.07	0			1.15961
-1.43535	1		-1.43535	0.0466423	0		10			-1.67	-1.16	0.28	0.32	0			-1.46039
0.969276	0		0.969276	-1.02979	0		10			0.16	0.4	0.19	0.09	0			0.36961
	0		1.58763	-0.299592	0		10			0.68	1.05	0.2	0.07	0			0.88961
-0.666898	1		-0.666898	0.72459	0		10			-1.24	-0.59	0.23	0.28	0			-1.03039
0.0831346	1		0.0831346	-0.00967702	0		10			-0.3	-0.01	0.2	0.14	0			-0.09039
-0.828331	1		-0.828331	1.00223	0		10			-0.76	-0.7	0.24	0.2	0			-0.55039
0.695552	1		0.695552	-1.01393	0		10			-0.07	0.15	0.19	0.11	0			0.13961
0.239216	1		0.239216	0.758632	0		10			-0.03	-0.05	0.2	0.1	0			0.17961
0.0466423	1		0.0466423	1.24166	0		10			-1.06	-0.3	0.21	0.23	0			-0.85039
-1.02979	1		-1.02979	-1.16952	0		10			-1.13	-1.32	0.29	0.27	0			-0.92039
-0.299592	1		-0.299592	0.396506	0		10			-0.17	-0.3	0.21	0.1	0			0.03961
0.72459	1		0.72459	-1.78112	0		10			0.21	0.33	0.19	0.09	0			0.41961
-0.00967702	1		-0.00967702	0.0792966	0		10			-0.45	-0.01	0.2	0.15	0			-0.24039
1.00223	1		1.00223	1.00628	0		10			0.96	1.01	0.2	0.07	0			1.16961
-1.01393	1		-1.01393	1.03539	0		10			-0.31	-0.59	0.23	0.13	0			-0.10039
0.758632	1		0.758632	0.10511	0		10			0.48	0.55	0.19	0.07	0			0.68961
1.24166	1		1.24166	-0.761695	0		10			0.39	0.63	0.19	0.07	0			0.59961
-1.16952	1		-1.16952	0.578473	0		10			-0.84	-0.7	0.24	0.23	0			-0.63039
0.396506	1		0.396506	0.464325	0		10			0.3	0.29	0.19	0.08	0			0.50961
-1.78112	1		-1.78112	0.728774	0		10			-0.72	-1.08	0.27	0.22	0			-0.51039
0.0792966	1		0.0792966	-0.94904	0		10			-0.09	-0.35	0.21	0.11	0			0.11961
1.00628	1		1.00628	0.596656	0		10			0.73	0.7	0.19	0.07	0			0.93961
1.03539	1		1.03539	1.61072	0		10			0.75	0.89	0.2	0.07	0			0.95961
0.10511	1		0.10511	0.234261	0		10			-0.46	0.11	0.2	0.16	0			-0.25039
-0.761695	1		-0.761695	-0.385276	0		10			-1.29	-1.01	0.26	0.27	0			-1.08039
0.578473	1		0.578473	0.248752	0		10			-0.18	0.26	0.19	0.12	0			0.02961
	1		0.464325	1.81821	0		10			-0.79	0.29	0.19	0.18	1			-0.58039
0.728774	1		0.728774	-2.40083	0		10			0.82	0.85	0.2	0.06	0			1.02961
-0.94904	1		-0.94904	0.0167915	0		10			-0.89	-0.7	0.24	0.22	0			-0.68039
0.596656	1		0.596656	-0.123052	0		10			0.28	0.66	0.19	0.07	0			0.48961
1.61072	1		1.61072	0.989544	0		10			1.3	1.27	0.22	0.08	0			1.50961
0.234261	1		0.234261	1.23606	0		10			-0.39	-0.13	0.2	0.13	0			-0.18039
-0.385276	1		-0.385276	1.63556	0		10			-0.47	-0.26	0.21	0.19	0			-0.26039
0.248752	1		0.248752	-1.819	0		10			0.07	0.26	0.19	0.1	0			0.27961
1.81821	1		1.81821	0.803996	0		10			0.91	1.27	0.22	0.07	0			1.11961
-2.40083	1		-2.40083	0.366883	0		10			-1.59	-1.7	0.33	0.34	0			-1.38039
0.0167915	1		0.0167915	0.742209	0		10			0.01	-0.01	0.2	0.11	0			0.21961
-0.123052	1		-0.123052	0.483928	0		10			0.1	0.15	0.19	0.1	0			0.30961
0.989544	1		0.989544	-0.135394	0		10			0.63	0.66	0.19	0.07	0			0.83961
1.23606	1		1.23606	1.65933	0		10			0.81	0.78	0.19	0.07	0			1.01961
1.63556	1		1.63556	0.454379	0		10			1.1	1.18	0.21	0.07	0			1.30961
-1.819	1		-1.819	-0.0311775	0		10			-1.73	-1.6	0.32	0.32	0			-1.52039
0.803996	1		0.803996	-0.0206182	0		10			0.57	0.78	0.19	0.07	0			0.77961
0.366883	1		0.366883	-0.0524642	0		10			0.17	0.29	0.19	0.09	0			0.37961
0.742209	1		0.742209	-1.68282	0		10			-0.18	0.15	0.19	0.12	0			0.02961
0.483928	1		0.483928	0.192779	0		10			-0.17	0.33	0.19	0.1	0			0.03961
-0.135394	1		-0.135394	0.650741	0		10			-0.51	-0.21	0.21	0.16	0			-0.30039
1.65933	1		1.65933	-0.168905	0		10			0.91	1.05	0.2	0.07	0			1.11961
0.454379	1		0.454379	0.825639	0		10			-0.03	0.11	0.2	0.1	0			0.17961
-0.0311775	1		-0.0311775	1.32147	0		10			-0.69	0.07	0.2	0.23	0			-0.48039
-0.0206182	1		-0.0206182	1.90231	0		10			-0.06	0.33	0.19	0.12	0			0.14961
-0.0524642	1		-0.0524642	-1.31055	0		10			-0.85	-0.3	0.21	0.21	0			-0.64039
-1.68282	1		-1.68282	0.620037	0		10			-1.29	-1.82	0.35	0.28	0			-1.08039
0.443212	1		0.443212	-0.215744	0		10			0.2	0.48	0.19	0.09	0			0.40961
0.192779	1		0.192779	-0.742007	0		10			-0.24	0.07	0.2	0.14	0			-0.03039
0.650741	1		0.650741	0.73929	0		10			0.04	0.51	0.19	0.1	0			0.24961
-0.168905	1		-0.168905	2.33173	0		10			-0.5	-0.21	0.21	0.18	0			-0.29039
0.825639	1		0.825639	1.34946	0		10			0.23	0.44	0.19	0.09	0			0.43961
1.32147	1		1.32147	0.179701	0		10			0.57	0.85	0.2	0.07	0			0.77961
1.90231	1		1.90231	-0.473291	0		10			1.07	1.32	0.22	0.07	0			1.27961
-1.31055	1		-1.31055	-0.238115	0		12			-2.06	-1.24	0.28	0.4	0			-1.85039
0.620037	1		0.620037	-1.09809	0		10			-0.63	0.15	0.19	0.18	1			-0.42039
-0.215744	1		-0.215744	-0.258627	0		10			-0.61	-0.26	0.21	0.17	0			-0.40039
-0.742007	1		-0.742007	0.639438	0		10			-1.59	-0.59	0.23	0.34	0			-1.38039
0.73929	1		0.73929	-1.27406	0		10			-0.06	0.37	0.19	0.11	0			0.14961
2.33173	1		2.33173	0.51915	0		10			1.41	1.54	0.25	0.09	0			1.61961
1.34946	1		1.34946	0.97652	0		10			0.91	0.81	0.2	0.07	0			1.11961
0.179701	1		0.179701	-0.863895	0		10			-0.69	-0.3	0.21	0.23	0			-0.48039
-0.473291	1		-0.473291	0.371469	0		10			-1.13	-0.54	0.23	0.27	0			-0.92039
-0.238115	1		-0.238115	0.530915	0		10			-0.29	-0.39	0.22	0.15	0			-0.08039
-1.09809	1		-1.09809	0.975535	0		10			-1.57	-1.16	0.28	0.34	0			-1.36039
0.0748469	1		0.0748469	-0.226719	0		10			0.14	0.22	0.19	0.09	0			0.34961
-0.258627	1		-0.258627	0.233081	0		10			-0.31	-0.21	0.21	0.13	0			-0.10039
0.639438	1		0.639438	-0.419118	0		10			0.14	0.4	0.19	0.09	0			0.34961
-1.27406	1		-1.27406	0.510155	0		10			-1.29	-1.01	0.26	0.28	0			-1.08039
0.51915	1		0.51915	1.57694	0		10			0.1	0.37	0.19	0.11	0			0.30961
0.97652	1		0.97652	-0.158981	0		10			0.48	0.59	0.19	0.07	0			0.68961
-0.863895	1		-0.863895	-1.02357	0		10			-0.83	-1.01	0.26	0.22	0			-0.62039
0.371469	1		0.371469	-0.92132	0		10			-0.45	0.22	0.19	0.15	0			-0.24039
0.530915	1		0.530915	0.729772	0		10			-0.45	0.29	0.19	0.16	1			-0.24039
0.975535	1		0.975535	1.59633	0		10			0.75	0.85	0.2	0.07	0			0.95961
	0		-0.226719	-0.631854	0		10			-0.5	-0.39	0.22	0.15	0			-0.29039
0.233081	1		0.233081	-0.832434	0		10			-0.07	0.03	0.2	0.11	0			0.13961
-0.419118	1		-0.419118	1.02279	0		10			-0.45	-0.44	0.22	0.15	0			-0.24039
0.510155	1		0.510155	0.222952	0		10			-0.27	0.18	0.19	0.11	0			-0.06039
1.57694	1		1.57694	0.449127	0		10			0.92	0.97	0.2	0.07	0			1.12961
-0.158981	1		-0.158981	2.59941	0		10			-0.26	-0.13	0.2	0.13	0			-0.05039
-1.02357	1		-1.02357	-0.579287	0		10			-1.28	-1.01	0.26	0.28	0			-1.07039
-0.92132	1		-0.92132	-0.784594	0		10			-1.12	-0.88	0.25	0.27	0			-0.91039
0.729772	1		0.729772	1.21243	0		10			0.48	0.48	0.19	0.07	0			0.68961
1.59633	1		1.59633	-0.304556	0		10			1.19	1.42	0.23	0.08	0			1.39961
-0.631854	1		-0.631854	-1.41632	0		10			-0.45	-0.39	0.22	0.15	0			-0.24039
-0.832434	1		-0.832434	1.11945	0		10			-1.54	-0.95	0.26	0.33	0			-1.33039
1.02279	1		1.02279	-1.28831	0		10			0.83	0.85	0.2	0.06	0			1.03961
0.222952	1		0.222952	-0.398409	0		10			0.37	0.11	0.2	0.07	1			0.57961
0.449127	1		0.449127	-1.43857	0		10			0.43	0.29	0.19	0.07	0			0.63961
2.59941	1		2.59941	-1.09837	0		10			2.66	2.44	0.42	0.5	0			2.86961
-0.579287	1		-0.579287	0.606281	0		10			-1.58	-0.76	0.24	0.33	0			-1.37039
-0.784594	1		-0.784594	0.121742	0		10			-0.45	-0.59	0.23	0.15	0			-0.24039
1.21243	1		1.21243	-1.74916	0		10			0.62	0.81	0.2	0.07	0			0.82961
-0.304556	1		-0.304556	2.03723	0		10			-0.07	-0.09	0.2	0.11	0			0.13961
-1.41632	1		-1.41632	0.240318	0		10			-1.53	-1.32	0.29	0.33	0			-1.32039
1.11945	1		1.11945	1.42725	0		10			0.64	0.81	0.2	0.07	0			0.84961
-1.28831	1		-1.28831	-0.0269688	0		10			-0.88	-0.76	0.24	0.23	0			-0.67039
-0.398409	1		-0.398409	-0.238587	0		10			-0.61	-0.35	0.21	0.17	0			-0.40039
-1.43857	1		-1.43857	0.0290356	0		10			-0.76	-0.82	0.25	0.2	0			-0.55039
-1.09837	1		-1.09837	-1.85199	0		10			-1.13	-1.01	0.26	0.27	0			-0.92039
0.606281	1		0.606281	-0.689912	0		10			-0.63	0.22	0.19	0.2	1			-0.42039
0.121742	1		0.121742	1.38271	0		10			-0.27	-0.05	0.2	0.11	0			-0.06039
-1.74916	1		-1.74916	0.168673	0		10			-1.26	-1.7	0.33	0.29	0			-1.05039
2.03723	1		2.03723	-0.43967	0		10			1.22	1.22	0.21	0.07	0			1.42961
0.240318	1		0.240318	-0.604994	0		10			0.13	0.26	0.19	0.09	0			0.33961
1.42725	1		1.42725	-1.14604	0		10			0.68	1.01	0.2	0.07	0			0.88961
-0.0269688	1		-0.0269688	1.2488	0		10			-0.61	-0.13	0.2	0.17	0			-0.40039
-0.238587	1		-0.238587	2.47059	0		10			-0.6	-0.13	0.2	0.19	0			-0.39039
0.0290356	1		0.0290356	0.915836	0		10			-0.69	-0.49	0.22	0.18	0			-0.48039
-1.85199	1		-1.85199	-0.0991122	0		11			-1.93	-1.7	0.33	0.42	0			-1.72039
-0.689912	1		-0.689912	-0.859015	0		10			-1.12	-0.7	0.24	0.26	0			-0.91039
	0		1.38271	-0.0847467	0		10			0.52	0.74	0.19	0.07	0			0.72961
0.168673	1		0.168673	-0.254754	0		10			-0.18	-0.05	0.2	0.12	0			0.02961
-0.43967	1		-0.43967	-0.394933	0		10			0.22	0.03	0.2	0.08	0			0.42961
-0.604994	1		-0.604994	0.870691	0		10			-0.45	-0.54	0.23	0.15	0			-0.24039
-1.14604	1		-1.14604	-0.283787	0		14			-1.91	-1.32	0.29	0.3	0			-1.70039
1.2488	1		1.2488	0.344148	0		10			1.03	0.93	0.2	0.06	0			1.23961
2.47059	1		2.47059	0.797145	0		10			2.03	2.28	0.38	0.22	0			2.23961
0.915836	1		0.915836	0.240634	0		10			0.69	0.81	0.2	0.07	0			0.89961
-0.0991122	1		-0.0991122	-1.62947	0		10			0.13	0.03	0.2	0.09	0			0.33961
-0.859015	1		-0.859015	0.0269688	0		10			-1.13	-1.01	0.26	0.27	0			-0.92039
-0.0847467	1		-0.0847467	0.650268	0		10			-0.5	-0.44	0.22	0.15	0			-0.29039
-0.254754	1		-0.254754	-0.162313	0		10			-1.13	-0.59	0.23	0.27	0			-0.92039
-0.394933	1		-0.394933	-1.64941	0		10			-0.41	-0.44	0.22	0.15	0			-0.20039
0.870691	1		0.870691	-1.5977	0		10			0.75	0.74	0.19	0.07	0			0.95961
-0.283787	1		-0.283787	-0.812693	0		10			-0.85	-0.59	0.23	0.21	0			-0.64039
0.344148	1		0.344148	0.259736	0		10			-0.03	0.18	0.19	0.1	0			0.17961
0.797145	1		0.797145	-0.612175	0		10			0.57	0.63	0.19	0.07	0			0.77961
0.240634	1		0.240634	2.06287	0		10			0.04	0.07	0.2	0.1	0			0.24961
-1.62947	1		-1.62947	-0.216918	0		10			-1.3	-1.5	0.31	0.28	0			-1.09039
0.0269688	1		0.0269688	0.863449	0		10			-0.3	-0.13	0.2	0.14	0			-0.09039
0.650268	1		0.650268	1.23951	0		10			0.38	0.48	0.19	0.08	0			0.58961
-0.162313	1		-0.162313	-0.45854	0		10			-0.29	-0.39	0.22	0.14	0			-0.08039
-1.64941	1		-1.64941	-1.84481	0		10			-1.29	-1.24	0.28	0.28	0			-1.08039
-1.5977	1		-1.5977	-0.901503	0		10			-1.43	-1.32	0.29	0.27	0			-1.22039
-0.812693	1		-0.812693	0.099036	0		10			-0.39	-0.65	0.23	0.14	0			-0.18039
0.259736	1		0.259736	0.270987	0		10			-0.47	0.15	0.19	0.19	0			-0.26039
-0.612175	1		-0.612175	0.895432	0		10			-0.94	-0.82	0.25	0.28	0			-0.73039
2.06287	1		2.06287	-2.07458	0		10			1.41	1.67	0.27	0.09	0			1.61961
-0.216918	1		-0.216918	-0.682362	0		10			-1.21	-0.44	0.22	0.3	0			-1.00039
0.863449	1		0.863449	0.152863	0		10			0.61	0.55	0.19	0.07	0			0.81961
1.23951	1		1.23951	0.141573	0		10			0.55	0.89	0.2	0.06	0			0.75961
-0.45854	1		-0.45854	-0.073619	0		10			-0.61	-0.35	0.21	0.17	0			-0.40039
-1.84481	1		-1.84481	-0.240791	0		12			-1.99	-1.6	0.32	0.4	0			-1.78039
-0.901503	1		-0.901503	1.46961	0		10			-0.53	-0.54	0.23	0.15	0			-0.32039
0.099036	1		0.099036	0.837963	0		10			-0.18	0.26	0.19	0.12	0			0.02961
0.270987	1		0.270987	-1.33142	0		10			-0.34	0.03	0.2	0.14	0			-0.13039
0.895432	1		0.895432	-0.474147	0		10			0.21	0.55	0.19	0.09	0			0.41961
-2.07458	1		-2.07458	-0.260368	0		10			-1.09	-1.6	0.32	0.22	0			-0.88039
-0.682362	1		-0.682362	-0.934854	0		10			-0.45	-0.88	0.25	0.15	1			-0.24039
0.152863	1		0.152863	-0.198861	0		10			-0.69	-0.26	0.21	0.21	0			-0.48039
0.141573	1		0.141573	0.149846	0		10			-0.45	0.07	0.2	0.15	0			-0.24039
-0.073619	1		-0.073619	-0.958562	0		10			-1.13	-0.21	0.21	0.27	1			-0.92039
-0.240791	1		-0.240791	0.841992	0		10			-0.69	-0.26	0.21	0.21	0			-0.48039
1.46961	1		1.46961	-0.174184	0		10			0.54	0.89	0.2	0.06	0			0.74961
0.837963	1		0.837963	0.706211	0		10			0.5	0.81	0.2	0.07	0			0.70961
-1.33142	1		-1.33142	-0.755067	0		10			-1.76	-1.7	0.33	0.4	0			-1.55039
-0.474147	1		-0.474147	0.311134	0		10			-0.73	-0.39	0.22	0.22	0			-0.52039
-0.260368	1		-0.260368	-1.25938	0		10			-0.31	-0.39	0.22	0.13	0			-0.10039
-0.934854	1		-0.934854	2.2835	0		10			-0.45	-0.35	0.21	0.15	0			-0.24039
-0.198861	1		-0.198861	0.828115	0		10			-0.52	-0.17	0.21	0.16	0			-0.31039
0.149846	1		0.149846	-1.12462	0		10			-0.07	-0.26	0.21	0.12	0			0.13961
-0.958562	1		-0.958562	1.49229	0		11			-1.26	-1.01	0.26	0.28	0			-1.05039
0.841992	1		0.841992	-0.272496	0		10			0.63	0.81	0.2	0.07	0			0.83961
-0.174184	1		-0.174184	-1.42134	0		10			-0.26	-0.17	0.21	0.13	0			-0.05039
0.706211	1		0.706211	-0.432267	0		10			0.49	0.44	0.19	0.07	0			0.69961
-0.755067	1		-0.755067	0.276387	0		10			-0.79	-0.95	0.26	0.19	0			-0.58039
0.311134	1		0.311134	-0.708374	0		10			-0.69	0.15	0.19	0.23	1			-0.48039
-1.25938	1		-1.25938	0.58654	0		10			-1.23	-0.7	0.24	0.3	0			-1.02039
2.2835	1		2.2835	-0.235361	0		10			1.03	1.18	0.21	0.07	0			1.23961
0.828115	1		0.828115	0.528012	0		10			0.46	0.63	0.19	0.07	0			0.66961
-1.12462	1		-1.12462	-1.92376	0		10			-0.47	-0.88	0.25	0.19	0			-0.26039
1.49229	1		1.49229	-1.11048	0		10			1.15	1.32	0.22	0.07	0			1.35961
-0.272496	1		-0.272496	1.48603	0		10			-0.06	-0.3	0.21	0.11	0			0.14961
-1.42134	1		-1.42134	0.20706	0		10			-0.98	-0.95	0.26	0.23	0			-0.77039
	0		-0.432267	0.894063	0		10			-0.39	-0.3	0.21	0.13	0			-0.18039
0.276387	1		0.276387	-1.22302	0		10			-0.66	0.22	0.19	0.17	1			-0.45039
-0.708374	1		-0.708374	-1.26771	0		10			-0.69	-0.76	0.24	0.18	0			-0.48039
0.58654	1		0.58654	-0.247805	0		10			0.26	0.4	0.19	0.07	0			0.46961
-0.235361	1		-0.235361	-0.187481	0		10			-0.55	0.03	0.2	0.16	0			-0.34039
0.528012	1		0.528012	1.01546	0		10			0.29	0.37	0.19	0.08	0			0.49961
-1.92376	1		-1.92376	1.01572	0		16			-2.82	-2.41	0.43	0.5	0			-2.61039
-1.11048	1		-1.11048	-0.289924	0		10			-0.82	-1.16	0.28	0.2	0			-0.61039
1.48603	1		1.48603	0.502937	0		10			0.76	0.89	0.2	0.07	0			0.96961
0.20706	1		0.20706	0.950481	0		10			-0.23	-0.17	0.21	0.12	0			-0.02039
0.894063	1		0.894063	-0.768975	0		10			0.57	0.55	0.19	0.07	0			0.77961
-1.22302	1		-1.22302	-0.739893	0		10			-1.57	-1.32	0.29	0.34	0			-1.36039
-1.26771	1		-1.26771	-0.299832	0		10			-1.13	-1.01	0.26	0.27	0			-0.92039
-0.247805	1		-0.247805	0.504674	0		10			-0.3	-0.21	0.21	0.13	0			-0.09039
-0.187481	1		-0.187481	-1.72157	0		10			0.16	-0.05	0.2	0.09	0			0.36961
1.01546	1		1.01546	1.19945	0		10			0.13	0.44	0.19	0.08	0			0.33961
1.01572	1		1.01572	1.92328	0		10			0.55	0.48	0.19	0.06	0			0.75961
-0.289924	1		-0.289924	0.0130433	0		10			-0.26	-0.09	0.2	0.13	0			-0.05039
0.502937	1		0.502937	-1.28936	0		10			-0.07	0.37	0.19	0.09	0			0.13961
0.950481	1		0.950481	0.0183991	0		10			0.49	0.74	0.19	0.07	0			0.69961
-0.768975	1		-0.768975	1.47845	0		10			-1.14	-0.76	0.24	0.24	0			-0.93039
-0.739893	1		-0.739893	0.163786	0		10			-1.13	-0.54	0.23	0.27	0			-0.92039
-0.299832	1		-0.299832	1.26277	0		10			-0.35	-0.26	0.21	0.16	0			-0.14039
0.504674	1		0.504674	1.05601	0		10			-0.18	0.15	0.19	0.12	0			0.02961
-1.72157	1		-1.72157	0.369093	0		11			-1.96	-1.94	0.36	0.4	0			-1.75039
1.19945	1		1.19945	-0.760162	0		10			0.48	0.93	0.2	0.07	0			0.68961
1.92328	1		1.92328	-0.440934	0		10			1.08	1.14	0.21	0.07	0			1.28961
0.0130433	1		0.0130433	1.33926	0		10			-0.18	0.15	0.19	0.12	0			0.02961
-1.28936	1		-1.28936	0.454634	0		10			-1.53	-1.24	0.28	0.33	0			-1.32039
0.0183991	1		0.0183991	0.703171	0		10			0.04	0.18	0.19	0.1	0			0.24961
1.47845	1		1.47845	-0.942937	0		10			0.93	1.05	0.2	0.06	0			1.13961
0.163786	1		0.163786	-2.10233	0		10			-0.69	-0.21	0.21	0.23	0			-0.48039
1.26277	1		1.26277	-0.0523869	0		10			0.8	0.97	0.2	0.07	0			1.00961
1.05601	0		1.05601	0.997941	0		10			0.68	0.74	0.19	0.06	0			0.88961
	0		0.369093	0.903342	0		10			0.36	0.33	0.19	0.08	0			0.56961
-0.760162	1		-0.760162	-0.494879	0		10			-1.07	-0.7	0.24	0.27	0			-0.86039
-0.440934	1		-0.440934	-0.673122	0		10			-0.6	-0.54	0.23	0.17	0			-0.39039
1.33926	1		1.33926	0.286974	0		10			0.87	0.93	0.2	0.07	0			1.07961
0.454634	1		0.454634	-1.06784	0		10			-0.18	0.29	0.19	0.12	0			0.02961
0.703171	1		0.703171	0.537357	0		10			0.22	0.55	0.19	0.08	0			0.42961
-0.942937	1		-0.942937	-1.59742	0		10			-1.28	-1.24	0.28	0.28	0			-1.07039
-2.10233	1		-2.10233	1.45425	0		11			-2.56	-2.08	0.38	0.52	0			-2.35039
-0.0523869	1		-0.0523869	1.62116	0		10			0.04	-0.01	0.2	0.11	0			0.24961
0.997941	1		0.997941	-0.661462	0		10			1.01	1.01	0.2	0.07	0			1.21961
0.903342	1		0.903342	1.27994	0		10			0.23	0.33	0.19	0.08	0			0.43961
-0.494879	1		-0.494879	0.700431	0		10			-0.44	-0.26	0.21	0.15	0			-0.23039
-0.673122	1		-0.673122	0.924247	0		10			-0.26	-0.39	0.22	0.13	0			-0.05039
0.286974	1		0.286974	-1.09544	0		10			-0.06	0.03	0.2	0.11	0			0.14961
-1.06784	1		-1.06784	1.266	0		12			-1.99	-1.32	0.29	0.4	0			-1.78039
0.537357	1		0.537357	-0.433695	0		10			0.14	0.44	0.19	0.09	0			0.34961
-1.59742	1		-1.59742	1.24997	0		10			-1.72	-1.32	0.29	0.32	0			-1.51039
1.45425	1		1.45425	-1.59551	0		10			0.94	0.93	0.2	0.07	0			1.14961
1.62116	1		1.62116	-0.898062	0		10			1.03	1.37	0.23	0.07	0			1.23961
-0.661462	1		-0.661462	3.01574	0		10			-0.61	-0.76	0.24	0.17	0			-0.40039
1.27994	1		1.27994	-0.426897	0		10			1.36	1.09	0.21	0.09	1			1.56961
0.700431	1		0.700431	-0.415779	0		10			0.06	0.18	0.19	0.09	0			0.26961
0.924247	1		0.924247	0.67015	0		10			0.23	0.48	0.19	0.08	0			0.43961
-1.09544	1		-1.09544	-0.311375	0		10			-0.98	-1.24	0.28	0.24	0			-0.77039
1.266	1		1.266	-1.73935	0		10			0.83	1.01	0.2	0.07	0			1.03961
-0.433695	1		-0.433695	0.0495527	0		10			-0.69	-0.26	0.21	0.23	0			-0.48039
1.24997	1		1.24997	0.90047	0		10			0.35	0.74	0.19	0.08	0			0.55961
-1.59551	1		-1.59551	0.895889	0		10			-1.29	-1.5	0.31	0.28	0			-1.08039
-0.898062	1		-0.898062	-0.255228	0		10			-0.67	-0.54	0.23	0.16	0			-0.46039
3.01574	1		3.01574	0.447519	0		10			2.03	2.44	0.42	0.22	0			2.23961
-0.426897	1		-0.426897	1.80988	0		10			-1.37	-0.82	0.25	0.27	0			-1.16039
-0.415779	1		-0.415779	0.447096	0		10			0.1	-0.17	0.21	0.1	1			0.30961
0.67015	1		0.67015	0.082905	0		10			-0.18	0.15	0.19	0.12	0			0.02961
-0.311375	1		-0.311375	-0.544618	0		10			-1.56	-0.44	0.22	0.34	1			-1.35039
-1.73935	1		-1.73935	0.283708	0		13			-1.84	-1.6	0.32	0.3	0			-1.63039
0.0495527	1		0.0495527	-0.0196223	0		10			0.13	0.11	0.2	0.09	0			0.33961
0.90047	1		0.90047	1.59169	0		10			0.24	0.48	0.19	0.09	0			0.44961
0.895889	1		0.895889	2.90587	0		10			0.55	0.59	0.19	0.06	0			0.75961
-0.255228	1		-0.255228	-1.83278	0		10			-0.61	-0.3	0.21	0.17	0			-0.40039
0.447519	1		0.447519	0.138097	0		10			0.44	0.44	0.19	0.07	0			0.64961
1.80988	1		1.80988	1.68062	0		10			0.9	1.27	0.22	0.06	0			1.10961
0.447096	1		0.447096	0.964515	0		10			-0.07	0.26	0.19	0.11	0			0.13961
0.082905	1		0.082905	0.195662	0		10			-0.4	-0.65	0.23	0.16	0			-0.19039
-0.544618	1		-0.544618	1.15315	0		10			-0.48	-0.44	0.22	0.17	0			-0.27039
0.283708	1		0.283708	-0.106803	0		10			-0.61	-0.01	0.2	0.2	0			-0.40039
	0		-0.0196223	-0.777536	0		10			-0.26	0.11	0.2	0.13	0			-0.05039
1.59169	1		1.59169	-1.00071	0		10			1.09	1.37	0.23	0.08	0			1.29961
2.90587	1		2.90587	-1.15449	0		10			2.4	2.63	0.46	0.39	0			2.60961
-1.83278	1		-1.83278	-2.51683	0		10			-1.54	-1.4	0.3	0.33	0			-1.33039
0.138097	1		0.138097	-1.19772	0		10			-0.55	-0.17	0.21	0.16	0			-0.34039
1.68062	1		1.68062	0.668044	0		10			0.81	0.93	0.2	0.07	0			1.01961
0.964515	1		0.964515	0.802622	0		10			-0.07	0.29	0.19	0.11	0			0.13961
0.195662	1		0.195662	1.20654	0		10			-0.31	0.22	0.19	0.13	0			-0.10039
1.15315	1		1.15315	-0.440175	0		10			0.75	0.89	0.2	0.07	0			0.95961
1.01662	1		1.01662	-1.25972	0		10			0.61	0.85	0.2	0.07	0			0.81961
-0.106803	1		-0.106803	-1.87322	0		10			-0.66	-0.44	0.22	0.17	0			-0.45039
-0.777536	1		-0.777536	-0.487887	0		10			-0.36	-0.39	0.22	0.14	0			-0.15039
-1.00071	1		-1.00071	-0.371797	0		10			-0.45	-0.65	0.23	0.15	0			-0.24039
-1.15449	1		-1.15449	0.971113	0		10			-0.79	-1.24	0.28	0.19	0			-0.58039
-2.51683	1		-2.51683	-0.642633	0		13			-2	-2.24	0.41	0.4	0			-1.79039
-1.19772	1		-1.19772	1.02745	0		10			-0.85	-0.65	0.23	0.21	0			-0.64039
0.668044	1		0.668044	0.301352	0		10			0.42	0.44	0.19	0.07	0			0.62961
0.802622	1		0.802622	0.897032	0		10			0.24	0.22	0.19	0.09	0			0.44961
1.20654	1		1.20654	1.1428	0		10			0.48	0.66	0.19	0.07	0			0.68961
-0.440175	1		-0.440175	0.622449	0		10			-0.98	-0.65	0.23	0.24	0			-0.77039
-1.25972	1		-1.25972	0.279806	0		10			-1.12	-0.65	0.23	0.27	0			-0.91039
-1.87322	1		-1.87322	-0.175505	0		13			-2.5	-2.24	0.41	0.53	0			-2.29039
-0.487887	1		-0.487887	0.404048	0		10			-1.16	-0.76	0.24	0.26	0			-0.95039
-0.371797	1		-0.371797	-0.540364	0		10			-0.92	-0.49	0.22	0.22	0			-0.71039
0.971113	1		0.971113	0.822738	0		10			0.55	0.74	0.19	0.06	0			0.75961
-0.642633	1		-0.642633	-0.0980367	0		10			-0.82	-0.59	0.23	0.2	0			-0.61039
1.02745	1		1.02745	-0.692633	0		10			0.49	0.66	0.19	0.07	0			0.69961
0.301352	1		0.301352	-0.842756	0		10			-0.18	0.22	0.19	0.12	0			0.02961
0.897032	1		0.897032	1.77259	0		10			-0.2	0.4	0.19	0.14	0			0.00961
1.1428	1		1.1428	0.404129	0		10			0.84	0.89	0.2	0.08	0			1.04961
0.622449	1		0.622449	0.0675618	0		10			0.04	0.22	0.19	0.1	0			0.24961
0.279806	1		0.279806	1.04222	0		10			-0.69	-0.17	0.21	0.18	0			-0.48039
-0.175505	1		-0.175505	-0.938649	0		10			-0.61	-0.3	0.21	0.17	0			-0.40039
0.404048	1		0.404048	0.0533066	0		10			-0.39	-0.01	0.2	0.14	0			-0.18039
-0.540364	0		-0.540364	-0.186469	0		10			-0.72	-0.54	0.23	0.19	0			-0.51039
	0		0.822738	0.511375	0		10			0.43	0.78	0.19	0.07	0			0.63961
-0.0980367	1		-0.0980367	1.80713	0		10			-0.3	-0.26	0.21	0.14	0			-0.09039
-0.692633	1		-0.692633	-0.416696	0		10			-0.92	-0.7	0.24	0.22	0			-0.71039
-0.842756	1		-0.842756	1.49252	0		10			-1.24	-0.7	0.24	0.28	0			-1.03039
1.77259	1		1.77259	0.605087	0		10			0.69	1.05	0.2	0.07	0			0.89961
0.404129	1		0.404129	1.60486	0		10			-0.45	0.33	0.19	0.17	1			-0.24039
0.0675618	1		0.0675618	2.02282	0		10			-0.18	-0.13	0.2	0.12	0			0.02961
1.04222	1		1.04222	0.911657	0		10			0.37	0.74	0.19	0.07	0			0.57961
-0.938649	1		-0.938649	1.98906	0		10			-0.76	-0.54	0.23	0.2	0			-0.55039
0.0533066	1		0.0533066	-0.05277	0		10			-0.18	0.07	0.2	0.12	0			0.02961
-0.186469	1		-0.186469	0.0174805	0		10			-0.45	-0.26	0.21	0.15	0			-0.24039
0.511375	1		0.511375	1.5272	0		10			0.3	0.33	0.19	0.08	0			0.50961
1.80713	1		1.80713	-0.672834	0		10			1.07	1.42	0.23	0.07	0			1.27961
-0.416696	1		-0.416696	0.171467	0		10			-0.67	-0.59	0.23	0.16	0			-0.46039
1.49252	1		1.49252	-1.10779	0		10			0.97	0.97	0.2	0.07	0			1.17961
0.605087	1		0.605087	-0.0210775	0		10			-0.18	0.33	0.19	0.12	0			0.02961
1.60486	1		1.60486	1.40617	0		10			0.37	0.63	0.19	0.07	0			0.57961
2.02282	1		2.02282	0.326668	0		10			0.91	1.14	0.21	0.07	0			1.11961
0.911657	1		0.911657	0.0781461	0		10			0.57	0.7	0.19	0.07	0			0.77961
	0		1.98906	-0.774023	0		10			1.72	1.67	0.27	0.13	0			1.92961
-0.05277	1		-0.05277	-1.92133	0		10			-0.61	-0.26	0.21	0.17	0			-0.40039
0.0174805	1		0.0174805	-0.561197	0		10			0.15	0.07	0.2	0.09	0			0.35961
1.5272	1		1.5272	-1.64792	0		10			1.11	1.22	0.21	0.07	0			1.31961
-0.672834	1		-0.672834	1.06258	0		10			-0.88	-0.65	0.23	0.22	0			-0.67039
0.171467	1		0.171467	-0.00944738	0		10			-0.18	-0.21	0.21	0.12	0			0.02961
-1.10779	1		-1.10779	1.17469	0		10			-1.43	-0.95	0.26	0.27	0			-1.22039
-0.0210775	1		-0.0210775	1.12664	0		10			-0.18	0.22	0.19	0.12	0			0.02961
1.40617	1		1.40617	0.891441	0		10			0.75	1.01	0.2	0.07	0			0.95961
0.326668	1		0.326668	0.608766	0		10			0.57	0.37	0.19	0.07	1			0.77961
0.0781461	1		0.0781461	0.780957	0		10			-0.5	-0.13	0.2	0.17	0			-0.29039
-0.774023	1		-0.774023	0.290083	0		10			-1.13	-0.7	0.24	0.27	0			-0.92039
-1.92133	1		-1.92133	-0.0773025	0		12			-1.99	-1.7	0.33	0.4	0			-1.78039
-0.561197	1		-0.561197	-0.341795	0		10			-1.14	-0.82	0.25	0.3	0			-0.93039
-1.64792	1		-1.64792	-0.660225	0		11			-1.61	-1.5	0.31	0.32	0			-1.40039
1.06258	1		1.06258	-0.120431	0		10			0.69	0.97	0.2	0.07	0			0.89961
-0.00944738	1		-0.00944738	1.86707	0		10			-0.11	0.22	0.19	0.12	0			0.09961
1.17469	1		1.17469	-0.00133923	0		10			0.67	0.78	0.19	0.07	0			0.87961
1.12664	1		1.12664	1.51551	0		10			1.06	1.27	0.22	0.07	0			1.26961
0.891441	1		0.891441	-0.725586	0		10			0.75	0.78	0.19	0.07	0			0.95961
0.608766	1		0.608766	1.73313	0		10			-0.01	0.26	0.19	0.1	0			0.19961
0.780957	1		0.780957	-1.25248	0		10			0.28	0.48	0.19	0.07	0			0.48961
0.290083	1		0.290083	0.401226	0		10			-0.63	0.29	0.19	0.2	1			-0.42039
-0.0773025	1		-0.0773025	0.464836	0		10			-0.63	-0.39	0.22	0.2	0			-0.42039
-0.341795	1		-0.341795	-1.07763	0		10			-0.85	-0.7	0.24	0.23	0			-0.64039
-0.660225	1		-0.660225	2.52603	0		10			-0.67	-0.54	0.23	0.19	0			-0.46039
-0.120431	1		-0.120431	0.592365	0		10			-0.33	-0.3	0.21	0.15	0			-0.12039
1.86707	1		1.86707	-1.03278	0		10			1.45	1.67	0.27	0.1	0			1.65961
-0.00133923	1		-0.00133923	-1.45867	0		10			-0.18	-0.26	0.21	0.12	0			0.02961
1.51551	1		1.51551	-1.65031	0		10			0.55	0.78	0.19	0.07	0			0.75961
-0.725586	1		-0.725586	-0.443887	0		10			-1.13	-0.49	0.22	0.27	0			-0.92039
1.73313	1		1.73313	-1.60182	0		10			1.11	1.18	0.21	0.08	0			1.31961
-1.25248	1		-1.25248	-1.27062	0		12			-1.73	-1.32	0.29	0.3	0			-1.52039
0.401226	1		0.401226	-1.78865	0		10			0.13	0.29	0.19	0.09	0			0.33961
0.464836	1		0.464836	-0.702585	0		10			-0.07	0.15	0.19	0.11	0			0.13961
-1.07763	1		-1.07763	-0.300472	0		10			-0.65	-1.16	0.28	0.17	1			-0.44039
2.52603	1		2.52603	1.06447	0		10			1.8	1.61	0.26	0.17	0			2.00961
0.592365	1		0.592365	0.736879	0		10			0.51	0.48	0.19	0.07	0			0.71961
-1.03278	1		-1.03278	-0.149769	0		10			-1.24	-1.01	0.26	0.28	0			-1.03039
-1.45867	1		-1.45867	-0.153638	0		12			-2.01	-1.24	0.28	0.4	0			-1.80039
-1.65031	0		-1.65031	-0.902996	0		10			-1.18	-1.08	0.27	0.24	0			-0.97039
	0		-0.443887	1.31727	0		10			-0.07	-0.17	0.21	0.11	0			0.13961
-1.60182	1		-1.60182	1.01265	0		10			-1.59	-1.6	0.32	0.34	0			-1.38039
-1.27062	1		-1.27062	-0.562271	0		10			-0.88	-0.82	0.25	0.2	0			-0.67039
-1.78865	1		-1.78865	1.68535	0		10			-1.29	-1.6	0.32	0.28	0			-1.08039
-0.702585	1		-0.702585	-0.965856	0		10			-0.57	-0.7	0.24	0.19	0			-0.36039
-0.300472	1		-0.300472	0.804207	0		10			-0.95	-0.44	0.22	0.26	0			-0.74039
1.06447	1		1.06447	1.45359	0		10			0.43	0.7	0.19	0.07	0			0.63961
0.736879	1		0.736879	0.345041	0		10			-0.18	0.33	0.19	0.12	0			0.02961
-0.149769	1		-0.149769	-0.688651	0		10			-0.44	-0.05	0.2	0.17	0			-0.23039
-0.153638	1		-0.153638	-0.205497	0		10			-0.61	-0.35	0.21	0.17	0			-0.40039
-0.902996	1		-0.902996	0.705231	0		10			-1.43	-0.88	0.25	0.27	0			-1.22039
1.31727	1		1.31727	-1.85156	0		10			0.49	0.81	0.2	0.07	0			0.69961
1.01265	1		1.01265	-0.845923	0		10			0.58	0.78	0.19	0.07	0			0.78961
-0.562271	1		-0.562271	0.345203	0		10			-1.13	-0.49	0.22	0.27	0			-0.92039
1.68535	1		1.68535	-0.378775	0		10			0.83	1.27	0.22	0.07	0			1.03961
-0.965856	1		-0.965856	-1.1971	0		10			-0.93	-1.01	0.26	0.22	0			-0.72039
0.804207	1		0.804207	0.249936	0		10			0.17	0.63	0.19	0.09	0			0.37961
1.45359	1		1.45359	0.753644	0		10			0.92	1.09	0.21	0.07	0			1.12961
0.345041	1		0.345041	-1.70892	0		10			0.14	0.4	0.19	0.09	0			0.34961
-0.688651	1		-0.688651	-0.435208	0		10			-0.07	-0.26	0.21	0.11	0			0.13961
-0.205497	1		-0.205497	-0.762207	0		10			-0.79	-0.65	0.23	0.19	0			-0.58039
0.705231	1		0.705231	0.402554	0		10			0.26	0.33	0.19	0.08	0			0.46961
-1.85156	1		-1.85156	-0.209561	0		10			-1.29	-1.6	0.32	0.28	0			-1.08039
-0.845923	1		-0.845923	-0.508501	0		10			-0.82	-0.59	0.23	0.2	0			-0.61039
0.345203	1		0.345203	0.17465	0		10			-0.19	0.33	0.19	0.13	0			0.01961
-0.378775	1		-0.378775	-0.965733	0		10			-0.89	-0.3	0.21	0.22	0			-0.68039
-1.1971	1		-1.1971	-0.93592	0		10			-1.59	-1.08	0.27	0.34	0			-1.38039
0.249936	1		0.249936	-0.400646	0		10			-0.18	0.26	0.19	0.12	0			0.02961
0.753644	1		0.753644	1.9194	0		10			0.44	0.81	0.2	0.07	0			0.64961
-1.70892	1		-1.70892	-1.83401	0		10			-0.72	-1.08	0.27	0.22	0			-0.51039
-0.435208	1		-0.435208	-0.140724	0		10			-0.5	-0.54	0.23	0.17	0			-0.29039
-0.762207	1		-0.762207	0.371469	0		10			-0.79	-0.65	0.23	0.19	0			-0.58039
0.402554	1		0.402554	0.270431	0		10			0.28	0.44	0.19	0.07	0			0.48961
-0.209561	1		-0.209561	1.56018	0		10			-0.07	-0.09	0.2	0.11	0			0.13961
-0.508501	1		-0.508501	-1.68566	0		10			-1.13	-0.65	0.23	0.26	0			-0.92039
0.17465	1		0.17465	0.28522	0		10			0.13	0.22	0.19	0.09	0			0.33961
-0.965733	1		-0.965733	-1.02473	0		10			-1.54	-0.88	0.25	0.33	0			-1.33039
-0.93592	1		-0.93592	0.396506	0		12			-1.99	-1.08	0.27	0.4	0			-1.78039
-0.400646	1		-0.400646	0.698283	0		10			-0.69	-0.13	0.2	0.23	0			-0.48039
1.9194	1		1.9194	-0.852947	0		10			1.39	1.67	0.27	0.09	0			1.59961
-1.83401	1		-1.83401	-0.214648	0		12			-2.04	-1.6	0.32	0.4	0			-1.83039
-0.140724	1		-0.140724	-0.531268	0		10			0.24	0.26	0.19	0.08	0			0.44961
0.371469	1		0.371469	-1.27924	0		10			0.22	0.63	0.19	0.08	0			0.42961
	0		0.270431	0.397084	0		10			-0.15	0.03	0.2	0.13	0			0.05961
1.56018	1		1.56018	0.423046	0		10			1.09	1.14	0.21	0.07	0			1.29961
-1.68566	1		-1.68566	-0.133464	0		10			-1.59	-1.7	0.33	0.34	0			-1.38039
0.28522	1		0.28522	0.483928	0		10			-0.18	-0.05	0.2	0.12	0			0.02961
-1.02473	1		-1.02473	0.348616	0		10			-0.78	-0.76	0.24	0.23	0			-0.57039
0.396506	1		0.396506	2.32483	0		10			0	0.07	0.2	0.1	0			0.20961
0.698283	1		0.698283	-0.863895	0		10			0.56	0.55	0.19	0.07	0			0.76961
-0.852947	1		-0.852947	0.376886	0		10			-0.57	-0.7	0.24	0.18	0			-0.36039
-0.214648	1		-0.214648	-2.11938	0		10			-1.02	-0.54	0.23	0.25	0			-0.81039
-0.531268	1		-0.531268	-0.128989	0		10			-0.15	-0.21	0.21	0.13	0			0.05961
-1.27924	1		-1.27924	0.983198	0		10			-1.13	-0.88	0.25	0.27	0			-0.92039
0.397084	1		0.397084	-0.874834	0		10			0.04	-0.13	0.2	0.1	0			0.24961
0.423046	1		0.423046	-0.351137	0		10			-0.05	-0.05	0.2	0.11	0			0.15961
-0.133464	1		-0.133464	-0.590817	0		10			-0.41	-0.01	0.2	0.15	0			-0.20039
0.483928	1		0.483928	-0.365329	0		10			0.51	0.48	0.19	0.07	0			0.71961
0.348616	1		0.348616	0.846253	0		10			-0.05	0.18	0.19	0.11	0			0.15961
2.32483	1		2.32483	-0.12575	0		10			1.52	1.67	0.27	0.11	0			1.72961
-0.863895	1		-0.863895	1.81542	0		10			-1.12	-0.65	0.23	0.26	0			-0.91039
0.376886	1		0.376886	-0.440681	0		10			-0.45	0.03	0.2	0.15	0			-0.24039
-2.11938	1		-2.11938	-1.16574	0		10			-1.29	-2.24	0.41	0.28	1			-1.08039
-0.128989	1		-0.128989	0.639156	0		10			-0.88	-0.21	0.21	0.23	0			-0.67039
0.983198	1		0.983198	-0.102419	0		10			0.41	0.51	0.19	0.07	0			0.61961
-0.874834	1		-0.874834	-0.1665	0		10			-0.84	-0.76	0.24	0.23	0			-0.63039
-0.351137	1		-0.351137	-1.61352	0		10			-0.53	-0.39	0.22	0.15	0			-0.32039
-0.590817	1		-0.590817	-0.817597	0		10			-0.23	-0.35	0.21	0.12	0			-0.02039
-0.365329	1		-0.365329	-0.569364	0		10			-0.45	-0.35	0.21	0.15	0			-0.24039
0.846253	1		0.846253	-0.787929	0		10			0.75	1.01	0.2	0.07	0			0.95961
-0.12575	1		-0.12575	-1.31472	0		10			-0.81	-0.39	0.22	0.23	0			-0.60039
1.81542	1		1.81542	-0.118582	0		10			1.1	1.37	0.23	0.07	0			1.30961
-0.440681	1		-0.440681	1.09726	0		10			-0.61	-0.17	0.21	0.17	0			-0.40039
-1.16574	1		-1.16574	-0.658417	0		10			-1.33	-0.59	0.23	0.33	0			-1.12039
0.639156	1		0.639156	-0.106188	0		10			0.22	0.22	0.19	0.08	0			0.42961
-0.102419	1		-0.102419	-0.0725458	0		10			-0.88	-0.26	0.21	0.23	0			-0.67039
-0.1665	1		-0.1665	0.88985	0		10			-1.23	-0.49	0.22	0.26	0			-1.02039
-1.61352	1		-1.61352	-0.244572	0		10			-0.82	-1.32	0.29	0.2	1			-0.61039
-0.817597	1		-0.817597	2.49907	0		10			-1.12	-0.54	0.23	0.27	0			-0.91039
-0.569364	1		-0.569364	-2.38346	0		10			-0.94	-0.54	0.23	0.28	0			-0.73039
-0.787929	1		-0.787929	0.000726459	0		10			-0.72	-0.65	0.23	0.19	0			-0.51039
-1.31472	1		-1.31472	-0.724392	0		10			-1.43	-1.08	0.27	0.33	0			-1.22039
-0.118582	1		-0.118582	-0.123977	0		10			-0.31	0.07	0.2	0.13	0			-0.10039
1.09726	1		1.09726	1.32183	0		10			0.96	0.81	0.2	0.07	0			1.16961
-0.658417	1		-0.658417	0.360999	0		10			-1.61	-0.3	0.21	0.33	1			-1.40039
-0.106188	1		-0.106188	-0.310009	0		10			-0.39	-0.13	0.2	0.14	0			-0.18039
-0.0725458	1		-0.0725458	-1.25433	0		10			-0.47	-0.13	0.2	0.19	0			-0.26039
0.88985	1		0.88985	-0.419952	0		10			0.58	0.7	0.19	0.07	0			0.78961
-0.244572	1		-0.244572	-0.773198	0		10			-0.67	-0.13	0.2	0.16	0			-0.46039
2.49907	1		2.49907	1.2037	0		10			1.51	1.75	0.28	0.1	0			1.71961
-2.38346	1		-2.38346	-0.54986	0		10			-1.37	-1.94	0.36	0.28	0			-1.16039
0.000726459	1		0.000726459	-0.427233	0		10			-0.36	-0.21	0.21	0.13	0			-0.15039
-0.724392	1		-0.724392	0.0337036	0		10			-0.76	-0.49	0.22	0.2	0			-0.55039
-0.123977	1		-0.123977	-0.576847	0		10			-0.34	-0.39	0.22	0.14	0			-0.13039
1.32183	1		1.32183	1.10412	0		10			1.16	1.27	0.22	0.07	0			1.36961
0.360999	1		0.360999	0.090813	0		10			0.16	0.22	0.19	0.09	0			0.36961
-0.310009	1		-0.310009	-0.0014154	0		10			-0.41	-0.26	0.21	0.15	0			-0.20039
-1.25433	1		-1.25433	-0.0804482	0		10			-0.69	-1.01	0.26	0.18	0			-0.48039
-0.419952	1		-0.419952	-1.13709	0		10			-0.29	-0.39	0.22	0.16	0			-0.08039
	0		-0.773198	0.0799878	0		10			-1.38	-0.65	0.23	0.27	0			-1.17039
1.2037	1		1.2037	-0.176592	0		10			0.88	0.97	0.2	0.07	0			1.08961
-0.54986	1		-0.54986	-1.17104	0		10			-1.23	-0.76	0.24	0.28	0			-1.02039
-0.427233	1		-0.427233	-0.692633	0		10			-0.45	-0.3	0.21	0.15	0			-0.24039
0.0337036	1		0.0337036	0.619295	0		10			-0.14	0.15	0.19	0.12	0			0.06961
-0.576847	1		-0.576847	1.05201	0		10			-0.45	-0.21	0.21	0.15	0			-0.24039
1.10412	1		1.10412	0.69098	0		10			0.28	0.51	0.19	0.07	0			0.48961
0.090813	1		0.090813	0.493756	0		10			-0.55	-0.17	0.21	0.16	0			-0.34039
-0.0014154	1		-0.0014154	-0.997438	0		10			0.04	0.18	0.19	0.1	0			0.24961
-0.0804482	1		-0.0804482	1.10666	0		10			-0.78	-0.39	0.22	0.19	0			-0.57039
-1.13709	1		-1.13709	-1.2966	0		10			-1.26	-1.24	0.28	0.35	0			-1.05039
0.0799878	1		0.0799878	0.665943	0		10			-0.06	0.15	0.19	0.09	0			0.14961
-0.176592	1		-0.176592	-1.47891	0		10			-1.26	-0.39	0.22	0.35	0			-1.05039
-1.17104	1		-1.17104	1.11831	0		10			-1.02	-1.08	0.27	0.23	0			-0.81039
-0.692633	1		-0.692633	1.48097	0		10			-1.03	-0.39	0.22	0.27	0			-0.82039
0.619295	1		0.619295	0.258311	0		10			0.24	0.55	0.19	0.09	0			0.44961
1.05201	1		1.05201	0.88181	0		10			0.55	0.55	0.19	0.06	0			0.75961
0.69098	1		0.69098	0.306239	0		10			-0.29	0.03	0.2	0.16	0			-0.08039
0.493756	1		0.493756	-1.49205	0		10			-0.18	0.37	0.19	0.12	0			0.02961
-0.997438	1		-0.997438	0.930952	0		10			-1.43	-0.88	0.25	0.32	0			-1.22039
1.10666	1		1.10666	1.08753	0		10			-0.15	0.59	0.19	0.13	1			0.05961
-1.2966	1		-1.2966	0.270036	0		10			-1.57	-1.7	0.33	0.34	0			-1.36039
0.665943	1		0.665943	-0.438995	0		10			-0.06	0.51	0.19	0.11	0			0.14961
-1.47891	1		-1.47891	-0.874609	0		10			-1.28	-1.5	0.31	0.28	0			-1.07039
1.11831	1		1.11831	-0.555742	0		10			0.45	0.7	0.19	0.07	0			0.65961
1.48097	1		1.48097	-1.15613	0		10			0.68	0.85	0.2	0.06	0			0.88961
0.258311	1		0.258311	-0.76149	0		10			-0.88	-0.26	0.21	0.23	0			-0.67039
0.88181	1		0.88181	0.359121	0		10			0.6	0.7	0.19	0.07	0			0.80961
0.306239	1		0.306239	-0.958685	0		10			-0.29	0.15	0.19	0.15	0			-0.08039
-1.49205	1		-1.49205	1.85029	0		10			-1.16	-1.6	0.32	0.26	0			-0.95039
-1.7053	1		-1.7053	0.65595	0		14			-1.58	-1.5	0.31	0.24	0			-1.37039
0.930952	1		0.930952	-0.220052	0		10			0.61	0.85	0.2	0.06	0			0.81961
1.08753	1		1.08753	-0.351951	0		10			0.54	0.7	0.19	0.07	0			0.74961
0.270036	1		0.270036	-0.526165	0		10			-0.03	0.18	0.19	0.1	0			0.17961
-0.438995	1		-0.438995	0.441439	0		10			-1.51	-0.7	0.24	0.34	0			-1.30039
-0.874609	1		-0.874609	1.25601	0		11			-1.74	-0.95	0.26	0.34	0			-1.53039
-0.555742	1		-0.555742	-1.61832	0		10			-0.61	-0.39	0.22	0.17	0			-0.40039
-1.15613	1		-1.15613	-1.71454	0		10			-0.88	-1.32	0.29	0.23	0			-0.67039
-0.76149	1		-0.76149	-0.49886	0		10			-0.6	-1.01	0.26	0.17	0			-0.39039
0.359121	1		0.359121	-0.183591	0		10			-0.24	0.22	0.19	0.14	0			-0.03039
-0.958685	1		-0.958685	1.61493	0		10			-1.13	-0.95	0.26	0.27	0			-0.92039
1.85029	1		1.85029	-0.245045	0		10			0.9	1.22	0.21	0.07	0			1.10961
0.65595	1		0.65595	0.18538	0		10			-0.29	0.37	0.19	0.15	0			-0.08039
-0.220052	1		-0.220052	-0.886332	0		12			-1.1	-0.35	0.21	0.22	0			-0.89039
-0.351951	1		-0.351951	-0.710735	0		10			-0.29	-0.05	0.2	0.16	0			-0.08039
-0.526165	1		-0.526165	-1.2913	0		10			-0.39	-0.76	0.24	0.14	1			-0.18039
0.441439	1		0.441439	1.30229	0		10			0.75	0.48	0.19	0.07	1			0.95961
1.25601	1		1.25601	0.177913	0		10			0.95	1.01	0.2	0.07	0			1.15961
-1.61832	1		-1.61832	-1.20813	0		13			-2.05	-1.16	0.28	0.4	0			-1.84039
-1.71454	1		-1.71454	1.96848	0		10			-1.37	-1.6	0.32	0.27	0			-1.16039
-0.49886	1		-0.49886	-1.64733	0		10			-0.6	-0.54	0.23	0.17	0			-0.39039
-0.183591	1		-0.183591	1.63877	0		10			-0.21	0.07	0.2	0.13	0			-0.00039
1.61493	1		1.61493	-1.44506	0		10			0.62	0.85	0.2	0.07	0			0.82961
	0		-0.245045	-1.01188	0		11			-1.52	-0.49	0.22	0.32	1			-1.31039
0.18538	1		0.18538	-0.641317	0		10			-0.14	0.11	0.2	0.11	0			0.06961
-0.886332	1		-0.886332	-0.697503	0		10			-0.31	-0.7	0.24	0.13	1			-0.10039
-0.710735	1		-0.710735	1.13069	0		10			-0.82	-0.7	0.24	0.2	0			-0.61039
-1.2913	1		-1.2913	-0.331756	0		10			-1.61	-0.95	0.26	0.33	0			-1.40039
1.30229	1		1.30229	1.28796	0		10			1.1	1.22	0.21	0.07	0			1.30961
0.177913	1		0.177913	-0.896919	0		10			-0.35	0.26	0.19	0.16	0			-0.14039
-1.20813	1		-1.20813	-0.480577	0		11			-1.56	-0.7	0.24	0.33	0			-1.35039
1.96848	1		1.96848	0.358224	0		11			1.88	2.28	0.38	0.17	0			2.08961
-1.64733	1		-1.64733	-1.83319	0		10			-1.24	-1.24	0.28	0.28	0			-1.03039
1.63877	1		1.63877	0.543464	0		10			0.75	0.97	0.2	0.07	0			0.95961
-1.44506	1		-1.44506	0.713198	0		10			-0.84	-1.01	0.26	0.2	0			-0.63039
-1.01188	1		-1.01188	1.766	0		10			-0.79	-0.65	0.23	0.19	0			-0.58039
-0.641317	1		-0.641317	2.43348	0		10			-0.31	-0.35	0.21	0.13	0			-0.10039
-0.697503	1		-0.697503	-0.427317	0		10			-0.31	-0.26	0.21	0.13	0			-0.10039
1.13069	1		1.13069	0.0899684	0		10			0.4	0.48	0.19	0.07	0			0.60961
-0.331756	1		-0.331756	-1.05481	0		10			-0.76	-0.09	0.2	0.2	0			-0.55039
1.28796	1		1.28796	-0.0327088	0		10			0.04	0.51	0.19	0.1	0			0.24961
-0.896919	1		-0.896919	-2.19028	0		10			-1	-0.7	0.24	0.23	0			-0.79039
-0.480577	1		-0.480577	-1.35422	0		10			-1.22	-0.54	0.23	0.23	0			-1.01039
0.358224	1		0.358224	-0.0592831	0		10			-0.19	-0.01	0.2	0.13	0			0.01961
-1.83319	1		-1.83319	-0.655759	0		10			-1.59	-1.7	0.33	0.34	0			-1.38039
0.543464	1		0.543464	-0.635127	0		10			0.22	0.51	0.19	0.08	0			0.42961
0.713198	1		0.713198	-0.984687	0		10			0.13	0.55	0.19	0.09	0			0.33961
1.766	1		1.766	-0.428322	0		10			0.43	0.81	0.2	0.07	0			0.63961
2.43348	1		2.43348	0.896118	0		10			1.46	1.42	0.23	0.1	0			1.66961
-0.427317	1		-0.427317	-1.57297	0		10			-0.26	-0.13	0.2	0.13	0			-0.05039
0.0899684	1		0.0899684	0.68623	0		10			-0.67	-0.21	0.21	0.2	0			-0.46039
-1.05481	1		-1.05481	-0.120508	0		10			-0.85	-0.76	0.24	0.21	0			-0.64039
-0.0327088	1		-0.0327088	-0.469358	0		10			-0.61	-0.39	0.22	0.17	0			-0.40039
-2.19028	1		-2.19028	-0.33022	0		14			-2.18	-2.08	0.38	0.38	0			-1.97039
-1.35422	1		-1.35422	-1.10159	0		12			-2.02	-1.4	0.3	0.4	0			-1.81039
-0.0592831	1		-0.0592831	1.6548	0		10			-0.66	-0.09	0.2	0.17	0			-0.45039
-0.655759	1		-0.655759	-1.40207	0		10			-0.88	-0.76	0.24	0.23	0			-0.67039
-0.635127	1		-0.635127	0.659749	0		10			-0.18	-0.44	0.22	0.12	0			0.02961
-0.984687	1		-0.984687	0.653201	0		10			-0.79	-0.82	0.25	0.19	0			-0.58039
-0.428322	1		-0.428322	0.903342	0		10			-0.45	-0.17	0.21	0.15	0			-0.24039
0.896118	1		0.896118	0.708078	0		10			0.54	0.74	0.19	0.07	0			0.74961
-1.57297	1		-1.57297	0.975658	0		13			-1.82	-0.88	0.25	0.32	0			-1.61039
0.68623	1		0.68623	-0.866119	0		10			-0.06	0.44	0.19	0.11	0			0.14961
-0.120508	1		-0.120508	1.90606	0		10			-0.4	-0.13	0.2	0.16	0			-0.19039
-0.469358	1		-0.469358	0.782618	0		10			-0.6	-0.39	0.22	0.17	0			-0.39039
-0.33022	1		-0.33022	-0.521953	0		10			-0.3	-0.3	0.21	0.14	0			-0.09039
-1.10159	1		-1.10159	-0.788659	0		12			-2.01	-1.5	0.31	0.4	0			-1.80039
1.6548	1		1.6548	0.2482	0		10			0.82	0.97	0.2	0.07	0			1.02961
-1.40207	1		-1.40207	2.19195	0		12			-2.06	-1.32	0.29	0.4	0			-1.85039
0.659749	1		0.659749	1.92182	0		10			0.32	0.59	0.19	0.08	0			0.52961
0.653201	1		0.653201	0.783762	0		10			0.38	0.51	0.19	0.08	0			0.58961
0.903342	1		0.903342	1.12996	0		10			0.56	0.7	0.19	0.07	0			0.76961
0.708078	1		0.708078	-1.64792	0		10			0.47	0.4	0.19	0.07	0			0.67961
0.975658	1		0.975658	0.499554	0		10			0.04	0.63	0.19	0.1	0			0.24961
-0.866119	1		-0.866119	-0.750192	0		10			-0.94	-0.65	0.23	0.28	0			-0.73039
1.90606	1		1.90606	0.685939	0		10			1.63	1.93	0.31	0.13	0			1.83961
0.782618	0		0.782618	0.62598	0		10			0.57	0.63	0.19	0.07	0			0.77961
	0		-0.521953	0.598851	0		10			-0.26	-0.35	0.21	0.13	0			-0.05039
-0.788659	1		-0.788659	0.245282	0		10			-1.67	-1.01	0.26	0.32	0			-1.46039
0.2482	1		0.2482	-2.13182	0		10			-0.05	0.4	0.19	0.11	0			0.15961
2.19195	1		2.19195	-0.122282	0		10			1.48	1.54	0.25	0.12	0			1.68961
1.92182	1		1.92182	-0.929183	0		10			1.36	1.67	0.27	0.09	0			1.56961
0.783762	1		0.783762	-1.40412	0		10			0.53	0.81	0.2	0.07	0			0.73961
1.12996	1		1.12996	-1.12851	0		10			0.42	0.59	0.19	0.07	0			0.62961
-1.64792	1		-1.64792	-0.817597	0		10			-2.27	-1.16	0.28	0.58	0			-2.06039
0.499554	1		0.499554	-0.593004	0		10			-0.18	0.26	0.19	0.12	0			0.02961
-0.750192	1		-0.750192	0.608673	0		10			-0.39	-0.59	0.23	0.13	0			-0.18039
0.685939	1		0.685939	-0.876068	0		10			-0.03	0.4	0.19	0.1	0			0.17961
0.62598	1		0.62598	-0.140105	0		10			0.38	0.44	0.19	0.08	0			0.58961
0.598851	1		0.598851	2.16648	0		10			0.13	0.37	0.19	0.09	0			0.33961
0.245282	1		0.245282	-0.533383	0		10			-0.14	0.15	0.19	0.11	0			0.06961
-2.13182	1		-2.13182	0.104342	0		10			-1.04	-1.94	0.36	0.23	1			-0.83039
-0.122282	1		-0.122282	0.912701	0		10			0.08	-0.17	0.21	0.1	0			0.28961
-0.929183	1		-0.929183	0.800408	0		10			-1.59	-1.5	0.31	0.34	0			-1.38039
-1.40412	1		-1.40412	-0.093579	0		10			-0.9	-0.95	0.26	0.21	0			-0.69039
-1.12851	1		-1.12851	-0.732571	0		10			-0.89	-1.16	0.28	0.21	0			-0.68039
-0.817597	1		-0.817597	-0.159368	0		10			-1.54	-0.88	0.25	0.33	0			-1.33039
-0.593004	1		-0.593004	-1.20102	0		10			-0.88	-0.3	0.21	0.23	0			-0.67039
0.608673	1		0.608673	2.10164	0		10			0.38	0.37	0.19	0.08	0			0.58961
-0.876068	1		-0.876068	0.207764	0		10			-0.79	-0.95	0.26	0.19	0			-0.58039
-0.140105	1		-0.140105	-0.631014	0		10			-0.67	-0.05	0.2	0.19	0			-0.46039
2.16648	1		2.16648	0.474574	0		10			1.38	1.32	0.22	0.1	0			1.58961
-0.533383	1		-0.533383	0.867678	0		10			-0.31	-0.44	0.22	0.13	0			-0.10039
0.104342	1		0.104342	-0.0505486	0		10			0.22	0.18	0.19	0.08	0			0.42961
0.912701	1		0.912701	-0.642444	0		10			-0.01	0.29	0.19	0.12	0			0.19961
0.800408	1		0.800408	-0.816742	0		10			0.55	0.59	0.19	0.07	0			0.75961
-0.093579	1		-0.093579	1.67499	0		10			-0.94	-0.13	0.2	0.28	0			-0.73039
-0.732571	1		-0.732571	-1.25618	0		10			-0.85	-0.76	0.24	0.23	0			-0.64039
-0.159368	1		-0.159368	0.0951161	0		10			-0.61	-0.49	0.22	0.17	0			-0.40039
-1.20102	1		-1.20102	1.31399	0		10			-1.57	-0.76	0.24	0.33	0			-1.36039
-0.792948	1		-0.792948	-0.510852	0		10			-0.89	-0.76	0.24	0.21	0			-0.68039
2.10164	1		2.10164	0.213709	0		10			1.23	1.32	0.22	0.08	0			1.43961
0.207764	1		0.207764	1.08505	0		10			-0.35	0.15	0.19	0.16	0			-0.14039
-0.631014	1		-0.631014	0.0964224	0		10			-0.49	-0.39	0.22	0.16	0			-0.28039
0.474574	1		0.474574	1.41486	0		10			0.04	0.44	0.19	0.11	0			0.24961
0.867678	0		0.867678	-0.76569	0		10			0.48	0.78	0.19	0.07	0			0.68961
	0		-0.0505486	-0.286495	0		10			-0.45	-0.21	0.21	0.15	0			-0.24039
-0.642444	1		-0.642444	1.59169	0		10			-1.29	-1.08	0.27	0.28	0			-1.08039
-0.816742	1		-0.816742	1.05401	0		10			-0.76	-0.82	0.25	0.2	0			-0.55039
1.67499	1		1.67499	0.420538	0		10			1.34	1.32	0.22	0.09	0			1.54961
-1.25618	1		-1.25618	-0.585542	0		10			-1.28	-1.24	0.28	0.28	0			-1.07039
0.0951161	1		0.0951161	0.95084	0		10			-0.14	0.03	0.2	0.14	0			0.06961
1.31399	1		1.31399	1.29837	0		10			1.19	1.54	0.25	0.07	0			1.39961
-0.510852	1		-0.510852	-0.669863	0		10			-0.94	-0.39	0.22	0.28	0			-0.73039
0.213709	1		0.213709	0.743116	0		10			-0.57	-0.01	0.2	0.18	0			-0.36039
1.08505	1		1.08505	-0.875955	0		10			0.75	0.97	0.2	0.07	0			0.95961
0.0964224	1		0.0964224	-0.0734667	0		10			-0.45	0.07	0.2	0.15	0			-0.24039
1.41486	1		1.41486	-1.31581	0		10			0.9	0.89	0.2	0.07	0			1.10961
-0.76569	1		-0.76569	-1.28656	0		10			-0.79	-0.7	0.24	0.19	0			-0.58039
-0.286495	1		-0.286495	-1.00641	0		13			-1.74	-0.76	0.24	0.31	0			-1.53039
1.59169	1		1.59169	1.12707	0		10			1.34	1.48	0.24	0.08	0			1.54961
	1		1.05401	-0.86234	0		10			0	0.55	0.19	0.1	0			0.20961
0.420538	1		0.420538	0.0657974	0		10			0.54	0.26	0.19	0.06	1			0.74961
-0.585542	1		-0.585542	-0.452176	0		10			-0.45	-0.49	0.22	0.15	0			-0.24039
0.95084	1		0.95084	1.38053	0		10			0.51	0.7	0.19	0.07	0			0.71961
1.29837	1		1.29837	0.137093	0		10			0.95	1.14	0.21	0.06	0			1.15961
-0.669863	1		-0.669863	0.770415	0		10			-1.13	-0.49	0.22	0.27	0			-0.92039
0.743116	1		0.743116	-1.44832	0		10			0.32	0.4	0.19	0.08	0			0.52961
-0.875955	1		-0.875955	0.302233	0		10			-1.53	-0.59	0.23	0.33	0			-1.32039
-0.0734667	1		-0.0734667	-0.864338	0		10			-0.57	-0.39	0.22	0.19	0			-0.36039
-1.31581	1		-1.31581	1.07245	0		10			-1.31	-1.01	0.26	0.32	0			-1.10039
-1.28656	1		-1.28656	-1.08271	0		10			-1.54	-0.95	0.26	0.33	0			-1.33039
-1.00641	1		-1.00641	0.36582	0		10			-1	-0.7	0.24	0.22	0			-0.79039
-0.962689	1		-0.962689	-1.41988	0		10			-0.79	-1.16	0.28	0.19	0			-0.58039
1.12707	1		1.12707	-0.0493992	0		10			0.5	0.74	0.19	0.07	0			0.70961
-0.86234	1		-0.86234	-2.01054	0		10			-0.45	-0.44	0.22	0.17	0			-0.24039
0.0657974	1		0.0657974	-1.86576	0		10			-0.6	-0.39	0.22	0.17	0			-0.39039
-0.452176	1		-0.452176	1.68282	0		10			-1.59	-0.88	0.25	0.34	0			-1.38039
1.38053	1		1.38053	-0.587177	0		10			0.71	1.05	0.2	0.07	0			0.91961
0.137093	1		0.137093	0.532061	0		10			-0.47	-0.09	0.2	0.19	0			-0.26039
0.770415	1		0.770415	0.534442	0		10			0.07	0.33	0.19	0.09	0			0.27961
-1.44832	1		-1.44832	1.99351	0		10			-0.89	-1.24	0.28	0.21	0			-0.68039
0.302233	1		0.302233	0.102266	0		10			-0.14	0.26	0.19	0.14	0			0.06961
-0.864338	1		-0.864338	-0.286177	0		10			-0.65	-0.82	0.25	0.17	0			-0.44039
1.07245	1		1.07245	-1.71123	0		10			0.71	0.74	0.19	0.07	0			0.91961
-1.08271	1		-1.08271	0.0485579	0		10			-0.88	-0.65	0.23	0.22	0			-0.67039
0.36582	1		0.36582	0.028806	0		10			0.3	0.51	0.19	0.08	0			0.50961
-1.41988	1		-1.41988	-0.721511	0		12			-2.01	-0.82	0.25	0.4	1			-1.80039
-0.0493992	1		-0.0493992	-0.386099	0		10			-0.39	-0.05	0.2	0.14	0			-0.18039
-2.01054	1		-2.01054	-0.0245973	0		10			-1.28	-1.6	0.32	0.28	0			-1.07039
-1.86576	1		-1.86576	-1.31854	0		10			-1.13	-1.82	0.35	0.27	1			-0.92039
1.68282	1		1.68282	-0.582186	0		10			1.13	1.22	0.21	0.07	0			1.33961
-0.587177	1		-0.587177	-2.19195	0		10			-0.45	-0.59	0.23	0.15	0			-0.24039
0.532061	1		0.532061	0.19535	0		10			0.49	0.37	0.19	0.07	0			0.69961
0.534442	1		0.534442	-1.01867	0		10			-0.09	0.22	0.19	0.11	0			0.11961
1.99351	1		1.99351	-0.154954	0		10			0.94	1.09	0.21	0.07	0			1.14961
0.10888	1		0.10888	0.2542	0		10			-0.52	-0.01	0.2	0.14	0			-0.31039
0.102266	1		0.102266	-0.262505	0		10			-0.18	-0.3	0.21	0.12	0			0.02961
-0.286177	1		-0.286177	0.483068	0		10			-0.85	-1.01	0.26	0.23	0			-0.64039
-1.71123	1		-1.71123	0.575311	0		11			-2.12	-1.94	0.36	0.39	0			-1.91039
1.03461	1		1.03461	0.334344	0		10			0.48	0.81	0.2	0.07	0			0.68961
0.0485579	1		0.0485579		0		10			-0.45	-0.09	0.2	0.15	0			-0.24039
0.028806	1		0.028806		0		10			-0.34	-0.13	0.2	0.14	0			-0.13039
-0.721511	1		-0.721511		0		10			-1.29	-0.88	0.25	0.28	0			-1.08039
-0.386099	0		-0.386099		0		10			-0.5	-0.17	0.21	0.15	0			-0.29039
-0.0245973	1		-0.0245973		0		10			-0.63	0.03	0.2	0.18	0			-0.42039
-1.31854	1		-1.31854		0		10			-1	-1.16	0.28	0.23	0			-0.79039
-0.582186	1		-0.582186		0		10			-0.88	-0.49	0.22	0.23	0			-0.67039
-2.19195	1		-2.19195		0		10			-1.58	-1.6	0.32	0.33	0			-1.37039
0.19535	1		0.19535		0		10			-0.02	0.07	0.2	0.11	0			0.18961
-1.01867	1		-1.01867		0		10			-0.69	-0.88	0.25	0.21	0			-0.48039
-0.154954	1		-0.154954		0		10			-0.52	0.07	0.2	0.19	0			-0.31039
0.2542	1		0.2542		0		10			-0.18	0.15	0.19	0.12	0			0.02961
-0.262505	1		-0.262505		0		10			-0.07	-0.21	0.21	0.11	0			0.13961
0.483068	1		0.483068		0		10			-0.15	0.07	0.2	0.13	0			0.05961
	1		0.575311		0		10			-0.44	0.15	0.19	0.15	0			-0.23039
0.334344	1		0.334344		0		10			-0.31	0.18	0.19	0.13	0			-0.10039

## Sheet: Sheet3
t 檢定：成對母體平均數差異檢定			MEASURE	ability	MODLSE	se	aa	2	MEASURE	ability	ab2		t 檢定：成對母體平均數差異檢定
			-0.7	-0.91	0.41	0.32	0	0.01075	-0.49	-1.59	-0.89
	MEASURE	ability	-1.06	-1.66	0.43	0.78	0	-0.19404	-1.08	-2.23	-1.53			MEASURE	ab2
平均數	-0.08352	-0.30025	0.71	0.3	0.41	0.3	0	0.925204	0.48	0.13	0.83		平均數	-0.08352	-0.08352
變異數	0.685926	0.782082	0.55	0.23	0.4	0.3	0		0.85	0.68	1.38		變異數	0.685926	0.782082
觀察值個數	1000	1000	1.94	2.02	0.53	0.42	0		0.7	0.45	1.15		觀察值個數	1000	1000
皮耳森相關係數	0.931644		1.94	1.67	0.53	0.34	0		1.18	1.03	1.73		皮耳森相關係數	0.931644
假設的均數差	0		-1.96	-2.51	0.53	1.35	0		-1.82	-1.4	-0.7		假設的均數差	0
自由度	999		-0.7	-1.08	0.41	0.34	0		-0.13	-0.16	0.54		自由度	999
t 統計	21.3257		1.68	1.31	0.49	0.31	0		0.97	0.75	1.45		t 統計	8.54829e-15
P(T<=t) 單尾	9.25502e-84		-0.87	-1.3	0.42	0.66	0		-0.82	-0.72	-0.02		P(T<=t) 單尾	0.5
臨界值：單尾	1.64638		-0.22	-0.49	0.39	0.31	0		-0.65	-1.12	-0.42		臨界值：單尾	1.64638
P(T<=t) 雙尾	1.851e-83		-1.69	-1.62	0.5	0.79	0		-2.08	-2.82	-2.12		P(T<=t) 雙尾	1
臨界值：雙尾	1.96234		-1.96	-2.14	0.53	0.35	0		-1.82	-1.89	-1.19		臨界值：雙尾	1.96234
			-0.54	-0.75	0.4	0.3	0		-0.82	-1.23	-0.53
			-0.38	-0.65	0.4	0.29	0		-0.26	-0.79	-0.09
0.839			-1.96	-1.62	0.53	0.78	0		-1.82	-2.76	-2.06
ALPHA=.855			-0.22	-0.12	0.39	0.3	0		-0.65	-0.69	0.01
			-0.87	-0.76	0.42	0.44	0		-0.13	-0.27	0.43
			0.08	-0.1	0.39	0.47	0		-0.3	-0.39	0.31
			0.24	0.82	0.39	0.31	0		-0.26	-0.34	0.36
			-0.7	-0.91	0.41	0.32	0		-0.21	-0.2	0.5
			-0.38	-0.21	0.4	0.5	0		-0.59	-0.6	0.1
			1.25	0.29	0.44	0.3	0		0.66	0.63	1.33
			-0.87	-0.76	0.42	0.36	0		-0.3	-0.61	0.09
			-0.07	-0.36	0.39	0.31	0		-0.09	-0.24	0.46
			-0.38	-0.58	0.4	0.29	0		-0.76	-1.96	-1.26
			2.24	1.68	0.58	0.34	0		1.27	1.14	1.84
			1.25	1.68	0.44	0.34	0		0.48	-0.15	0.55
			1.94	1.65	0.53	0.34	0		1.83	1.64	2.34
			-0.22	-0.36	0.39	0.31	0		-0.39	-0.45	0.25
			1.06	0.59	0.43	0.3	0		1.22	1.07	1.77
			-1.06	-0.67	0.43	0.29	0		-1.5	-1.61	-0.91
			0.71	0.27	0.41	0.3	0		0.51	0.58	1.28
			1.25	0.82	0.44	0.31	0		0.48	0.68	1.38
			1.94	1.23	0.53	0.31	0		1.22	1	1.7
			-0.54	-0.86	0.4	0.32	0		-0.49	-0.34	0.36
			-0.22	-0.43	0.39	0.31	0		-0.39	-0.24	0.46
			1.68	1.69	0.49	0.34	0		0.59	0.61	1.31
			-0.22	-0.16	0.39	0.29	0		-0.35	-0.39	0.31
			0.88	0.36	0.41	0.29	0		0.93	0.95	1.65
			-1.69	-2.51	0.5	1.35	0		-1.24	-1.25	-0.55
			-1.25	-1.3	0.45	0.41	0		-0.88	-1.54	-0.84
			-1.25	-1.64	0.45	0.78	0		-1.4	-0.99	-0.29
			-0.54	-0.55	0.4	0.3	0		-0.44	-0.61	0.09
			-0.38	-0.51	0.4	0.3	0		0.11	-0.01	0.69
			0.08	-0.12	0.39	0.29	0		-0.05	-0.52	0.18
			-0.7	-0.84	0.41	0.38	0		-0.3	-0.45	0.25
			2.24	1.66	0.58	0.34	0		1.54	1.46	2.16
			-1.96	-1.65	0.53	0.76	0		-1.16	-0.88	-0.18
			-0.22	-0.58	0.39	0.29	0		-0.7	-0.61	0.09
			-3.95	-2.49	1.05	1.35	0		-1.82	-1.59	-0.89
			1.06	0.86	0.43	0.3	0		0.97	1.01	1.71
			-0.54	-0.06	0.4	0.31	0		-0.76	-1.24	-0.54
			-0.87	-1.65	0.42	0.78	0		-0.26	-0.45	0.25
			-0.22	-0.58	0.39	0.29	0		0.78	0.74	1.44
			0.39	0.05	0.39	0.31	0		0.37	-0.18	0.52
			0.88	0.27	0.41	0.3	0		0.51	0.23	0.93
			1.06	0.94	0.43	0.29	0		0.55	0.3	1
			-1.06	-2.51	0.43	1.35	0		-0.95	-1.59	-0.89
			-0.22	-0.04	0.39	0.31	0		-0.59	-0.65	0.05
			0.55	0.25	0.4	0.29	0		0.55	0.67	1.37
			-0.54	-0.38	0.4	0.31	0		0.11	-0.09	0.61
			-2.64	-2	0.65	0.67	0		-0.49	-0.4	0.3
			0.08	-0.18	0.39	0.31	0		-0.13	-0.41	0.29
			0.55	-0.39	0.4	0.31	0		-0.09	-1.06	-0.36
			0.08	0.04	0.39	0.3	0		0.29	-0.31	0.39
			-0.38	-0.36	0.4	0.31	0		-0.3	-0.63	0.07
			-1.25	-1.06	0.45	0.32	0		-0.65	-0.37	0.33
			1.94	1.21	0.53	0.32	0		1.37	1.01	1.71
			0.88	0.82	0.41	0.31	0		0.44	0.12	0.82
			0.24	0.26	0.39	0.3	0		-0.05	-0.23	0.47
			0.88	0.54	0.41	0.3	0		0.4	0.11	0.81
			0.71	-0.16	0.41	0.29	0		0.29	0.21	0.91
			-1.25	-1.75	0.45	0.56	0		-0.76	-1.12	-0.42
			-1.25	-0.91	0.45	0.32	0		-0.39	-0.18	0.52
			0.88	0.96	0.41	0.29	0		1.01	0.88	1.58
			-1.46	-1.75	0.47	0.32	0		-0.95	-1.07	-0.37
			-1.46	-2.53	0.47	1.33	0		-1.32	-1.37	-0.67
			0.24	0.36	0.39	0.32	0		0.51	0.56	1.26
			0.71	0.53	0.41	0.46	0		0.29	0.21	0.91
			2.62	1.68	0.66	0.34	0		1.68	1.24	1.94
			1.25	0.94	0.44	0.29	0		0.89	0.81	1.51
			1.45	1.46	0.46	0.65	0		0.89	0.88	1.58
			-0.22	-0.62	0.39	0.33	0		-0.09	0.06	0.76
			-0.54	-1.57	0.4	0.79	0		0.03	-0.18	0.52
			0.55	0.84	0.4	0.45	0		0.26	-0.29	0.41
			-0.38	-0.61	0.4	0.32	0		-0.3	-0.3	0.4
			-0.87	0	0.42	0.31	0		-0.76	-1.29	-0.59
			-1.69	-1.6	0.5	0.3	0		-1.6	-1.77	-1.07
			1.45	1.35	0.46	0.3	0		0.29	-0.07	0.63
			0.24	-0.05	0.39	0.3	0		0.37	0.37	1.07
			0.88	1.31	0.41	0.31	0		0.44	0.23	0.93
			-0.22	-1.72	0.39	0.78	0		0.11	-0.5	0.2
			-1.46	-1.87	0.47	0.81	0		-0.95	-1.29	-0.59
			0.71	0.25	0.41	0.3	0		0.7	0.55	1.25
			-0.54	-0.36	0.4	0.31	0		-0.35	-1.13	-0.43
			-1.06	-0.87	0.43	0.33	0		-0.7	-0.79	-0.09
			-1.25	-0.91	0.45	0.32	0		-0.88	-1.06	-0.36
			-0.7	-0.72	0.41	0.3	0		-0.17	-0.6	0.1
			-0.07	-0.04	0.39	0.31	0		-0.17	-0.29	0.41
			-0.22	-0.91	0.39	0.32	0		-0.3	-0.14	0.56
			0.71	0.59	0.41	0.3	0		0.26	-0.17	0.53
			0.71	0.24	0.41	0.3	0		0.33	0.3	1
			-0.87	-0.36	0.42	0.31	0		-0.49	-1.19	-0.49
			1.25	0.84	0.44	0.31	0		1.14	1.02	1.72
			-1.25	-2.96	0.45	1.19	0		-1.24	-1.24	-0.54
			0.55	0.53	0.4	0.41	0		-0.17	-0.31	0.39
			0.08	-0.33	0.39	0.31	0		-0.39	-0.79	-0.09
			-0.38	-1.3	0.4	0.61	0		0.15	0.13	0.83
			-1.06	-1.62	0.43	0.35	0		-0.54	-0.52	0.18
			-1.25	-1.62	0.45	0.78	0		-0.95	-1.54	-0.84
			1.45	1.93	0.46	0.65	0		0.66	0.47	1.17
			1.25	1.22	0.44	0.32	0		0.66	0.35	1.05
			0.88	0.53	0.41	0.29	0		0.22	0.13	0.83
			1.25	0.54	0.44	0.3	0		0.44	-0.07	0.63
			2.24	1.7	0.58	0.34	0		1.09	1.04	1.74
			0.24	-0.06	0.39	0.31	0		0.29	0.13	0.83
			0.24	0.51	0.39	0.3	0		0.11	0.06	0.76
			1.45	1.22	0.46	0.32	0		1.37	1.38	2.08
			-0.22	-0.17	0.39	0.29	0		-0.44	-0.15	0.55
			0.71	0.81	0.41	0.31	0		0.97	0.61	1.31
			0.55	0.32	0.4	0.3	0		-0.26	-0.31	0.39
			1.06	0.81	0.43	0.31	0		0.81	0.57	1.27
			-0.38	-0.6	0.4	0.31	0		-0.09	-0.67	0.03
			-1.06	-2.51	0.43	1.35	0		-0.82	-0.34	0.36
			0.88	0.32	0.41	0.3	0		0.78	0.84	1.54
			-0.54	-0.44	0.4	0.31	0		-0.49	-0.67	0.03
			0.71	0.35	0.41	0.29	0		0.18	-0.01	0.69
			1.06	1.26	0.43	0.31	0		0.4	0.38	1.08
			-0.54	-0.49	0.4	0.31	0		-0.17	-0.07	0.63
			-0.54	-1.64	0.4	0.77	0		-0.59	-0.88	-0.18
			-1.25	-2.04	0.45	1.18	0		-1.24	-1.16	-0.46
			1.06	0.94	0.43	0.29	0		1.37	1.02	1.72
			-1.06	-1.58	0.43	0.79	0		-0.76	-1.24	-0.54
			0.71	0.47	0.41	0.3	0		-0.05	-0.79	-0.09
			-0.54	-0.52	0.4	0.3	0		-0.17	-0.16	0.54
			3.13	2.02	0.79	0.42	0		2.15	1.56	2.26
			1.06	0.27	0.43	0.3	0		0.55	0.44	1.14
			1.45	1.69	0.46	0.34	0		0.81	0.5	1.2
			1.06	0.86	0.43	0.3	0		0.78	0.53	1.23
			0.55	0.01	0.4	0.31	0		0.22	0.47	1.17
			0.55	0.6	0.4	0.29	0		0.37	0.11	0.81
			-0.7	-0.41	0.41	0.31	0		-0.54	-0.45	0.25
			-0.54	-0.36	0.4	0.31	0		-0.76	-1.23	-0.53
			1.06	0.81	0.43	0.31	0		0.85	0.5	1.2
			-0.54	-1.62	0.4	0.78	0		-0.01	-0.07	0.63
			-1.06	-1.1	0.43	0.34	0		-1.08	-1.19	-0.49
			0.71	0.57	0.41	0.3	0		0.11	-0.11	0.59
			0.88	1.21	0.41	0.32	0		0.63	0.83	1.53
			0.88	0.61	0.41	0.29	0		0.22	-0.29	0.41
			-0.22	0.21	0.39	0.31	0		0.51	0.55	1.25
			-0.22	-0.02	0.39	0.31	0		-0.54	-1.44	-0.74
			1.25	0.82	0.44	0.31	0		0.18	-0.03	0.67
			0.71	0.82	0.41	0.31	0		0.26	-0.06	0.64
			0.55	0.26	0.4	0.3	0		0.63	0.47	1.17
			-3.15	-2.7	0.77	1.27	0		-2.24	-1.96	-1.26
			0.08	-0.23	0.39	0.31	0		0.51	0.33	1.03
			1.06	1.22	0.43	0.32	0		1.01	1.04	1.74
			-1.25	-2.45	0.45	1.37	0		-1.5	-1.54	-0.84
			0.08	0.28	0.39	0.3	0		-0.09	0.04	0.74
			1.94	1.99	0.53	0.42	0		1.18	1.31	2.01
			1.06	0.19	0.43	0.3	0		1.32	1.39	2.09
			0.08	0.25	0.39	0.29	0		-0.35	-1.05	-0.35
			0.24	-0.21	0.39	0.3	0		0.03	0.24	0.94
			1.68	0.86	0.49	0.3	0		1.42	1.36	2.06
			0.08	0.83	0.39	0.31	0		0.11	0.12	0.82
			-0.7	-0.49	0.41	0.3	0		-0.65	-0.18	0.52
			1.06	0.84	0.43	0.3	0		0.37	0.14	0.84
			-0.38	-0.45	0.4	0.3	0		-0.21	-0.44	0.26
			1.45	1.25	0.46	0.31	0		0.51	-0.05	0.65
			0.55	0.33	0.4	0.29	0		-0.13	0.02	0.72
			1.45	1.65	0.46	0.34	0		0.7	0.48	1.18
			-0.22	-0.16	0.39	0.29	0		-0.13	-0.63	0.07
			-0.87	-1.94	0.42	1.18	0		-0.49	-0.66	0.04
			-1.46	-1.62	0.47	0.78	0		-1.32	-1.23	-0.53
			-2.64	-2.45	0.65	1.37	0		-2.24	-2.84	-2.14
			-0.38	0.25	0.4	0.3	0		0.07	-0.01	0.69
			0.71	0.54	0.41	0.3	0		0.29	0.48	1.18
			-0.07	0.27	0.39	0.3	0		-0.05	0.22	0.92
			0.08	-0.38	0.39	0.31	0		0.15	0.22	0.92
			0.24	0.53	0.39	0.3	0		0.44	0.07	0.77
			1.25	1.21	0.44	0.32	0		1.18	0.84	1.54
			0.39	0.09	0.39	0.29	0		-0.3	-0.39	0.31
			-0.87	-0.86	0.42	0.32	0		-0.76	-1.43	-0.73
			-1.46	-2.5	0.47	1.35	0		-1.5	-3.28	-2.58
			0.24	-0.36	0.39	0.31	0		0.03	0.15	0.85
			1.94	1.25	0.53	0.31	0		0.81	0.56	1.26
			-0.87	-0.39	0.42	0.31	0		-1.7	-1.7	-1
			-0.38	-0.07	0.4	0.31	0		-0.13	-0.84	-0.14
			0.71	0.32	0.41	0.3	0		0.4	0.19	0.89
			-0.07	-0.04	0.39	0.3	0		-0.21	-0.88	-0.18
			-0.38	-0.43	0.4	0.31	0		-0.26	-0.14	0.56
			-0.38	-0.33	0.4	0.31	0		-0.3	-1.39	-0.69
			-0.87	-0.57	0.42	0.29	0		-0.44	-0.84	-0.14
			-0.87	-1.65	0.42	0.78	0		-0.88	-1.74	-1.04
			0.71	0.32	0.41	0.3	0		0.74	0.82	1.52
			-0.22	-0.67	0.39	0.29	0		0.15	-0.06	0.64
			1.68	1.65	0.49	0.34	0		0.93	0.76	1.46
			0.71	0.94	0.41	0.29	0		0.37	0.43	1.13
			-0.07	0.27	0.39	0.3	0		-0.17	-0.73	-0.03
			0.08	0	0.39	0.31	0		0.07	-0.03	0.67
			-0.07	-0.16	0.39	0.29	0		-0.17	-1.12	-0.42
			-0.87	-0.98	0.42	0.58	0		0.07	0.19	0.89
			-0.7	-2.25	0.41	1.11	0		-1.24	-1.74	-1.04
			0.08	0.35	0.39	0.29	0		-0.21	-0.88	-0.18
			-0.22	-0.11	0.39	0.29	0		0.26	0.02	0.72
			0.39	0.2	0.39	0.42	0		0.48	0.57	1.27
			-0.7	-0.68	0.41	0.48	0		-1.08	-0.69	0.01
			0.88	0.89	0.41	0.3	0		0.51	0.33	1.03
			0.88	0.81	0.41	0.31	0		0.03	-0.11	0.59
			-0.22	-0.38	0.39	0.31	0		-0.17	-1.19	-0.49
			1.25	1.21	0.44	0.32	0		0.89	0.68	1.38
			1.68	1.19	0.49	0.32	0		1.22	0.88	1.58
			-1.25	-1.1	0.45	0.34	0		-2.24	-2.05	-1.35
			-1.46	-2.6	0.47	1.32	0		-1.6	-1.56	-0.86
			1.06	1.22	0.43	0.32	0		0.26	0.13	0.83
			1.45	1.21	0.46	0.32	0		0.66	0.08	0.78
			-0.7	-1.47	0.41	0.35	0		-0.76	-0.79	-0.09
			-1.25	-1.61	0.45	0.35	0		-1.5	-1.22	-0.52
			-0.54	-0.59	0.4	0.53	0		-0.39	-0.6	0.1
			-0.38	-0.92	0.4	0.32	0		-0.21	-0.26	0.44
			0.24	0.8	0.39	0.3	0		0.26	0.15	0.85
			-1.46	-2.63	0.47	1.3	0		-0.95	-1.11	-0.41
			-1.25	-0.9	0.45	0.44	0		-0.65	-1.13	-0.43
			0.88	0.82	0.41	0.31	0		0.26	0.22	0.92
			0.88	1.21	0.41	0.32	0		-0.17	-0.57	0.13
			-0.22	-0.36	0.39	0.31	0		-0.13	-0.3	0.4
			0.24	-0.04	0.39	0.31	0		0.07	-0.31	0.39
			-1.25	-0.92	0.45	0.32	0		-0.95	-1.71	-1.01
			-1.06	-0.49	0.43	0.32	0		-1.01	-1.61	-0.91
			0.39	0.51	0.39	0.3	0		0.81	0.68	1.38
			1.45	1.21	0.46	0.3	0		0.85	0.61	1.31
			-0.87	-0.64	0.42	0.29	0		-0.76	-0.72	-0.02
			0.24	0.24	0.39	0.3	0		-0.39	-0.44	0.26
			-0.07	-0.49	0.39	0.32	0		0.11	-0.18	0.52
			1.94	1.21	0.53	0.32	0		1.32	1.03	1.73
			0.55	1.29	0.4	0.31	0		0.55	0.38	1.08
			1.06	0.83	0.43	0.3	0		1.09	0.75	1.45
			-0.07	0.25	0.39	0.3	0		-0.17	-0.36	0.34
			1.25	1.13	0.44	0.31	0		1.37	1.4	2.1
			-0.87	-0.88	0.42	0.32	0		-0.26	-1.33	-0.63
			-0.22	-1.64	0.39	0.78	0		-0.54	-1.08	-0.38
			1.25	1.22	0.44	0.32	0		0.66	0.61	1.31
			0.24	-0.49	0.39	0.32	0		0.48	0.46	1.16
			-1.96	-1.87	0.53	0.81	0		-1.4	-1.12	-0.42
			1.45	1.3	0.46	0.3	0		0.7	0.4	1.1
			-0.07	-0.39	0.39	0.31	0		-0.3	-0.35	0.35
			-1.69	-1.1	0.5	0.34	0		-0.88	-1.36	-0.66
			-2.64	-2.51	0.65	1.35	0		-1.7	-1.59	-0.89
			-0.87	-1.61	0.42	0.78	0		-0.59	-0.88	-0.18
			0.55	-0.52	0.4	0.3	1		0.37	0.22	0.92
			1.45	1.65	0.46	0.34	0		0.63	0.04	0.74
			-0.38	0	0.4	0.31	0		-0.35	-0.41	0.29
			-0.07	-0.39	0.39	0.31	0		-0.13	-0.29	0.41
			0.08	-0.06	0.39	0.47	0		0.07	0.04	0.74
			-0.38	-0.49	0.4	0.3	0		-0.35	-1.02	-0.32
			0.55	0.29	0.4	0.29	0		0.7	0.57	1.27
			-0.38	-2.13	0.4	1.28	0		-0.26	-0.47	0.23
			1.68	1.32	0.49	0.3	0		1.83	1.69	2.39
			0.88	0.87	0.41	0.47	0		0.33	0.1	0.8
			1.06	0.15	0.43	0.29	0		0.22	0.14	0.84
			-2.64	-2.62	0.65	0.58	0		-1.24	-1.71	-1.01
			0.88	-0.01	0.41	0.31	0		0.59	0.42	1.12
			0.88	0.82	0.41	0.31	0		0.81	0.42	1.12
			-0.54	-0.01	0.4	0.31	0		-0.76	-0.69	0.01
			-0.7	-1.11	0.41	0.3	0		-0.26	-0.83	-0.13
			-1.96	-2.15	0.53	0.35	0		-0.82	-1.46	-0.76
			1.68	0.79	0.49	0.31	0		0.85	0.76	1.46
			1.25	0.47	0.44	0.3	0		0.33	-0.07	0.63
			-0.38	-0.58	0.4	0.29	0		0.22	-0.21	0.49
			-1.69	-1.64	0.5	0.78	0		-2.24	-2	-1.3
			0.71	0.31	0.41	0.45	0		0.15	-0.78	-0.08
			0.71	0.59	0.41	0.3	0		0.4	0.26	0.96
			1.06	0.94	0.43	0.29	0		0.55	0.6	1.3
			-0.22	0.2	0.39	0.3	0		-0.82	-1.13	-0.43
			0.88	0.52	0.41	0.3	0		0.74	0.5	1.2
			-0.54	-0.38	0.4	0.31	0		-0.49	-0.42	0.28
			-0.38	-0.04	0.4	0.48	0		-0.76	-0.88	-0.18
			-1.25	-1.61	0.45	0.78	0		-1.4	-2.5	-1.8
			1.06	1.2	0.43	0.32	0		0.89	0.97	1.67
			-0.87	-0.49	0.42	0.29	0		-0.7	-0.89	-0.19
			0.88	0.53	0.41	0.3	0		0.93	0.74	1.44
			-1.06	-1.62	0.43	0.79	0		-1.01	-1.29	-0.59
			-0.22	-0.41	0.39	0.31	0		-0.59	-0.88	-0.18
			-2.27	-2.63	0.58	0.43	0		-1.08	-1.56	-0.86
			2.24	2.06	0.58	0.42	0		1.18	1.1	1.8
			0.88	0.87	0.41	0.3	0		-0.13	-0.29	0.41
			0.08	0.26	0.39	0.3	0		0.22	0.08	0.78
			0.39	0.28	0.39	0.3	0		0.33	-0.69	0.01
			2.62	2.05	0.66	0.42	0		1.22	1	1.7
			-0.54	-0.76	0.4	0.46	0		-0.3	-1.07	-0.37
			-1.25	-2.79	0.45	2.63	0		-0.65	-0.79	-0.09
			-0.38	-0.96	0.4	0.32	0		-0.59	-1.29	-0.59
			1.68	1.37	0.49	0.29	0		0.55	0.57	1.27
			0.39	0.61	0.39	0.29	0		0.48	-0.03	0.67
			0.24	-0.88	0.39	0.38	1		0.15	0.04	0.74
			-1.69	-1.62	0.5	0.35	0		-1.08	-1.26	-0.56
			-1.96	-2.51	0.53	1.35	0		-0.7	-0.6	0.1
			-0.38	-0.34	0.4	0.31	0		-0.49	-0.69	0.01
			-1.06	-0.93	0.43	0.32	0		-0.95	-1.53	-0.83
			-0.54	-0.07	0.4	0.31	0		-0.65	-0.76	-0.06
			0.39	0.86	0.39	0.3	0		0.89	0.74	1.44
			-0.54	-0.91	0.4	0.32	0		-0.44	-0.94	-0.24
			-0.54	-0.86	0.4	0.32	0		-0.26	-0.72	-0.02
			-0.38	-0.36	0.4	0.31	0		-0.65	-0.31	0.39
			1.68	0.66	0.49	0.51	0		0.85	0.82	1.52
			-1.69	-1.62	0.5	0.79	0		-1.16	-1.28	-0.58
			-1.25	-0.79	0.45	0.56	0		-0.76	-1.59	-0.89
			0.39	0.48	0.39	0.31	0		-0.39	-0.45	0.25
			-1.69	-1.62	0.5	0.35	0		-0.88	-1.13	-0.43
			-0.7	-1.62	0.41	0.79	0		-1.16	-1.23	-0.53
			-3.15	-3.13	0.77	1.15	0		-1.82	-1.13	-0.43
			0.55	0.53	0.4	0.3	0		0.59	0.34	1.04
			-0.7	-1.62	0.41	0.78	0		-0.49	-0.49	0.21
			0.08	0.17	0.39	0.3	0		0.15	0.04	0.74
			-1.96	-2.32	0.53	0.42	0		-2.86	-2.48	-1.78
			1.45	1.65	0.46	0.34	0		0.7	0.35	1.05
			-2.27	-1.7	0.58	0.34	0		-1.4	-1.53	-0.83
			-0.7	-0.63	0.41	0.29	0		-0.44	-0.72	-0.02
			-1.46	-1.32	0.47	0.33	0		-0.54	-0.45	0.25
			-0.38	-0.78	0.4	0.31	0		-0.49	-0.61	0.09
			0.55	0.32	0.4	0.3	0		-0.01	-0.27	0.43
			1.45	1.68	0.46	0.34	0		0.81	0.88	1.58
			-0.54	-1.62	0.4	0.78	0		-0.49	-0.88	-0.18
			-0.7	-0.04	0.41	0.48	0		-0.76	-0.61	0.09
			-0.54	-0.88	0.4	0.32	0		-0.76	-0.79	-0.09
			1.25	0.97	0.44	0.29	0		0.33	0.42	1.12
			1.68	1.68	0.49	0.34	0		1.09	0.97	1.67
			-1.25	-2.5	0.45	1.35	0		-1.16	-1.27	-0.57
			0.71	0.54	0.41	0.3	0		0.4	0.3	1
			2.24	1.7	0.58	0.34	0		1.05	0.75	1.45
			-0.38	-1.62	0.4	0.78	0		-0.59	-1.59	-0.89
			0.55	0.23	0.4	0.29	0		-0.01	-0.36	0.34
			-1.46	-1.62	0.47	0.79	0		-0.7	-0.89	-0.19
			1.25	0.59	0.44	0.3	0		0.15	0.09	0.79
			-0.38	-0.43	0.4	0.31	0		-0.05	-0.11	0.59
			0.08	0.05	0.39	0.31	0		-0.3	-1.29	-0.59
			-0.87	-0.12	0.42	0.31	0		-1.32	-1.13	-0.43
			0.08	-0.12	0.39	0.29	0		-0.3	-0.17	0.53
			1.06	1.22	0.43	0.32	0		0.33	0.3	1
			0.55	0.94	0.4	0.29	0		-0.01	-0.39	0.31
			0.55	0.22	0.4	0.3	0		1.01	0.92	1.62
			-1.25	-2.45	0.45	1.37	0		-0.59	-0.31	0.39
			0.71	0.25	0.41	0.3	0		0.55	0.57	1.27
			1.94	1.34	0.53	0.3	0		0.63	0.12	0.82
			-1.25	-0.91	0.45	0.32	0		-0.7	-0.98	-0.28
			-0.07	0	0.39	0.45	0		0.29	0.27	0.97
			-2.64	-2.81	0.65	0.6	0		-1.08	-0.72	-0.02
			-0.22	-0.37	0.39	0.31	0		-0.35	-0.31	0.39
			0.24	0	0.39	0.31	0		0.7	0.68	1.38
			1.06	0.29	0.43	0.29	0		0.89	0.72	1.42
			0.39	0.52	0.39	0.3	0		0.11	-0.57	0.13
			-0.22	-0.49	0.39	0.3	0		-1.01	-1.33	-0.63
			0.55	0.22	0.4	0.3	0		0.26	-0.18	0.52
			0.39	0.54	0.39	0.3	0		0.29	0.38	1.08
			0.71	0.82	0.41	0.31	0		0.85	0.9	1.6
			-0.87	-0.58	0.42	0.29	0		-0.7	-0.84	-0.14
			0.88	0.45	0.41	0.41	0		0.66	0.4	1.1
			1.68	1.21	0.49	0.32	0		1.27	-0.38	0.32
			-0.07	-0.62	0.39	0.31	0		-0.13	1.18	1.88
			-0.7	-0.63	0.41	0.29	0		-0.26	-0.19	0.51
			-0.22	-0.22	0.39	0.29	0		0.26	0.07	0.77
			2.24	1.66	0.58	0.34	0		1.27	0.97	1.67
			-3.15	-3.14	0.77	0.81	0		-1.7	-1.59	-0.89
			-0.07	0.21	0.39	0.31	0		-0.01	-0.01	0.69
			-0.07	0.02	0.39	0.3	0		0.15	0.24	0.94
			0.88	0.54	0.41	0.3	0		0.66	0.52	1.22
			2.24	1.34	0.58	0.3	0		0.78	0.5	1.2
			1.45	1.19	0.46	0.46	0		1.18	1.02	1.72
			-1.96	-2.81	0.53	1.22	0		-1.6	-1.99	-1.29
			0.39	0.3	0.39	0.3	0		0.78	0.55	1.25
			-0.22	0.36	0.39	0.28	0		0.29	0.21	0.91
			1.45	0.81	0.46	0.31	0		0.15	-0.29	0.41
			0.39	-0.23	0.39	0.29	0		0.33	-0.31	0.39
			0.24	0.46	0.39	0.43	0		-0.21	-0.18	0.52
			1.25	0.8	0.44	0.31	0		1.05	0.9	1.6
			0.55	0.92	0.4	0.29	0		0.11	-0.2	0.5
			-0.22	-0.68	0.39	0.29	0		0.07	-0.88	-0.18
			0.24	0.27	0.39	0.3	0		0.33	0.04	0.74
			0.24	0.26	0.39	0.3	0		-0.3	-0.6	0.1
			-1.96	-2.5	0.53	1.35	0		-1.82	-2.07	-1.37
			0.71	0.27	0.41	0.3	0		0.48	0.11	0.81
			1.06	0.92	0.43	0.28	0		0.07	-0.11	0.59
			-0.07	-0.52	0.39	0.32	0		0.51	0.08	0.78
			-0.7	-0.69	0.41	0.3	0		-0.21	-0.62	0.08
			1.06	0.47	0.43	0.3	0		0.44	0.29	0.99
			1.68	1.26	0.49	0.31	0		0.85	0.56	1.26
			1.94	1.23	0.53	0.32	0		1.32	0.98	1.68
			-0.87	-0.91	0.42	0.32	0		-1.24	-2.06	-1.36
			0.24	-0.35	0.39	0.31	0		0.15	-0.69	0.01
			-0.07	0.53	0.39	0.3	0		-0.26	-0.53	0.17
			-0.7	-1.62	0.41	0.78	0		-0.59	-1.33	-0.63
			0.71	0.51	0.41	0.3	0		0.37	-0.3	0.4
			1.94	1.65	0.53	0.34	0		1.54	1.45	2.15
			1.06	0.29	0.43	0.3	0		0.81	0.87	1.57
			-0.22	-0.12	0.39	0.3	0		-0.3	-0.66	0.04
			-0.54	-0.94	0.4	0.29	0		-0.54	-0.92	-0.22
			-0.7	-0.91	0.41	0.32	0		-0.39	-0.69	0.01
			-0.07	-0.58	0.39	0.29	0		-1.16	-2.06	-1.36
			0.24	-0.07	0.39	0.29	0		0.22	0.13	0.83
			0.39	-0.53	0.39	0.32	0		-0.21	-0.33	0.37
			1.45	1.22	0.46	0.32	0		0.4	0.27	0.97
			-1.46	-2	0.47	0.67	0		-1.01	-1.29	-0.59
			0.55	0.58	0.4	0.3	0		0.37	-0.16	0.54
			0.24	-0.43	0.39	0.31	0		0.59	0.48	1.18
			-1.96	-2.67	0.53	1.28	0		-1.01	-0.79	-0.09
			0.24	-0.07	0.39	0.31	0		0.22	-0.45	0.25
			1.45	1.25	0.46	0.31	0		0.29	-0.14	0.56
			1.06	0.28	0.43	0.3	0		0.85	0.77	1.47
			-0.7	-0.81	0.41	0.29	0		-0.39	-0.67	0.03
			0.55	0.84	0.4	0.3	0		0.03	-0.19	0.51
			-0.54	-0.36	0.4	0.31	0		-0.44	-0.45	0.25
			0.39	0.97	0.39	0.29	0		0.18	-0.02	0.68
			1.68	1.22	0.49	0.32	0		0.97	1.02	1.72
			-0.07	-0.58	0.39	0.29	0		-0.13	-0.18	0.52
			-1.46	-1.48	0.47	0.35	0		-1.01	-1.54	-0.84
			-1.46	-2.51	0.47	1.35	0		-0.88	-1.02	-0.32
			0.24	0.25	0.39	0.42	0		0.48	0.44	1.14
			1.45	0.87	0.46	0.3	0		1.42	1.19	1.89
			-1.25	-2.5	0.45	1.35	0		-0.39	-0.89	-0.19
			-0.7	-0.95	0.41	0.56	0		-0.95	-1.81	-1.11
			1.06	0.56	0.43	0.29	0		0.85	0.85	1.55
			1.06	0.81	0.43	0.31	0		0.11	-0.03	0.67
			1.06	0.82	0.43	0.31	0		0.29	0.48	1.18
			3.13	1.99	0.79	0.42	0		2.44	2.68	3.38
			-0.54	-0.85	0.4	0.33	0		-0.76	-1.54	-0.84
			-2.27	-2.14	0.58	0.35	0		-0.59	-0.35	0.35
			1.45	2.05	0.46	0.42	0		0.81	0.67	1.37
			-0.22	-0.38	0.39	0.31	0		-0.09	-0.07	0.63
			-1.46	-1.2	0.47	0.3	0		-1.32	-1.54	-0.84
			0.39	0.5	0.39	0.3	0		0.81	0.68	1.38
			-1.96	-2.5	0.53	1.35	0		-0.76	-0.84	-0.14
			-0.07	-0.11	0.39	0.31	0		-0.35	-0.84	-0.14
			-1.69	-2.51	0.5	1.35	0		-0.82	-0.78	-0.08
			-0.54	-0.53	0.4	0.3	0		-1.01	-0.79	-0.09
			0.55	0.08	0.4	0.42	0		0.22	-0.67	0.03
			0.24	0.27	0.39	0.3	0		-0.05	-0.18	0.52
			-1.46	-2.5	0.47	1.35	0		-1.7	-1.58	-0.88
			1.68	1.31	0.49	0.3	0		1.22	1.18	1.88
			-0.22	-0.48	0.39	0.4	0		0.26	-0.03	0.67
			1.94	1.65	0.53	0.34	0		1.01	0.71	1.41
			-0.22	-0.36	0.39	0.31	0		-0.13	-0.69	0.01
			0.08	-0.07	0.39	0.31	0		-0.13	-0.52	0.18
			-0.7	-1.02	0.41	0.34	0		-0.49	-1.08	-0.38
			-2.64	-2.51	0.65	1.35	0		-1.7	-1.35	-0.65
			-1.46	-1.43	0.47	0.32	0		-0.7	-1.1	-0.4
			0.71	0.2	0.41	0.42	0		0.74	0.57	1.27
			0.39	-0.12	0.39	0.29	0		-0.05	-0.18	0.52
			-0.07	-0.05	0.39	0.47	0		0.03	0.13	0.83
			-0.54	-0.66	0.4	0.34	0		-0.54	-0.45	0.25
			-0.87	-2.51	0.42	1.35	0		-1.32	-2.5	-1.8
			0.24	0.1	0.39	0.44	0		0.93	1.06	1.76
			3.13	2.47	0.79	0.58	0		2.28	1.89	2.59
			0.55	0.32	0.4	0.3	0		0.81	0.55	1.25
			0.24	-0.09	0.39	0.29	0		0.03	0.08	0.78
			-1.25	-1.73	0.45	0.76	0		-1.01	-1.52	-0.82
			-0.07	-0.62	0.39	0.31	0		-0.44	-0.95	-0.25
			-0.87	-0.38	0.42	0.31	0		-0.59	-1.13	-0.43
			-1.25	-1.55	0.45	0.35	0		-0.44	-0.47	0.23
			0.55	1.2	0.4	0.32	0		0.74	0.9	1.6
			-0.22	0.24	0.39	0.3	0		-0.59	-0.85	-0.15
			-0.07	0	0.39	0.31	0		0.18	-0.06	0.64
			0.71	0.57	0.41	0.29	0		0.63	0.54	1.24
			0.71	0.04	0.41	0.3	0		0.07	0.04	0.74
			-1.69	-1.62	0.5	0.35	0		-1.5	-1.58	-0.88
			-0.38	-0.02	0.4	0.31	0		-0.13	-0.55	0.15
			0.88	0.94	0.41	0.29	0		0.48	0.33	1.03
			-0.38	0	0.4	0.31	0		-0.39	-0.37	0.33
			-1.25	-0.92	0.45	0.32	0		-1.24	-1.28	-0.58
			-1.96	-1.87	0.53	0.71	0		-1.32	-1.65	-0.95
			-0.38	-0.98	0.4	0.34	0		-0.65	-0.72	-0.02
			0.24	0.01	0.39	0.31	0		0.15	-0.3	0.4
			-0.54	-0.35	0.4	0.31	0		-0.82	-0.67	0.03
			2.62	2.04	0.66	0.42	0		1.68	1.47	2.17
			-0.38	-2.51	0.4	1.35	0		-0.44	-0.85	-0.15
			0.24	0.02	0.39	0.29	0		0.55	0.61	1.31
			1.45	1.25	0.46	0.31	0		0.89	0.7	1.4
			0.08	-0.06	0.39	0.29	0		-0.35	-0.88	-0.18
			-1.96	-3.13	0.53	1.15	0		-1.6	-2.05	-1.35
			-1.25	-1.1	0.45	0.34	0		-0.54	-0.45	0.25
			0.55	0.18	0.4	0.3	0		0.26	-0.24	0.46
			0.24	0	0.39	0.31	0		0.03	-0.31	0.39
			0.71	0.54	0.41	0.3	0		0.55	0.05	0.75
			-1.25	-2.47	0.45	1.37	0		-1.6	-1.59	-0.89
			-0.87	-0.91	0.42	0.32	0		-0.88	-0.46	0.24
			0.39	-0.21	0.39	0.49	0		-0.26	-0.79	-0.09
			0.08	-0.23	0.39	0.31	0		0.07	-0.45	0.25
			-0.07	-0.05	0.39	0.29	0		-0.21	-1.14	-0.44
			0.39	0.51	0.39	0.3	0		-0.26	-0.89	-0.19
			1.25	0.82	0.44	0.31	0		0.89	0.61	1.31
			1.68	1.25	0.49	0.31	0		0.81	0.53	1.23
			-1.69	-2.49	0.5	1.35	0		-1.7	-1.7	-1
			-0.38	0.05	0.4	0.31	0		-0.39	-0.45	0.25
			-0.7	-0.64	0.41	0.29	0		-0.39	-0.46	0.24
			-1.25	-1.61	0.45	0.78	0		-0.35	-0.21	0.49
			-0.07	0.2	0.39	0.3	0		-0.17	-0.45	0.25
			-0.07	0	0.39	0.31	0		-0.26	-0.11	0.59
			-1.06	-0.39	0.43	0.31	0		-1.01	-1.27	-0.57
			0.88	0.91	0.41	0.29	0		0.81	0.56	1.26
			-0.7	-0.63	0.41	0.29	0		-0.17	-0.26	0.44
			0.88	0.94	0.41	0.29	0		0.44	0.5	1.2
			0.08	-0.36	0.39	0.3	0		-0.95	-2.13	-1.43
			0.08	0.03	0.39	0.31	0		0.15	-0.07	0.63
			-1.46	-1.56	0.47	0.79	0		-0.7	-1	-0.3
			1.94	1.22	0.53	0.32	0		1.18	1.13	1.83
			0.55	0.53	0.4	0.3	0		0.63	0.48	1.18
			-1.69	-2.67	0.5	1.32	0		-0.88	-0.85	-0.15
			1.45	1.21	0.46	0.32	0		1.32	1.03	1.73
			-0.38	-1.57	0.4	0.79	0		-0.3	-0.07	0.63
			-0.87	-1.24	0.42	0.3	0		-0.95	-1.16	-0.46
			0.08	-0.01	0.39	0.31	0		-0.3	-0.85	-0.15
			0.24	0	0.39	0.31	0		0.22	-0.94	-0.24
			-1.25	-2.51	0.45	1.35	0		-0.76	-1	-0.3
			0.08	0.18	0.39	0.3	0		0.4	0.38	1.08
			-0.38	-2.5	0.4	1.35	0		0.03	-0.42	0.28
			-0.07	-0.33	0.39	0.31	0		0.37	0.18	0.88
			-1.96	-1.93	0.53	0.34	0		-2.41	-2.82	-2.12
			-1.69	-2.5	0.5	1.35	0		-1.16	-1	-0.3
			1.94	1.65	0.53	0.34	0		0.89	0.75	1.45
			0.39	0.54	0.39	0.3	0		-0.17	-0.18	0.52
			0.88	1.29	0.41	0.31	0		0.55	0.44	1.14
			-1.69	-1.24	0.5	0.34	0		-1.32	-1.53	-0.83
			-0.7	-0.86	0.41	0.32	0		-1.01	-1.13	-0.43
			-0.07	-0.45	0.39	0.3	0		-0.21	-0.41	0.29
			-0.07	-0.09	0.39	0.29	0		-0.05	0.08	0.78
			1.68	1.68	0.49	0.34	0		0.44	0.13	0.83
			0.88	0.59	0.41	0.3	0		0.48	0.47	1.17
			-0.07	0.26	0.39	0.35	0		-0.09	-0.29	0.41
			0.08	0.06	0.39	0.41	0		0.37	-0.15	0.55
			0.88	0.57	0.41	0.3	0		0.74	0.55	1.25
			-0.38	-1.1	0.4	0.34	0		-0.76	-0.98	-0.28
			-0.54	-0.52	0.4	0.3	0		-0.54	-1.13	-0.43
			-0.22	-0.04	0.39	0.31	0		-0.26	-0.32	0.38
			0.24	0.2	0.39	0.3	0		0.15	-0.18	0.52
			-1.46	-1.62	0.47	0.35	0		-1.94	-1.99	-1.29
			0.71	0.54	0.41	0.3	0		0.93	0.48	1.18
			2.24	1.65	0.58	0.34	0		1.14	1.15	1.85
			0.24	-0.01	0.39	0.31	0		0.15	-0.17	0.53
			-1.96	-2.5	0.53	1.35	0		-1.24	-1	-0.3
			-1.06	-1.64	0.43	0.39	0		0.18	0.01	0.71
			1.25	1.22	0.44	0.32	0		1.05	0.95	1.65
			-0.22	-1.62	0.39	0.78	0		-0.21	-0.61	0.09
			1.45	1.4	0.46	0.67	0		0.97	0.78	1.48
			0.39	0.33	0.39	0.3	0		0.74	0.49	1.19
			0.71	0.54	0.41	0.3	0		0.33	0.38	1.08
			-0.54	-0.38	0.4	0.31	0		-0.7	-1.13	-0.43
			-0.7	-0.62	0.41	0.31	0		-0.54	-0.18	0.52
			1.06	0.81	0.43	0.31	0		0.93	0.87	1.57
			0.71	0.27	0.41	0.3	0		0.29	-0.07	0.63
			-0.07	0	0.39	0.31	0		0.55	0.33	1.03
			-0.54	-0.52	0.4	0.3	0		-1.24	-1.24	-0.54
			-1.96	-1.69	0.53	0.76	0		-2.08	-2.82	-2.12
			-0.07	0.26	0.39	0.29	0		-0.01	-0.05	0.65
			1.45	1.68	0.46	0.34	0		1.01	0.95	1.65
			1.06	0.83	0.43	0.31	0		0.33	0.24	0.94
			-0.07	-0.86	0.39	0.32	0		-0.26	-0.31	0.39
			-0.54	-0.49	0.4	0.32	0		-0.39	0.06	0.76
			0.55	0.01	0.4	0.31	0		0.03	-0.07	0.63
			-1.69	-1.31	0.5	0.3	0		-1.32	-1.67	-0.97
			0.55	0.54	0.4	0.3	0		0.44	0.13	0.83
			-1.96	-1.77	0.53	0.34	0		-1.32	-1.54	-0.84
			1.45	1.28	0.46	0.31	0		0.93	0.84	1.54
			1.68	1.31	0.49	0.3	0		1.37	1.35	2.05
			-0.54	-0.67	0.4	0.29	0		-0.76	-0.76	-0.06
			1.45	1.21	0.46	0.32	0		1.09	1.22	1.92
			0.71	-0.03	0.41	0.3	0		0.18	0.11	0.81
			1.45	0.84	0.46	0.3	0		0.48	-0.07	0.63
			-0.7	-0.97	0.41	0.32	0		-1.24	-1.31	-0.61
			0.88	0	0.41	0.31	0		1.01	0.8	1.5
			-0.22	-0.45	0.39	0.3	0		-0.26	-0.61	0.09
			1.45	1.28	0.46	0.31	0		0.74	0.22	0.92
			-2.27	-2.58	0.58	0.6	0		-1.5	-1.52	-0.82
			-0.54	-1.62	0.4	0.79	0		-0.54	-0.92	-0.22
			3.13	2.5	0.79	0.58	0		2.44	2.73	3.43
			-0.87	-1.08	0.42	0.49	0		-0.82	-1.25	-0.55
			0.24	-0.09	0.39	0.31	0		-0.17	0.04	0.74
			0.88	0.83	0.41	0.31	0		0.15	-0.18	0.52
			-0.07	-0.64	0.39	0.29	0		-0.44	-1.54	-0.84
			-1.69	-2.02	0.5	0.87	0		-1.6	-3.24	-2.54
			0.55	-0.03	0.4	0.44	0		0.11	0.07	0.77
			0.08	0.24	0.39	0.3	0		0.48	0.32	1.02
			0.39	0.59	0.39	0.3	0		0.59	0.55	1.25
			-0.38	-0.43	0.4	0.31	0		-0.3	-0.5	0.2
			0.88	0.54	0.41	0.3	0		0.44	0.4	1.1
			1.68	1.22	0.49	0.32	0		1.27	1	1.7
			0.55	0.59	0.4	0.3	0		0.26	-0.29	0.41
			0.24	0.31	0.39	0.29	0		-0.65	-0.52	0.18
			-0.7	-0.69	0.41	0.29	0		-0.44	-0.45	0.25
			-0.38	-0.37	0.4	0.31	0		-0.01	-0.33	0.37
			-0.22	-0.06	0.39	0.3	0		0.11	-0.31	0.39
			2.62	2.52	0.66	0.58	0		1.37	1.12	1.82
			3.13	2.47	0.79	0.58	0		2.63	2.13	2.83
			-1.69	-2.82	0.5	1.32	0		-1.4	-1.54	-0.84
			0.55	-0.12	0.4	0.3	0		-0.17	-0.49	0.21
			1.25	0.81	0.44	0.31	0		0.93	0.83	1.53
			1.25	0.86	0.44	0.31	0		0.29	-0.07	0.63
			-0.07	0.29	0.39	0.3	0		0.22	-0.37	0.33
			0.55	0.15	0.4	0.29	0		0.89	0.7	1.4
			1.25	1.21	0.44	0.32	0		0.85	0.61	1.31
			0.39	0.23	0.39	0.3	0		-0.44	-0.67	0.03
			0.08	0.54	0.39	0.3	0		-0.39	-0.45	0.25
			-0.7	-0.86	0.41	0.32	0		-0.65	-0.63	0.07
			-1.06	-0.42	0.43	0.31	0		-1.24	-0.82	-0.12
			-1.69	-1.62	0.5	0.35	0		-2.24	-2	-1.3
			-1.46	-1.72	0.47	0.75	0		-0.65	-0.6	0.1
			0.71	0.25	0.41	0.3	0		0.44	0.42	1.12
			0.71	0.43	0.41	0.3	0		0.22	0.03	0.73
			1.94	1.3	0.53	0.3	0		0.66	0.51	1.21
			-0.07	-0.35	0.39	0.31	0		-0.65	-1.13	-0.43
			-1.96	-2.15	0.53	0.35	0		-0.65	-1.56	-0.86
			-1.06	-0.5	0.43	0.3	0		-2.24	-2.62	-1.92
			-1.06	-1.69	0.43	0.78	0		-0.76	-0.8	-0.1
			0.39	0.27	0.39	0.3	0		-0.49	-0.78	-0.08
			1.94	1.68	0.53	0.34	0		0.74	0.55	1.25
			-0.22	0.27	0.39	0.3	0		-0.59	-0.84	-0.14
			0.55	0.27	0.4	0.3	0		0.66	0.48	1.18
			0.08	0	0.39	0.31	0		0.22	-0.03	0.67
			0.24	0.44	0.39	0.32	0		0.4	-0.11	0.59
			0.88	0.83	0.41	0.31	0		0.89	0.64	1.34
			0.24	-0.55	0.39	0.3	0		0.22	0.04	0.74
			0.24	-0.18	0.39	0.3	0		-0.17	-1.26	-0.56
			-0.22	-0.36	0.39	0.31	0		-0.3	-0.24	0.46
			0.55	0.86	0.4	0.31	0		-0.01	-0.45	0.25
			-1.46	-2.71	0.47	1.27	0		-0.54	-0.84	-0.14
			0.55	-0.01	0.4	0.31	0		0.78	0.47	1.17
			0.08	0.53	0.39	0.3	0		-0.26	-0.18	0.52
			-1.06	-0.64	0.43	0.29	0		-0.7	-0.88	-0.18
			-1.06	-1.1	0.43	0.34	0		-0.7	-1.29	-0.59
			2.62	2.05	0.66	0.42	0		1.05	0.74	1.44
			0.24	-0.1	0.39	0.31	0		0.33	-0.57	0.13
			-0.07	0.27	0.39	0.3	0		-0.13	-0.18	0.52
			0.71	0.43	0.41	0.3	0		0.74	0.37	1.07
			-0.7	-0.6	0.41	0.29	0		-0.54	-0.93	-0.23
			-1.25	-1.2	0.45	0.3	0		0.07	-0.24	0.46
			-0.7	-0.36	0.41	0.31	0		-0.26	-0.45	0.25
			0.88	0.17	0.41	0.3	0		0.33	0.3	1
			0.88	0.57	0.41	0.29	0		1.42	1.08	1.78
			-0.07	0.28	0.39	0.3	0		-0.59	-0.92	-0.22
			1.06	0.54	0.43	0.3	0		0.97	0.95	1.65
			0.71	0.27	0.41	0.3	0		0.33	-0.35	0.35
			1.06	0.86	0.43	0.3	0		0.63	0.37	1.07
			2.62	2.54	0.66	0.58	0		1.14	0.97	1.67
			1.06	0.83	0.43	0.31	0		0.7	0.61	1.31
			2.24	2.02	0.58	0.42	0		1.68	1.59	2.29
			-0.38	-0.52	0.4	0.3	0		-0.26	-0.89	-0.19
			0.39	0.05	0.39	0.31	0		0.07	0.22	0.92
			0.55	0.32	0.4	0.3	0		1.22	1.17	1.87
			-0.07	0.27	0.39	0.3	0		-0.65	-0.84	-0.14
			0.08	0.4	0.39	0.31	0		-0.21	-0.19	0.51
			-1.06	-1.16	0.43	0.3	0		-0.95	-1.59	-0.89
			0.24	0.25	0.39	0.3	0		0.22	-0.18	0.52
			1.68	1.22	0.49	0.32	0		1.01	0.75	1.45
			0.71	0.59	0.41	0.3	0		0.37	0.56	1.26
			0.39	1.22	0.39	0.32	0		-0.13	-0.31	0.39
			-1.25	-1.31	0.45	0.3	0		-0.7	-0.61	0.09
			-1.46	-1.31	0.47	0.3	0		-1.7	-1.75	-1.05
			-0.7	-0.47	0.41	0.32	0		-0.82	-0.61	0.09
			-1.96	-2.51	0.53	1.35	0		-1.5	-1.43	-0.73
			1.25	1.37	0.44	0.29	0		0.97	0.74	1.44
			0.39	0.29	0.39	0.3	0		0.22	-0.13	0.57
			1.45	1.35	0.46	0.3	0		0.78	0.74	1.44
			1.45	0.86	0.46	0.3	0		1.27	1.07	1.77
			0.08	-0.02	0.39	0.31	0		0.78	0.88	1.58
			0.55	0.82	0.4	0.31	0		0.26	-0.07	0.63
			0.71	0.82	0.41	0.31	0		0.48	0.49	1.19
			-0.07	-0.36	0.39	0.31	0		0.29	-0.44	0.26
			0.88	0.61	0.41	0.29	0		-0.39	-1.07	-0.37
			-0.54	-0.63	0.4	0.29	0		-0.7	-0.84	-0.14
			-0.38	-0.47	0.4	0.32	0		-0.54	-1.04	-0.34
			0.39	0.02	0.39	0.31	0		-0.3	-0.27	0.43
			2.24	2.05	0.58	0.42	0		1.68	1.38	2.08
			0.24	0.3	0.39	0.3	0		-0.26	-0.41	0.29
			1.45	1.65	0.46	0.34	0		0.78	0.55	1.25
			-1.25	-1.44	0.45	0.43	0		-0.49	-1.46	-0.76
			1.68	1.55	0.49	0.33	0		1.18	1.02	1.72
			-1.46	-1.62	0.47	0.35	0		-1.32	-2.09	-1.39
			0.39	0.46	0.39	0.45	0		0.29	0.01	0.71
			0.71	0.8	0.41	0.31	0		0.15	-0.07	0.63
			-0.7	-0.86	0.41	0.32	0		-1.16	-1	-0.3
			2.24	2.02	0.58	0.42	0		1.61	1.91	2.61
			-0.22	-0.46	0.39	0.3	0		0.48	0.47	1.17
			-1.06	-0.93	0.43	0.32	0		-1.01	-1.29	-0.59
			-2.64	-2.52	0.65	1.35	0		-1.24	-2.47	-1.77
			-2.27	-2.6	0.58	1.32	0		-1.08	-0.98	-0.28
			-0.38	-0.41	0.4	0.31	0		-0.17	0.07	0.77
			-1.96	-1.56	0.53	0.8	0		-1.6	-1.59	-0.89
			-1.06	-0.96	0.43	0.32	0		-0.82	-1.16	-0.46
			-2.27	-1.87	0.58	0.81	0		-1.6	-1.29	-0.59
			-0.22	-0.4	0.39	0.31	0		-0.7	-0.57	0.13
			0.24	-0.12	0.39	0.29	0		-0.44	-0.98	-0.28
			1.45	1.26	0.46	0.31	0		0.7	0.49	1.19
			1.06	0.83	0.43	0.31	0		0.33	-0.2	0.5
			0.39	0.27	0.39	0.3	0		-0.05	-0.34	0.36
			-1.06	-0.49	0.43	0.31	0		-0.35	-0.36	0.34
			-1.25	-2.48	0.45	1.37	0		-0.88	-1.89	-1.19
			1.68	1.21	0.49	0.32	0		0.81	0.54	1.24
			1.25	0.8	0.44	0.31	0		0.78	0.58	1.28
			-0.54	-1.11	0.4	0.31	0		-0.49	-1.13	-0.43
			1.94	1.65	0.53	0.34	0		1.27	0.84	1.54
			-0.87	-2.52	0.42	1.35	0		-1.01	-1.03	-0.33
			1.45	0.82	0.46	0.31	0		0.63	0.13	0.83
			2.24	2.06	0.58	0.42	0		1.09	0.88	1.58
			0.71	0.32	0.41	0.3	0		0.4	0.15	0.85
			-1.46	-1.61	0.47	0.53	0		-0.26	-0.07	0.63
			-0.54	-0.9	0.4	0.32	0		-0.65	-0.4	0.3
			0.39	0.51	0.39	0.3	0		0.33	0.22	0.92
			-2.64	-2.51	0.65	1.35	0		-1.6	-1.27	-0.57
			-0.22	-0.53	0.39	0.32	0		-0.59	-1.09	-0.39
			0.39	0.5	0.39	0.3	0		0.33	0.04	0.74
			-0.38	-0.86	0.4	0.32	0		-0.3	-0.61	0.09
			-1.46	-1.66	0.47	0.78	0		-1.08	-1.59	-0.89
			0.71	0.22	0.41	0.29	0		0.26	-0.18	0.52
			0.08	0.22	0.39	0.29	0		0.81	0.39	1.09
			-1.69	-1.64	0.5	0.78	0		-1.08	-0.85	-0.15
			-0.07	0.18	0.39	0.42	0		-0.54	-0.72	-0.02
			-1.06	-1.05	0.43	0.31	0		-0.65	-0.88	-0.18
			0.55	0.01	0.4	0.31	0		0.44	0.45	1.15
			0.08	0.53	0.39	0.3	0		-0.09	-0.06	0.64
			-0.87	-0.91	0.42	0.32	0		-0.65	-1.08	-0.38
			0.24	0.17	0.39	0.42	0		0.22	0.19	0.89
			-1.06	-2.49	0.43	1.35	0		-0.88	-1.31	-0.61
			-0.87	-0.77	0.42	0.32	0		-1.08	-1.92	-1.22
			-0.54	-0.37	0.4	0.31	0		-0.13	-1.08	-0.38
			1.94	2	0.53	0.79	0		1.68	1.45	2.15
			-2.27	-2.2	0.58	0.81	0		-1.6	-1.99	-1.29
			-0.38	-0.35	0.4	0.43	0		0.26	0.3	1
			1.25	0.55	0.44	0.29	0		0.63	0.22	0.92
			0.24	0.28	0.39	0.3	0		0.03	-0.11	0.59
			1.25	0.83	0.44	0.31	0		1.14	1.12	1.82
			-1.06	-0.63	0.43	0.29	0		-1.7	-1.59	-0.89
			0.24	0	0.39	0.31	0		-0.05	-0.18	0.52
			-1.25	-1.57	0.45	0.79	0		-0.76	-0.98	-0.28
			1.06	0.26	0.43	0.3	0		0.07	0.12	0.82
			0.88	0.27	0.41	0.3	0		0.55	0.57	1.27
			-0.87	-1.62	0.42	0.78	0		-0.7	-0.79	-0.09
			0.24	0.27	0.39	0.3	0		-0.54	-1.02	-0.32
			-0.87	-1.62	0.42	0.78	0		-0.21	-0.29	0.41
			-1.96	-2.51	0.53	1.35	0		-0.88	-0.82	-0.12
			1.06	0.8	0.43	0.31	0		-0.13	-0.14	0.56
			0.71	0.9	0.41	0.3	0		-0.05	-0.06	0.64
			-0.22	-0.03	0.39	0.31	0		-0.01	-0.44	0.26
			0.24	-2.51	0.39	1.35	0		0.48	0.48	1.18
			1.25	0.25	0.44	0.3	0		0.18	-0.05	0.65
			2.62	2.06	0.66	0.42	0		1.68	1.51	2.21
			-1.06	-0.86	0.43	0.32	0		-0.65	-1.1	-0.4
			-0.38	-0.02	0.4	0.3	0		0.03	-0.94	-0.24
			-2.27	-1.62	0.58	0.79	0		-2.24	-1.39	-0.69
			0.08	-0.09	0.39	0.29	0		-0.21	-0.65	0.05
			0.71	1.21	0.41	0.32	0		0.51	0.24	0.94
			-1.25	-1.4	0.45	0.68	0		-0.76	-0.6	0.1
			-0.38	-0.96	0.4	0.32	0		-0.39	-0.31	0.39
			0.08	-0.35	0.39	0.31	0		-0.35	-0.33	0.37
			-0.07	-0.49	0.39	0.32	0		-0.35	-0.98	-0.28
			0.71	0	0.41	0.31	0		1.01	0.75	1.45
			0.24	-0.62	0.39	0.31	0		-0.39	-0.45	0.25
			3.96	3.24	1.07	1.09	0		1.37	1.1	1.8
			-0.38	0	0.4	0.31	0		-0.17	-0.57	0.13
			-0.7	-1.64	0.41	0.78	0		-0.59	-1.13	-0.43
			1.68	1.21	0.49	0.32	0		0.22	0.02	0.72
			-1.46	-1.92	0.47	0.34	0		-0.26	-0.88	-0.18
			-0.54	-2.53	0.4	1.35	0		-0.49	-0.76	-0.06
			-1.25	-1.99	0.45	1.18	0		-1.32	-1.16	-0.46
			-1.25	-1.56	0.45	0.8	0		-0.54	-0.76	-0.06
			-0.87	-1.03	0.42	0.34	0		-0.54	-0.45	0.25
			-1.46	-1.94	0.47	1.18	0		-0.65	-0.94	-0.24
			-0.87	-0.62	0.42	0.31	0		-1.08	-1.37	-0.67
			-0.38	-0.49	0.4	0.32	0		0.07	-0.36	0.34
			0.88	1.25	0.41	0.31	0		0.81	0.79	1.49
			-1.46	-1.61	0.47	0.78	0		-0.3	-1.61	-0.91
			0.24	0.8	0.39	0.31	0		-0.13	-0.39	0.31
			0.08	-0.23	0.39	0.31	0		-0.13	0.04	0.74
			0.88	1.29	0.41	0.31	0		0.7	0.68	1.38
			-0.07	0.43	0.39	0.3	0		-0.13	-0.45	0.25
			3.13	3.27	0.79	1.09	0		1.75	1.44	2.14
			-2.27	-2.14	0.58	0.35	0		-1.94	-1.35	-0.65
			-0.07	0.32	0.39	0.3	0		-0.21	-0.29	0.41
			-1.06	-1.05	0.43	0.31	0		-0.49	-0.67	0.03
			0.08	0	0.39	0.31	0		-0.39	-0.61	0.09
			0.55	0.57	0.4	0.3	0		1.27	1.18	1.88
			0.55	-0.01	0.4	0.31	0		0.22	0.16	0.86
			-0.54	-0.87	0.4	0.33	0		-0.26	-0.41	0.29
			-1.25	-1.3	0.45	0.66	0		-1.01	-1.05	-0.35
			-0.87	-1.1	0.42	0.34	0		-0.39	-0.45	0.25
			-0.38	-0.39	0.4	0.31	0		-0.65	-1.23	-0.53
			1.45	0.83	0.46	0.31	0		0.97	0.8	1.5
			-0.7	-1.64	0.41	0.78	0		-0.76	-1.19	-0.49
			-0.54	-0.62	0.4	0.31	0		-0.3	-0.27	0.43
			-0.38	-0.52	0.4	0.3	0		0.15	-0.07	0.63
			-0.38	-0.63	0.4	0.31	0		-0.21	-0.45	0.25
			1.45	1.22	0.46	0.32	0		0.51	0.65	1.35
			0.39	0.74	0.39	0.31	0		-0.17	-0.69	0.01
			-0.22	-1.94	0.39	1.18	0		0.18	-0.26	0.44
			0.08	0.32	0.39	0.3	0		-0.39	-0.67	0.03
			-0.7	-0.49	0.41	0.3	0		-1.24	-1.02	-0.32
			0.24	0.14	0.39	0.29	0		0.15	0	0.7
			-0.38	-0.49	0.4	0.3	0		-0.39	-0.85	-0.15
			-0.7	-0.63	0.41	0.31	0		-1.08	-1.33	-0.63
			-0.38	-0.45	0.4	0.3	0		-0.39	-1.13	-0.43
			-0.38	-0.64	0.4	0.29	0		0.55	0.3	1
			1.45	2.06	0.46	0.42	0		0.55	0.43	1.13
			0.08	-0.26	0.39	0.29	0		0.03	-0.06	0.64
			0.24	0.55	0.39	0.3	0		0.37	-0.18	0.52
			-0.7	-1.31	0.41	0.3	0		-0.88	-1.29	-0.59
			1.45	1.21	0.46	0.32	0		0.59	0.03	0.73
			-1.06	-0.92	0.43	0.32	0		-1.7	-2.06	-1.36
			1.68	0.82	0.49	0.31	0		0.51	-0.07	0.63
			-2.64	-2.46	0.65	0.42	0		-1.5	-2.07	-1.37
			1.06	0.96	0.43	0.29	0		0.7	0.4	1.1
			1.06	0.52	0.43	0.3	0		0.85	0.68	1.38
			0.39	-0.36	0.39	0.31	0		-0.26	-0.61	0.09
			0.71	0.57	0.41	0.3	0		0.7	0.77	1.47
			-0.22	-0.03	0.39	0.31	0		0.15	-0.21	0.49
			-1.96	-1.58	0.53	0.79	0		-1.6	-1.61	-0.91
			-2.27	-1.62	0.58	0.78	0		-1.5	-1.66	-0.96
			0.88	0.26	0.41	0.3	0		0.85	0.63	1.33
			1.06	1.21	0.43	0.32	0		0.7	0.54	1.24
			0.55	-0.08	0.4	0.31	0		0.18	-0.18	0.52
			-0.54	-0.91	0.4	0.32	0		-0.7	-1.56	-0.86
			-1.25	-0.91	0.45	0.32	0		-0.95	-1.23	-0.53
			-0.38	0.27	0.4	0.3	0		-0.39	-0.33	0.37
			-2.64	-2.63	0.65	0.43	0		-1.32	-0.92	-0.22
			-0.7	-1.1	0.41	0.34	0		-1.01	-0.61	0.09
			0.08	-0.09	0.39	0.31	0		0.22	-0.06	0.64
			-1.06	-0.6	0.43	0.29	0		-0.95	-1.13	-0.43
			1.68	1.25	0.49	0.31	0		1.22	0.95	1.65
			1.25	1.25	0.44	0.31	0		0.37	-0.18	0.52
			-0.22	-0.36	0.39	0.31	0		-0.35	-1.59	-0.89
			-0.7	-1.25	0.41	0.38	0		-0.05	-0.05	0.65
			-0.7	-0.73	0.41	0.3	0		-0.76	-0.61	0.09
			0.24	0.03	0.39	0.31	0		0.48	0.68	1.38
			1.06	0.52	0.43	0.3	0		1.01	0.95	1.65
			-0.87	-0.61	0.42	0.32	0		-1.16	-1.99	-1.29
			-1.06	-1.01	0.43	0.57	0		-1.6	-1.28	-0.58
			-1.25	-2.5	0.45	1.35	0		-0.54	-0.5	0.2
			-0.07	0.23	0.39	0.3	0		0.07	-0.02	0.68
			1.94	1.31	0.53	0.3	0		0.85	0.83	1.53
			-0.38	-1.94	0.4	1.18	0		-0.49	-0.61	0.09
			0.08	0.32	0.39	0.3	0		0.11	0.04	0.74
			-1.46	-1.47	0.47	0.35	0		-0.7	-0.67	0.03
			-0.7	-1.19	0.41	0.33	0		-0.7	-0.45	0.25
			-1.46	-1.31	0.47	0.4	0		-0.95	-1.59	-0.89
			1.06	0.54	0.43	0.3	0		1.22	1.07	1.77
			-0.22	-0.62	0.39	0.31	0		0.26	-0.4	0.3
			-1.06	-1.56	0.43	0.43	0		-0.7	-1.54	-0.84
			1.68	1.37	0.49	0.29	0		2.28	2.67	3.37
			-2.27	-1.65	0.58	0.78	0		-1.24	-1.24	-0.54
			2.62	1.64	0.66	0.34	0		0.97	0.87	1.57
			-1.96	-1.55	0.53	0.35	0		-1.01	-0.9	-0.2
			-0.22	-0.12	0.39	0.29	0		-0.65	-0.82	-0.12
			-0.54	-0.92	0.4	0.32	0		-0.35	-0.41	0.29
			-0.38	-0.45	0.4	0.3	0		-0.26	-0.29	0.41
			1.94	1.19	0.53	0.32	0		0.48	0.45	1.15
			-0.22	-0.92	0.39	0.32	0		-0.09	-0.6	0.1
			1.06	0.93	0.43	0.29	0		0.51	-0.02	0.68
			-0.38	-0.6	0.4	0.29	0		-0.7	-0.82	-0.12
			-0.07	-0.49	0.39	0.3	0		-0.54	-1.29	-0.59
			0.08	-0.12	0.39	0.29	0		-0.01	-0.18	0.52
			-1.69	-1.62	0.5	0.35	0		-1.7	-1.69	-0.99
			1.06	0.86	0.43	0.31	0		0.51	0.26	0.96
			0.24	0	0.39	0.31	0		0.55	0.1	0.8
			2.24	1.22	0.58	0.32	0		0.81	0.43	1.13
			1.94	2.06	0.53	0.42	0		1.42	1.44	2.14
			-0.7	-0.88	0.41	0.32	0		-0.13	-0.17	0.53
			0.08	0.52	0.39	0.3	0		-0.21	-0.31	0.39
			-1.96	-2.6	0.53	1.32	0		-0.76	-0.62	0.08
			-1.06	-0.58	0.43	0.29	0		-0.39	-0.53	0.17
			-3.95	-3.92	1.05	1.56	0		-2.08	-2.32	-1.62
			-1.69	-1.62	0.5	0.78	0		-1.4	-1.73	-1.03
			0.08	0.18	0.39	0.3	0		-0.09	-0.47	0.23
			-0.38	-0.96	0.4	0.32	0		-0.76	-0.88	-0.18
			-1.25	-1.03	0.45	0.31	0		-0.44	-0.29	0.41
			-0.87	-0.79	0.42	0.31	0		-0.82	-1.02	-0.32
			-0.54	0.05	0.4	0.31	0		-0.17	-0.45	0.25
			1.25	0.97	0.44	0.52	0		0.74	0.55	1.25
			-2.27	-2.68	0.58	1.27	0		-0.88	-2.01	-1.31
			0.08	-0.06	0.39	0.31	0		0.44	-0.14	0.56
			-0.38	-0.47	0.4	0.32	0		-0.13	-0.31	0.39
			0.39	0.29	0.39	0.29	0		-0.39	-0.72	-0.02
			-0.38	-0.18	0.4	0.29	0		-0.3	-0.26	0.44
			-1.06	-1.2	0.43	0.35	0		-1.5	-1.68	-0.98
			1.94	2.06	0.53	0.42	0		0.97	0.64	1.34
			-1.69	-1.72	0.5	0.38	0		-1.32	-1.29	-0.59
			0.55	0.59	0.4	0.3	0		0.59	0.32	1.02
			0.08	-0.46	0.39	0.3	0		0.51	0.32	1.02
			1.25	1.21	0.44	0.32	0		0.7	0.55	1.25
			0.55	0.52	0.4	0.3	0		0.4	0.21	0.91
			0.55	0.54	0.4	0.3	0		0.63	0.04	0.74
			-0.7	-0.86	0.41	0.3	0		-0.65	-0.99	-0.29
			2.62	2.47	0.66	0.58	0		1.93	1.8	2.5
			1.68	1.65	0.49	0.34	0		0.63	0.57	1.27
			-0.22	0.29	0.39	0.3	0		-0.35	-0.14	0.56
			-1.25	-1.87	0.45	0.81	0		-1.01	-1.43	-0.73
			0.39	0.84	0.39	0.31	0		0.4	-0.06	0.64
			2.62	2.05	0.66	0.42	0		1.54	1.43	2.13
			1.45	1.21	0.46	0.32	0		1.68	1.32	2.02
			1.94	1.23	0.53	0.31	0		0.81	0.97	1.67
			1.06	0.94	0.43	0.29	0		0.59	0.39	1.09
			-1.69	-1.62	0.5	0.79	0		-1.16	-1.7	-1
			0.55	-0.08	0.4	0.29	0		0.26	-0.06	0.64
			-0.22	-0.36	0.39	0.31	0		-0.59	-0.95	-0.25
			0.71	0.26	0.41	0.46	0		0.4	0.12	0.82
			1.25	1.38	0.44	0.29	0		0.44	0.3	1
			0.88	0.82	0.41	0.31	0		0.37	0.13	0.83
			0.24	-0.36	0.39	0.31	0		0.15	-0.39	0.31
			-2.64	-2.65	0.65	0.43	0		-1.94	-1.54	-0.84
			-0.22	-0.35	0.39	0.31	0		-0.17	-0.07	0.63
			-0.7	-0.36	0.41	0.31	0		-1.5	-1.7	-1
			-1.25	-1.62	0.45	0.78	0		-0.95	-0.72	-0.02
			-0.38	-0.36	0.4	0.31	0		-1.16	-0.13	0.57
			-0.38	-0.73	0.4	0.3	0		-0.88	-1.54	-0.84
			-1.46	-2.5	0.47	1.35	0		-0.3	-0.83	-0.13
			0.88	0.67	0.41	0.43	0		0.37	0.4	1.1
			-0.87	-2.03	0.42	1.12	0		-0.95	-0.49	0.21
			-0.07	-0.12	0.39	0.3	0		-0.05	-0.63	0.07
			1.94	2.1	0.53	0.41	0		1.32	1.38	2.08
			-0.54	-0.35	0.4	0.31	0		-0.44	-0.67	0.03
			-0.38	-0.45	0.4	0.31	0		0.18	0.22	0.92
			0.71	0.54	0.41	0.3	0		0.29	0.04	0.74
			0.55	0.27	0.4	0.3	0		0.59	0.56	1.26
			-0.22	-0.63	0.39	0.29	0		-0.13	-0.72	-0.02
			-0.22	-0.06	0.39	0.37	0		-0.76	-0.95	-0.25
			-1.06	-1.21	0.43	0.3	0		-0.49	-0.6	0.1
			-0.38	-0.06	0.4	0.44	0		-0.76	-1.24	-0.54
			-1.06	-1.72	0.43	0.78	0		-0.76	-1.07	-0.37
			1.45	0.82	0.46	0.31	0		1.32	1.18	1.88
			-0.54	-0.43	0.4	0.31	0		0.15	-0.5	0.2
			-0.54	-0.97	0.4	0.32	0		-0.39	-0.6	0.1
			-0.22	-0.36	0.39	0.31	0		0.44	0.13	0.83
			1.94	1.31	0.53	0.31	0		0.78	0.47	1.17
			0.71	0.81	0.41	0.31	0		-0.21	-0.41	0.29
			-0.87	-0.6	0.42	0.29	0		-1.08	-1.29	-0.59
			-0.87	-1.57	0.42	0.79	0		-0.82	-0.94	-0.24
			1.06	1.31	0.43	0.31	0		1.32	1.35	2.05
			-1.69	-2.6	0.5	1.32	0		-1.24	-1.39	-0.69
			-0.22	-0.09	0.39	0.29	0		0.03	-0.18	0.52
			1.25	1.65	0.44	0.34	0		1.54	1.19	1.89
			-0.07	0.05	0.39	0.31	0		-0.39	-0.75	-0.05
			0.71	0.59	0.41	0.29	0		-0.01	-0.57	0.13
			1.06	1.34	0.43	0.3	0		0.97	0.84	1.54
			-0.38	-1.1	0.4	0.34	0		0.07	-0.47	0.23
			1.06	0.83	0.43	0.31	0		0.89	1.07	1.77
			-1.46	-1.37	0.47	0.67	0		-0.7	-1.58	-0.88
			0.08	0.43	0.39	0.3	0		-0.76	-2.04	-1.34
			1.94	1.47	0.53	0.59	0		1.48	1.2	1.9
			1.06	0.86	0.43	0.3	0		0.55	-0.14	0.56
			0.55	0.64	0.4	0.28	0		0.26	0.42	1.12
			-0.38	-0.48	0.4	0.34	0		-0.49	-0.45	0.25
			0.55	0.59	0.4	0.3	0		0.7	0.55	1.25
			2.24	1.65	0.58	0.34	0		1.14	0.96	1.66
			-1.06	-1.32	0.43	0.33	0		-0.49	-0.97	-0.27
			0.71	0.26	0.41	0.29	0		0.4	0.26	0.96
			-1.06	-0.86	0.43	0.3	0		-0.59	-1.29	-0.59
			-0.22	0.04	0.39	0.39	0		-0.39	-0.31	0.39
			-0.87	-0.86	0.42	0.32	0		-1.01	-1.1	-0.4
			-1.25	-0.52	0.45	0.32	0		-0.95	-1.54	-0.84
			-1.46	-1.37	0.47	0.67	0		-0.7	-1.13	-0.43
			-1.69	-2.56	0.5	1.32	0		-1.16	-0.79	-0.09
			1.45	0.86	0.46	0.3	0		0.74	0.48	1.18
			-0.7	-1.62	0.41	0.78	0		-0.44	-0.44	0.26
			0.88	0.52	0.41	0.3	0		-0.39	-0.79	-0.09
			-0.38	-0.44	0.4	0.31	0		-0.88	-1.28	-0.58
			2.24	1.65	0.58	0.34	0		1.05	0.68	1.38
			0.71	0.59	0.41	0.3	0		-0.09	-0.37	0.33
			0.88	0.56	0.41	0.3	0		0.33	0.14	0.84
			-1.25	-2.45	0.45	1.37	0		-1.24	-0.94	-0.24
			-0.07	0.24	0.39	0.29	0		0.26	-0.27	0.43
			-0.7	-0.91	0.41	0.32	0		-0.82	-0.45	0.25
			0.71	0	0.41	0.31	0		0.74	0.64	1.34
			-1.46	-0.95	0.47	0.33	0		-0.65	-0.78	-0.08
			0.71	-0.02	0.41	0.31	0		0.51	0.4	1.1
			-0.7	-1.62	0.41	0.79	0		-0.82	-1.89	-1.19
			-0.07	-0.49	0.39	0.3	0		-0.05	-0.45	0.25
			-1.46	-2.56	0.47	1.32	0		-1.6	-1.43	-0.73
			-1.96	-1.87	0.53	0.71	0		-1.82	-1.12	-0.42
			2.24	1.68	0.58	0.34	0		1.22	1.17	1.87
			-1.25	-1.62	0.45	0.78	0		-0.59	-0.29	0.41
			0.08	0	0.39	0.31	0		0.37	0.6	1.3
			0.71	0.43	0.41	0.3	0		0.22	-0.19	0.51
			1.94	1.3	0.53	0.3	0		1.09	0.83	1.53
			0.24	0.95	0.39	0.74	0		-0.01	-0.3	0.4
			-0.38	-0.86	0.4	0.32	0		-0.3	-0.18	0.52
			0.24	-0.06	0.39	0.43	0		-1.01	-0.72	-0.02
			-3.15	-3.13	0.77	0.93	0		-1.94	-2.78	-2.08
			0.39	0.28	0.39	0.3	0		0.81	0.47	1.17
			0.71	0.3	0.41	0.3	0		-0.09	-0.63	0.07
			0.71	0.26	0.41	0.3	0		-0.13	-0.31	0.39
			-0.7	-1.12	0.41	0.33	0		-0.88	-1.28	-0.58
			-0.54	-0.09	0.4	0.31	0		-0.17	-0.27	0.43
			0.08	-0.22	0.39	0.29	0		0.03	-0.39	0.31
			-1.06	-1.62	0.43	0.78	0		-1.16	-0.72	-0.02
			-0.87	-0.86	0.42	0.32	0		-0.49	-0.79	-0.09
			-1.69	-1.86	0.5	1.2	0		-1.6	-1.67	-0.97
			0.55	0.54	0.4	0.3	0		0.07	-0.13	0.57
			-1.25	-1.27	0.45	0.66	0		-0.88	-1.26	-0.56
			-0.07	-0.37	0.39	0.31	0		0.07	-0.52	0.18
			-0.07	-0.07	0.39	0.29	0		0.15	-0.18	0.52
			0.39	0.27	0.39	0.3	0		-0.21	-0.07	0.63
			1.06	0.93	0.43	0.29	0		0.07	-0.88	-0.18
			1.45	0.82	0.46	0.31	0		0.15	-0.21	0.49
			-0.22	-0.58	0.39	0.29	0		0.18	-0.13	0.57

## Sheet: Sheet1
ENTRY	MEASURE	ability	diff	se	0.931644	8	SCORE	MODLSE	MODLSE	IN.MSQ	IN.ZSTD	OUT.MSQ	OUT.ZSTD	DISPLACE	PTME	WEIGHT	OBSMATCH	EXPMATCH	PVALUE	PTME-E	RMSR	NAME	ENTRY	MEASURE	ability	STATUS	COUNT	SCORE	MODLSE	se	IN.MSQ	infit	IN.ZSTD	OUT.MSQ	outfit	OUT.ZSTD	DISPLACE	PTME	WEIGHT	OBSMATCH	EXPMATCH	PVALUE	PTME-E	RMSR	NAME
3	-0.49	-1.59	-1.1	0.8	1	31	29	0.22	0.58	1.2207	0.7912	2.3055	2.4723	0	0.4622	1	41.935	51.177	0.9355	0.5384	0.8896	0301?	1001	-1.59	-1.59	1	10	5	0.58	0.34	0.8788	0.88	-0.0191	0.5742	0.57	0.0106	0	0.9619	1	80	65.103	0.5	0.7113	0.5111	....?
4	-1.08	-2.23	-1.15	0.88	1	31	19	0.27	0.61	1.132	0.4911	0.9031	-0.0191	0	0.5149	1	61.29	60.654	0.6129	0.5197	0.7116	0200?	1002	-2.23	-2.23	1	14	4	0.61	0.38	0.8384	0.84	-0.0592	0.6507	0.65	0.1307	0	0.7587	1	71.429	79.774	0.2857	0.6206	0.3982	....?
5	0.48	0.13	-0.35	0.49	0	31	53	0.19	0.3	0.951	-0.089	0.787	-0.6392	0	0.704	1	45.161	44.172	1.7097	0.5234	0.9152	1230?	1003	0.13	0.13	1	10	15	0.3	0.09	0.61	0.61	-0.7094	0.6381	0.64	-0.4394	0	0.8194	1	50	42.91	1.5	0.6262	0.8173	....?
6	0.85	0.68	-0.17	0.45	0	31	63	0.2	0.25	0.9461	-0.0791	1.2034	0.6712	0	0.3878	1	45.161	50.926	2.0323	0.5014	0.889	1301?	1004	0.68	0.68	1	10	24	0.25	0.06	0.5734	0.57	-0.9994	0.6574	0.66	-0.6693	0	0.6695	1	30	31.878	2.4	0.4938	0.9511	....?
7	0.7	0.45	-0.25	0.46	0	31	59	0.19	0.27	0.5896	-1.5494	0.6898	-0.9693	0	0.582	1	38.71	45.634	1.9032	0.5117	0.713	0310?	1005	0.45	0.45	1	10	19	0.27	0.07	0.4938	0.49	-1.2095	0.3734	0.37	-1.0896	0	0.7801	1	60	39.557	1.9	0.6426	0.8234	....?
8	1.18	1.03	-0.15	0.47	0	31	71	0.21	0.26	0.7408	-0.8493	0.5354	-1.2495	0	0.6952	1	64.516	56.827	2.2903	0.4736	0.7336	1320?	1006	1.03	1.03	1	10	29	0.26	0.07	0.6687	0.67	-0.7893	0.6709	0.67	-0.5393	0	0.5913	1	50	38.166	2.9	0.4324	1.007	....?
9	-1.82	-1.4	0.42	0.91	0	31	11	0.35	0.56	1.0133	0.161	0.5987	-0.4394	0	0.7347	1	80.645	70.279	0.3548	0.4754	0.5215	0000?	1007	-1.4	-1.4	1	10	6	0.56	0.31	0.7663	0.77	-0.2392	0.5249	0.52	-0.0995	0	0.977	1	70	64.505	0.6	0.768	0.4955	....?
10	-0.13	-0.16	-0.03	0.55	0	31	37	0.2	0.35	0.7894	-0.7592	0.7517	-0.6492	0	0.6607	1	41.935	45.397	1.1935	0.5391	0.785	1300?	1008	-0.16	-0.16	1	10	12	0.35	0.12	0.434	0.43	-1.0196	0.4488	0.45	-0.6096	0	0.8562	1	50	41.602	1.2	0.6631	0.5985	.3..?
11	0.97	0.75	-0.22	0.46	0	31	66	0.2	0.26	0.7431	-0.8493	1.2345	0.7212	0	0.4576	1	48.387	50.541	2.129	0.4921	0.7739	1230?	1009	0.75	0.75	1	10	24	0.26	0.07	0.6112	0.61	-0.8894	0.8327	0.83	-0.2492	0	0.5596	1	40	36.302	2.4	0.4929	0.9652	....?
12	-0.82	-0.72	0.1	0.68	0	31	23	0.25	0.43	1.172	0.6212	1.1265	0.4211	0	0.5579	1	35.484	55.738	0.7419	0.5305	0.7884	1000?	1010	-0.72	-0.72	1	10	8	0.43	0.19	0.9723	0.97	0.161	0.8468	0.84	0.1908	0	0.829	1	30	59.476	0.8	0.6928	0.719	....?
13	-0.65	-1.12	-0.47	0.74	0	31	26	0.23	0.51	1.0332	0.211	1.0907	0.3511	0	0.4735	1	38.71	51.53	0.8387	0.5355	0.7811	1310?	1011	-1.12	-1.12	1	10	6	0.51	0.26	0.4792	0.48	-0.6895	0.3825	0.38	-0.3196	0	0.9032	1	80	64.39	0.6	0.7127	0.4309	....?
14	-2.08	-2.82	-0.74	1.08	0	31	9	0.38	0.7	0.7995	-0.3892	0.5129	-0.4995	0	0.5465	1	80.645	76.694	0.2903	0.4562	0.4198	0100?	1012	-2.83	-2.82	1	17	3	0.7	0.49	0.6689	0.66	-0.3093	0.3038	0.3	-0.2197	0	0.7884	1	88.235	87.699	0.1765	0.5671	0.2824	....?
15	-1.82	-1.89	-0.07	0.99	0	31	11	0.35	0.64	1.4972	1.2615	0.8086	-0.0592	0	0.7175	1	77.419	70.279	0.3548	0.4754	0.6339	0000?	1013	-1.89	-1.89	1	11	4	0.64	0.41	1.2942	1.29	0.6213	0.6778	0.68	0.2107	0	0.9203	1	81.818	74.307	0.3636	0.7029	0.5332	....?
16	-0.82	-1.23	-0.41	0.77	0	31	23	0.25	0.52	1.1034	0.4211	0.9958	0.151	0	0.5631	1	35.484	55.738	0.7419	0.5305	0.7649	1210?	1014	-1.23	-1.23	1	10	6	0.52	0.27	1.1929	1.2	0.4912	0.8567	0.86	0.2709	0	0.8967	1	60	65.607	0.6	0.7302	0.6639	....?
17	-0.26	-0.79	-0.53	0.65	0	31	34	0.21	0.44	0.5657	-1.7694	0.5103	-1.4795	0	0.7273	1	58.065	47.248	1.0968	0.5398	0.6453	0210?	1015	-0.79	-0.79	1	10	8	0.44	0.19	0.454	0.45	-0.9395	0.4348	0.43	-0.3496	0	0.9282	1	70	60.327	0.8	0.7034	0.4836	....?
18	-1.82	-2.76	-0.94	1.1	0	31	11	0.35	0.75	1.4688	1.2015	1.213	0.5212	0	0.6326	1	61.29	70.279	0.3548	0.4754	0.6279	0000?	1016	-2.76	-2.76	1	16	2	0.75	0.56	1.1696	1.17	0.4612	1.7561	1.76	0.9118	0	-0.0654	1	87.5	88.185	0.125	0.1688	0.3608	...0?
19	-0.65	-0.69	-0.04	0.69	0	31	26	0.23	0.46	0.9897	0.071	0.8873	-0.1191	0	0.5738	1	51.613	51.53	0.8387	0.5355	0.7645	1200?	1017	-0.7	-0.69	1	10	8	0.46	0.21	0.6142	0.61	-0.4394	0.5937	0.59	-0.1294	0	0.8644	1	50	63.216	0.8	0.7429	0.5405	....?
20	-0.13	-0.27	-0.14	0.53	0	31	37	0.2	0.33	0.7434	-0.9593	0.8019	-0.4792	0	0.6139	1	38.71	45.397	1.1935	0.5391	0.7618	0300?	1018	-0.27	-0.27	1	10	10	0.33	0.11	0.487	0.49	-1.0095	0.4306	0.43	-0.5796	0	0.7731	1	40	42.626	1	0.493	0.6602	....?
21	-0.3	-0.39	-0.09	0.59	0	31	33	0.21	0.38	1.0646	0.3211	0.8655	-0.2391	0	0.6987	1	45.161	47.248	1.0645	0.5398	0.8754	0100?	1019	-0.4	-0.39	1	10	10	0.38	0.14	1.1754	1.17	0.4812	1.0277	1.02	0.331	0	0.8403	1	60	49.371	1	0.6696	0.9048	....?
22	-0.26	-0.34	-0.08	0.58	0	31	34	0.21	0.37	1.3647	1.2714	1.0363	0.221	0	0.5842	1	45.161	47.248	1.0968	0.5398	1.0023	1200?	1020	-0.34	-0.34	1	10	11	0.37	0.14	1.5648	1.57	1.0016	1.3463	1.35	0.6513	0	0.6533	1	30	48.748	1.1	0.6963	1.0624	....?
23	-0.21	-0.2	0.01	0.58	0	31	35	0.21	0.37	0.714	-1.0693	0.6455	-0.9794	0	0.7104	1	58.065	45.329	1.129	0.5397	0.7326	0200?	1021	-0.2	-0.2	1	10	11	0.37	0.14	0.5899	0.59	-0.5294	0.5096	0.51	-0.4095	0	0.8763	1	50	46.546	1.1	0.7674	0.6553	....?
24	-0.59	-0.6	-0.01	0.67	0	31	27	0.23	0.44	0.8808	-0.2991	0.8427	-0.2392	0	0.719	1	51.613	51.296	0.871	0.5367	0.733	1100?	1022	-0.6	-0.6	1	10	8	0.44	0.19	1.8309	1.83	1.2218	1.5228	1.52	0.7915	0	0.6902	1	60	58.094	0.8	0.6366	0.9706	....?
25	0.66	0.63	-0.03	0.45	0	31	58	0.19	0.26	0.8154	-0.5792	0.8483	-0.3892	0	0.657	1	45.161	45.594	1.871	0.514	0.8409	1300?	1023	0.63	0.63	1	10	21	0.26	0.07	0.2108	0.21	-2.4898	0.2387	0.24	-2.4098	0	0.7704	1	70	29.453	2.1	0.5155	0.5492	....?
26	-0.3	-0.61	-0.31	0.62	0	31	33	0.21	0.41	1.1018	0.4411	0.908	-0.1191	0	0.5679	1	32.258	47.248	1.0645	0.5398	0.8905	0200?	1024	-0.61	-0.61	1	10	9	0.41	0.17	0.7128	0.71	-0.3193	0.5973	0.6	-0.1494	0	0.7485	1	50	55.015	0.9	0.698	0.6465	....?
27	-0.09	-0.24	-0.15	0.56	0	31	38	0.2	0.36	0.9919	0.061	0.7535	-0.6592	0	0.578	1	54.839	45.684	1.2258	0.5387	0.8873	1220?	1025	-0.24	-0.24	1	10	12	0.36	0.13	0.3813	0.38	-1.1496	0.3376	0.34	-0.7997	0	0.7217	1	50	44.816	1.2	0.7055	0.5446	....?
28	-0.76	-1.96	-1.2	0.88	1	31	24	0.24	0.64	0.9459	-0.0691	0.9975	0.151	0	0.587	1	51.613	55.457	0.7742	0.5325	0.7216	0000?	1026	-1.96	-1.96	1	10	4	0.64	0.41	1.5002	1.5	0.8915	0.901	0.9	0.4009	0	0.859	1	60	70.868	0.4	0.6915	0.6016	.0..?
29	1.27	1.14	-0.13	0.49	0	31	73	0.22	0.27	1.3346	1.0613	0.9907	0.121	0	0.3642	1	67.742	60.337	2.3548	0.4653	0.9521	1301?	1027	1.14	1.14	1	10	28	0.27	0.07	1.2246	1.22	0.6512	0.8818	0.88	-0.0691	0	0.5716	1	40	41.293	2.8	0.3734	1.3052	....?
30	0.48	-0.15	-0.63	0.55	1	31	53	0.19	0.36	0.6385	-1.4194	0.5543	-1.6394	0	0.6326	1	51.613	44.172	1.7097	0.5234	0.7499	0310?	1028	-0.15	-0.15	1	10	11	0.36	0.13	0.4658	0.47	-0.8695	0.4817	0.48	-0.5595	0	0.7816	1	50	42.941	1.1	0.6158	0.6035	0...?
31	1.83	1.64	-0.19	0.66	0	31	82	0.3	0.36	1.0854	0.3311	0.6622	-0.4493	0	0.2954	1	64.516	67.079	2.6452	0.4258	0.6314	1231?	1029	1.64	1.64	1	10	35	0.36	0.13	0.8089	0.82	-0.0192	0.5212	0.52	-0.6195	0	0.4844	1	60	54.148	3.5	0.213	0.7841	....?
32	-0.39	-0.45	-0.06	0.61	0	31	31	0.22	0.39	0.7181	-0.9793	0.7091	-0.6893	0	0.683	1	35.484	48.158	1	0.5394	0.7014	0210?	1030	-0.45	-0.45	1	10	10	0.39	0.15	0.869	0.87	-0.0191	0.7584	0.76	0.0308	0	0.843	1	40	49.052	1	0.69	0.7588	....?
33	1.22	1.07	-0.15	0.48	0	31	72	0.21	0.27	1.0473	0.251	0.7349	-0.5593	0	0.5305	1	61.29	57.554	2.3226	0.4695	0.8587	1330?	1031	1.07	1.07	1	10	30	0.27	0.07	0.7382	0.74	-0.5193	0.5546	0.55	-0.7294	0	0.5583	1	50	41.078	3	0.3918	1.0057	....?
34	-1.5	-1.61	-0.11	0.88	0	31	14	0.31	0.57	0.5666	-1.3394	0.4284	-1.0096	0	0.6346	1	77.419	65.722	0.4516	0.4967	0.4376	0100?	1032	-1.61	-1.61	1	10	5	0.57	0.33	0.3632	0.36	-1.2096	0.3076	0.31	-0.3497	0	0.8654	1	80	65.146	0.5	0.6957	0.3338	....?
35	0.51	0.58	0.07	0.44	0	31	54	0.19	0.25	0.9818	0.031	1.0357	0.221	0	0.5377	1	45.161	45.466	1.7419	0.5217	0.9292	0300?	1033	0.58	0.58	1	10	22	0.25	0.07	0.6603	0.66	-0.7493	0.8198	0.82	-0.2692	0	0.6892	1	30	25.823	2.2	0.5207	1.0078	....?
36	0.48	0.68	0.2	0.46	0	31	53	0.19	0.27	1.2229	0.8512	0.9582	-0.029	0	0.6516	1	38.71	44.172	1.7097	0.5234	1.0378	1310?	1034	0.68	0.68	1	10	25	0.27	0.07	1.4317	1.43	0.9614	1.1717	1.17	0.4912	0	0.6734	1	30	34.594	2.5	0.5258	1.4269	....?
37	1.22	1	-0.22	0.48	0	31	72	0.21	0.27	0.7377	-0.8393	0.5442	-1.1795	0	0.6074	1	64.516	57.554	2.3226	0.4695	0.7207	1320?	1035	1	1	1	10	27	0.27	0.07	0.9028	0.9	-0.0791	0.5706	0.57	-0.5994	0	0.5545	1	60	44.484	2.7	0.4658	1.0983	....?
38	-0.49	-0.34	0.15	0.6	0	31	29	0.22	0.38	1.1678	0.6312	1.0713	0.3111	0	0.5429	1	51.613	51.177	0.9355	0.5384	0.8702	0100?	1036	-0.34	-0.34	1	10	10	0.38	0.14	1.4075	1.4	0.7914	1.2001	1.2	0.5112	0	0.7172	1	40	49.343	1	0.6686	0.9896	..0.?
39	-0.39	-0.24	0.15	0.58	0	31	31	0.22	0.36	0.5635	-1.6894	0.745	-0.5693	0	0.4626	1	54.839	48.158	1	0.5394	0.6214	1110?	1037	-0.24	-0.24	1	10	12	0.36	0.13	0.3376	0.34	-1.2897	0.3352	0.34	-0.8097	0	0.8955	1	50	44.816	1.2	0.7055	0.5124	....?
40	0.59	0.61	0.02	0.45	0	31	56	0.19	0.26	1.1167	0.4911	1.2023	0.7112	0	0.4884	1	54.839	44.654	1.8065	0.5181	0.9884	1120?	1038	0.61	0.61	1	10	18	0.26	0.07	1.1873	1.19	0.5412	1.1641	1.17	0.4712	0	0.4651	1	40	30.666	1.8	0.507	1.3008	...0?
41	-0.35	-0.39	-0.04	0.56	0	31	32	0.21	0.35	1.0339	0.211	0.7711	-0.5092	0	0.6212	1	54.839	48.225	1.0323	0.5397	0.8524	0200?	1039	-0.39	-0.39	1	10	9	0.35	0.12	0.4589	0.46	-1.0295	0.3649	0.36	-0.6396	0	0.8609	1	80	46.125	0.9	0.4873	0.6069	....?
42	0.93	0.95	0.02	0.45	0	31	65	0.2	0.25	0.9445	-0.0891	0.8243	-0.4092	0	0.544	1	51.613	50.515	2.0968	0.4954	0.8783	1210?	1040	0.95	0.95	1	10	27	0.25	0.06	1.117	1.12	0.4111	0.9814	0.98	0.111	0	0.5618	1	20	35.851	2.7	0.4376	1.3134	....?
43	-1.24	-1.25	-0.01	0.8	0	31	17	0.28	0.52	0.8204	-0.4492	0.6698	-0.4993	0	0.7106	1	64.516	61.983	0.5484	0.512	0.5761	0010?	1041	-1.25	-1.25	1	10	6	0.52	0.27	1.0936	1.1	0.3511	0.8169	0.82	0.2208	0	0.8546	1	60	63.503	0.6	0.7102	0.6403	.0..?
44	-0.88	-1.54	-0.66	0.83	0	31	22	0.25	0.58	1.1301	0.4911	0.9239	0.0009	0	0.653	1	54.839	55.955	0.7097	0.5283	0.7591	1100?	1042	-1.55	-1.54	1	10	5	0.58	0.33	0.9649	0.96	0.151	0.631	0.63	0.0806	0	0.8949	1	60	66.432	0.5	0.7181	0.5374	....?
45	-1.4	-0.99	0.41	0.77	0	31	15	0.3	0.47	1.1488	0.5211	1.6179	1.0816	0	0.4733	1	54.839	64.915	0.4839	0.5024	0.6435	0010?	1043	-0.99	-0.99	1	10	7	0.47	0.22	1.502	1.5	0.9215	1.9651	1.97	1.062	0	0.6936	1	50	61.139	0.7	0.7031	0.8235	....?
46	-0.44	-0.61	-0.17	0.63	0	31	30	0.22	0.41	1.0329	0.211	0.7672	-0.4892	0	0.7349	1	54.839	48.38	0.9677	0.539	0.83	0110?	1044	-0.61	-0.61	1	10	9	0.41	0.17	1.1247	1.12	0.4011	1.0657	1.06	0.4011	0	0.8959	1	40	55.015	0.9	0.698	0.8121	....?
47	0.11	-0.01	-0.12	0.52	0	31	43	0.2	0.32	0.7497	-0.9593	0.7287	-0.8193	0	0.6004	1	48.387	45.396	1.3871	0.5355	0.7962	1210?	1045	-0.01	-0.01	1	10	13	0.32	0.1	0.6777	0.68	-0.4893	0.6171	0.62	-0.3794	0	0.7327	1	50	43.177	1.3	0.6145	0.8216	....?
48	-0.05	-0.52	-0.47	0.58	0	31	39	0.2	0.38	0.9359	-0.1591	0.8812	-0.2491	0	0.6228	1	41.935	45.519	1.2581	0.5383	0.8685	1000?	1046	-0.52	-0.52	1	10	8	0.38	0.14	0.8623	0.86	-0.0491	0.8493	0.85	0.1608	0	0.5276	1	60	51.409	0.8	0.479	0.7811	....?
49	-0.3	-0.45	-0.15	0.61	0	31	33	0.21	0.4	1.0918	0.4111	1.3386	0.9313	0	0.3817	1	29.032	47.248	1.0645	0.5398	0.8865	0020?	1047	-0.45	-0.45	1	10	9	0.4	0.16	0.6954	0.7	-0.2993	0.6673	0.67	-0.0893	0	0.8306	1	20	48.95	0.9	0.6917	0.6556	....?
50	1.54	1.46	-0.08	0.57	0	31	78	0.25	0.32	1.1174	0.4111	0.7542	-0.3692	0	0.5784	1	67.742	64.072	2.5161	0.4437	0.7618	1320?	1048	1.46	1.46	1	10	33	0.32	0.1	0.9061	0.91	0.0309	0.5004	0.5	-0.7795	0	0.6185	1	70	44.927	3.3	0.3083	0.9498	....?
51	-1.16	-0.88	0.28	0.76	0	31	18	0.28	0.48	1.0596	0.2911	0.848	-0.1192	0	0.5487	1	58.065	61.048	0.5806	0.516	0.6719	0100?	1049	-0.88	-0.88	1	10	7	0.48	0.23	0.5589	0.56	-0.5994	0.4383	0.44	-0.3196	0	0.8787	1	80	61.24	0.7	0.7125	0.4925	....?
52	-0.7	-0.61	0.09	0.65	0	31	25	0.24	0.41	0.9354	-0.1091	0.8054	-0.3192	0	0.6958	1	48.387	53.147	0.8065	0.5341	0.7306	0000?	1050	-0.61	-0.61	1	10	9	0.41	0.17	0.4358	0.44	-0.9896	0.4043	0.4	-0.4596	0	0.9101	1	70	55.015	0.9	0.698	0.5055	....?
53	-1.82	-1.59	0.23	0.93	0	31	11	0.35	0.58	0.6801	-0.8193	0.5557	-0.5294	0	0.6116	1	80.645	70.279	0.3548	0.4754	0.4272	1000?	1051	-1.59	-1.59	1	10	5	0.58	0.34	0.9681	0.96	0.141	0.6389	0.64	0.0906	0	0.9235	1	80	65.103	0.5	0.7113	0.5364	....?
54	0.97	1.01	0.04	0.46	0	31	66	0.2	0.26	0.688	-1.0793	0.9757	0.051	0	0.3834	1	35.484	50.541	2.129	0.4921	0.7446	0311?	1052	1.01	1.01	1	10	28	0.26	0.07	0.7415	0.74	-0.5693	0.7853	0.78	-0.3392	0	0.6303	1	10	35.441	2.8	0.4176	1.066	....?
55	-0.76	-1.24	-0.48	0.75	0	31	24	0.24	0.51	0.9643	-0.009	0.9279	-0.0091	0	0.6668	1	61.29	55.457	0.7742	0.5325	0.7286	0100?	1053	-1.24	-1.24	1	10	6	0.51	0.26	1.1209	1.12	0.3911	0.8575	0.86	0.2609	0	0.8327	1	40	63.44	0.6	0.7053	0.6545	....?
56	-0.26	-0.45	-0.19	0.6	0	31	34	0.21	0.39	0.5822	-1.6794	0.6634	-0.8993	0	0.6123	1	48.387	47.248	1.0968	0.5398	0.6546	1210?	1054	-0.45	-0.45	1	10	10	0.39	0.15	0.7378	0.74	-0.2693	0.6159	0.62	-0.1694	0	0.8401	1	40	49.052	1	0.69	0.6992	....?
57	0.78	0.74	-0.04	0.45	0	31	61	0.19	0.26	0.6605	-1.1993	0.6769	-0.9893	0	0.6247	1	51.613	50.524	1.9677	0.5069	0.7494	1110?	1055	0.74	0.74	1	10	23	0.26	0.07	0.4087	0.41	-1.5596	0.5033	0.5	-1.1995	0	0.7004	1	60	41.376	2.3	0.4879	0.7838	....?
58	0.37	-0.18	-0.55	0.54	1	31	50	0.19	0.35	0.7374	-0.9793	0.6694	-1.1193	0	0.6991	1	41.935	44.053	1.6129	0.5279	0.8052	0310?	1056	-0.18	-0.18	1	10	12	0.35	0.12	0.7486	0.75	-0.2693	0.6958	0.69	-0.1493	0	0.8551	1	30	40.566	1.2	0.668	0.7882	....?
59	0.51	0.23	-0.28	0.48	0	31	54	0.19	0.29	0.7486	-0.8993	0.7561	-0.7592	0	0.6272	1	45.161	45.466	1.7419	0.5217	0.8115	1210?	1057	0.23	0.23	1	10	15	0.29	0.08	1.0137	1.02	0.191	1.1866	1.19	0.5012	0	0.5916	1	30	35.803	1.5	0.5766	1.1043	....?
60	0.55	0.3	-0.25	0.46	0	31	55	0.19	0.27	0.6309	-1.4194	0.5297	-1.7395	0	0.7182	1	51.613	44.557	1.7742	0.52	0.7441	1210?	1058	0.3	0.3	1	10	17	0.27	0.07	0.5971	0.6	-0.9094	0.6267	0.63	-0.6094	0	0.6583	1	30	34.062	1.7	0.547	0.8964	....?
61	-0.95	-1.59	-0.64	0.84	0	31	21	0.26	0.58	1.0009	0.111	0.7818	-0.3192	0	0.7007	1	48.387	56.303	0.6774	0.5258	0.6998	0300?	1059	-1.59	-1.59	1	10	5	0.58	0.34	1.0042	1	0.201	0.6693	0.67	0.1207	0	0.9051	1	60	65.103	0.5	0.7113	0.5464	....?
62	-0.59	-0.65	-0.06	0.65	0	31	27	0.23	0.42	0.6089	-1.3794	0.6482	-0.7894	0	0.5994	1	48.387	51.296	0.871	0.5367	0.6095	0200?	1060	-0.65	-0.65	1	10	9	0.42	0.17	0.7038	0.7	-0.3493	0.5713	0.57	-0.1794	0	0.8873	1	60	54.514	0.9	0.7095	0.6353	....?
63	0.55	0.67	0.12	0.46	0	31	55	0.19	0.27	0.5729	-1.7094	1.1811	0.6512	0	0.4271	1	64.516	44.557	1.7742	0.52	0.7091	1220?	1061	0.67	0.67	1	10	20	0.27	0.07	0.5478	0.55	-0.9795	0.4956	0.5	-1.0195	0	0.686	1	60	35.112	2	0.5178	0.8764	...0?
64	0.11	-0.09	-0.2	0.54	0	31	43	0.2	0.34	0.9963	0.071	0.8853	-0.2591	0	0.6411	1	45.161	45.396	1.3871	0.5355	0.9179	0300?	1062	-0.09	-0.09	1	10	13	0.34	0.11	1.4357	1.44	0.8614	1.5982	1.6	0.9216	0	0.6964	1	30	43.102	1.3	0.6738	1.131	....?
65	-0.49	-0.4	0.09	0.63	0	31	29	0.22	0.41	0.6646	-1.1693	0.6582	-0.8093	0	0.7218	1	38.71	51.177	0.9355	0.5384	0.6564	1100?	1063	-0.4	-0.4	1	10	9	0.41	0.16	0.383	0.38	-0.9896	0.3809	0.38	-0.5896	0	0.9672	1	70	53.886	0.9	0.64	0.4831	....?
66	-0.13	-0.41	-0.28	0.59	0	31	37	0.2	0.39	0.6521	-1.3893	0.9882	0.081	0	0.4519	1	51.613	45.397	1.1935	0.5391	0.7134	0200?	1064	-0.41	-0.41	1	10	10	0.39	0.15	0.4507	0.45	-0.8795	0.4141	0.41	-0.5196	0	0.9015	1	50	51.1	1	0.6891	0.5411	....?
67	-0.09	-1.06	-0.97	0.72	1	31	38	0.2	0.52	1.0546	0.2911	0.8478	-0.3392	0	0.6676	1	38.71	45.684	1.2258	0.5387	0.9149	0110?	1065	-1.06	-1.06	1	10	6	0.52	0.27	0.7881	0.79	-0.1292	0.7712	0.77	0.1508	0	0.7312	1	60	65.277	0.6	0.6522	0.5374	....?
68	0.29	-0.31	-0.6	0.56	1	31	48	0.19	0.37	0.6478	-1.4294	0.5811	-1.4994	0	0.7052	1	58.065	44.238	1.5484	0.5304	0.7525	1310?	1066	-0.31	-0.31	1	10	11	0.37	0.13	0.3676	0.37	-1.2096	0.3593	0.36	-0.6996	0	0.9176	1	60	45.257	1.1	0.6798	0.523	....?
69	-0.3	-0.63	-0.33	0.63	0	31	33	0.21	0.42	0.5888	-1.6194	0.5678	-1.2194	0	0.7066	1	48.387	47.248	1.0645	0.5398	0.651	0110?	1067	-0.63	-0.63	1	10	9	0.42	0.18	0.2749	0.27	-1.4697	0.2655	0.27	-0.7397	0	0.9299	1	70	54.657	0.9	0.7099	0.3914	....?
70	-0.65	-0.37	0.28	0.61	0	31	26	0.23	0.38	0.7142	-0.9193	0.6833	-0.6693	0	0.695	1	45.161	51.53	0.8387	0.5355	0.6494	1100?	1068	-0.37	-0.37	1	10	11	0.38	0.14	0.6656	0.66	-0.4093	0.6289	0.63	-0.1694	0	0.8813	1	30	48.743	1.1	0.7141	0.6821	....?
71	1.37	1.01	-0.36	0.5	0	31	75	0.23	0.27	1.486	1.3215	0.9065	-0.0591	0	0.6581	1	61.29	60.734	2.4194	0.4568	0.9613	1330?	1069	1.01	1.01	1	10	28	0.27	0.07	1.2522	1.25	0.6613	0.9363	0.93	0.1809	0	0.5883	1	40	46.946	2.8	0.468	1.295	....?
72	0.44	0.12	-0.32	0.49	0	31	52	0.19	0.3	0.8029	-0.6792	1.2787	0.9413	0	0.3487	1	48.387	44.144	1.6774	0.525	0.8411	0221?	1070	0.12	0.12	1	10	14	0.3	0.09	0.9106	0.91	0.0009	0.8393	0.84	-0.0492	0	0.7379	1	40	43.51	1.4	0.5969	0.991	..2.?
73	-0.05	-0.23	-0.18	0.55	0	31	39	0.2	0.35	1.0665	0.3311	1.9748	2.342	0	0.2216	1	32.258	45.519	1.2581	0.5383	0.9272	1301?	1071	-0.23	-0.23	1	10	11	0.35	0.12	0.9499	0.95	0.1109	0.8156	0.82	0.0408	0	0.6851	1	30	39.615	1.1	0.6473	0.8754	....?
74	0.4	0.11	-0.29	0.5	0	31	51	0.19	0.31	0.7254	-1.0293	0.916	-0.1791	0	0.4643	1	45.161	44.071	1.6452	0.5265	0.7993	0210?	1072	0.11	0.11	1	10	13	0.31	0.1	0.7068	0.71	-0.4093	0.8243	0.82	-0.0692	0	0.4751	1	50	46.854	1.3	0.569	0.8444	....?
75	0.29	0.21	-0.08	0.48	0	31	48	0.19	0.29	0.5305	-2.0495	0.531	-1.7395	0	0.7482	1	51.613	44.238	1.5484	0.5304	0.681	1200?	1073	0.21	0.21	1	10	16	0.29	0.09	0.4978	0.5	-1.0795	0.4892	0.49	-0.8495	0	0.8197	1	30	35.517	1.6	0.6309	0.7572	....?
76	-0.76	-1.12	-0.36	0.76	0	31	24	0.24	0.52	0.5774	-1.4694	0.5603	-0.9994	0	0.7073	1	54.839	55.457	0.7742	0.5325	0.5638	1200?	1074	-1.13	-1.12	1	10	6	0.52	0.27	0.4985	0.5	-0.7595	0.3955	0.39	-0.3196	0	0.942	1	80	64.049	0.6	0.72	0.433	..0.?
77	-0.39	-0.18	0.21	0.57	0	31	31	0.22	0.35	0.8474	-0.4492	1.1211	0.4311	0	0.4273	1	45.161	48.158	1	0.5394	0.7619	0200?	1075	-0.18	-0.18	1	10	12	0.35	0.12	0.8681	0.87	-0.0391	0.8445	0.84	0.0708	0	0.8143	1	30	40.566	1.2	0.668	0.8488	....?
78	1.01	0.88	-0.13	0.47	0	31	67	0.2	0.27	0.7339	-0.8893	0.7071	-0.7593	0	0.5715	1	48.387	52.148	2.1613	0.4887	0.7631	1330?	1076	0.88	0.88	1	10	26	0.27	0.07	0.5658	0.57	-0.9294	0.5109	0.51	-0.9895	0	0.6086	1	40	45.023	2.6	0.4316	0.8864	1...?
79	-0.95	-1.07	-0.12	0.78	0	31	21	0.26	0.52	1.1648	0.5912	0.9642	0.091	0	0.5532	1	45.161	56.303	0.6774	0.5258	0.7549	1300?	1077	-1.07	-1.07	1	10	6	0.52	0.27	0.8238	0.82	-0.0592	0.7028	0.7	0.0907	0	0.9329	1	60	65.358	0.6	0.7327	0.5553	....?
80	-1.32	-1.37	-0.05	0.87	0	31	16	0.29	0.58	1.0086	0.141	0.9143	0.0309	0	0.5555	1	58.065	64.406	0.5161	0.5074	0.6213	0100?	1078	-1.37	-1.37	1	11	4	0.58	0.33	1.371	1.37	0.7114	1.0427	1.04	0.501	0	0.3846	1	72.727	71.105	0.3636	0.2702	0.611	...0?
81	0.51	0.56	0.05	0.45	0	31	54	0.19	0.26	1.2584	0.9513	1.1679	0.6212	0	0.5586	1	32.258	45.466	1.7419	0.5217	1.0521	0130?	1079	0.56	0.56	1	10	23	0.26	0.07	1.2582	1.26	0.6713	1.2712	1.27	0.6813	0	0.6649	1	10	30.46	2.3	0.5164	1.3496	....?
82	0.29	0.21	-0.08	0.5	0	31	48	0.19	0.31	1.1139	0.5011	0.782	-0.6592	0	0.608	1	48.387	44.238	1.5484	0.5304	0.9868	1310?	1080	0.21	0.21	1	10	15	0.31	0.1	1.6582	1.67	1.2017	0.977	0.98	0.161	0	0.6327	1	50	39.79	1.5	0.5899	1.3164	....?
83	1.68	1.24	-0.44	0.57	0	31	80	0.27	0.3	1.5628	1.1916	0.6104	-0.6594	0	0.6482	1	77.419	66.092	2.5806	0.4349	0.833	1330?	1081	1.24	1.24	1	10	25	0.3	0.09	0.931	0.92	0.0009	0.5596	0.56	-0.6694	0	0.8289	1	50	45.309	2.5	0.5562	1.028	...0?
84	0.89	0.81	-0.08	0.47	0	31	64	0.2	0.27	0.9356	-0.1191	0.8112	-0.4592	0	0.6114	1	45.161	50.793	2.0645	0.4985	0.8794	1320?	1082	0.81	0.81	1	10	27	0.27	0.07	0.6986	0.7	-0.5393	0.6635	0.66	-0.5293	0	0.711	1	30	43.935	2.7	0.5093	0.9916	....?
85	0.89	0.88	-0.01	0.47	0	31	64	0.2	0.27	1.1584	0.6012	0.8775	-0.2491	0	0.6214	1	45.161	50.793	2.0645	0.4985	0.9785	1320?	1083	0.88	0.88	1	10	26	0.27	0.07	1.2536	1.25	0.6513	1.2237	1.22	0.5812	0	0.6358	1	30	45.186	2.6	0.4364	1.3191	....?
86	-0.09	0.06	0.15	0.51	0	31	38	0.2	0.31	0.76	-0.8992	0.7312	-0.7393	0	0.6889	1	51.613	45.684	1.2258	0.5387	0.7767	0310?	1084	0.06	0.06	1	10	14	0.31	0.1	0.4164	0.42	-1.2096	0.4345	0.43	-0.8296	0	0.8345	1	60	44.337	1.4	0.6319	0.6486	.3..?
87	0.03	-0.18	-0.21	0.55	0	31	41	0.2	0.35	0.9598	-0.069	0.7979	-0.5392	0	0.6447	1	45.161	45.68	1.3226	0.537	0.8913	0330?	1085	-0.18	-0.18	1	10	12	0.35	0.12	0.7506	0.75	-0.2692	0.6527	0.65	-0.2193	0	0.8198	1	30	40.521	1.2	0.6635	0.7925	....?
88	0.26	-0.29	-0.55	0.56	0	31	47	0.19	0.37	1.0179	0.161	0.9241	-0.1491	0	0.6672	1	54.839	44.156	1.5161	0.5316	0.9412	1110?	1086	-0.29	-0.29	1	10	11	0.37	0.14	1.8125	1.81	1.2718	1.7922	1.79	1.0318	0	0.7321	1	40	46.106	1.1	0.6772	1.1549	.1..?
89	-0.3	-0.3	0	0.58	0	31	33	0.21	0.37	0.8608	-0.4191	0.7815	-0.4892	0	0.6625	1	64.516	47.248	1.0645	0.5398	0.7871	0210?	1087	-0.3	-0.3	1	10	10	0.37	0.14	1.6151	1.62	1.0316	1.4229	1.43	0.7214	0	0.5665	1	60	45.144	1	0.673	1.0738	....?
90	-0.76	-1.29	-0.53	0.77	0	31	24	0.24	0.53	1.0252	0.181	0.8648	-0.1591	0	0.6675	1	51.613	55.457	0.7742	0.5325	0.7513	1000?	1088	-1.29	-1.29	1	10	6	0.53	0.28	0.7794	0.78	-0.2192	0.5995	0.6	-0.0194	0	0.9056	1	60	63.239	0.6	0.7161	0.5237	....?
91	-1.6	-1.77	-0.17	0.92	0	31	13	0.32	0.6	1.2393	0.7312	0.7434	-0.2293	0	0.6393	1	70.968	66.197	0.4194	0.4904	0.625	0000?	1089	-1.77	-1.77	1	11	5	0.6	0.35	1.0507	1.05	0.2911	0.6237	0.62	0.1006	0	0.9557	1	81.818	71.161	0.4545	0.7394	0.5184	....?
92	0.29	-0.07	-0.36	0.53	0	31	48	0.19	0.34	0.7785	-0.8092	0.7843	-0.6492	0	0.6413	1	45.161	44.238	1.5484	0.5304	0.8249	0320?	1090	-0.07	-0.07	1	10	12	0.34	0.11	0.6662	0.67	-0.4393	0.6613	0.66	-0.2593	0	0.8813	1	50	45.303	1.2	0.6381	0.7643	....?
93	0.37	0.37	0	0.46	0	31	50	0.19	0.27	0.8556	-0.4691	0.7243	-0.8893	0	0.6349	1	45.161	44.053	1.6129	0.5279	0.8674	0210?	1091	0.37	0.37	1	10	19	0.27	0.07	1.1124	1.11	0.3911	0.9535	0.95	0.081	0	0.7132	1	30	32.787	1.9	0.5689	1.2563	....?
94	0.44	0.23	-0.21	0.48	0	31	52	0.19	0.29	0.847	-0.4992	0.8888	-0.2691	0	0.5947	1	45.161	44.144	1.6774	0.525	0.8639	1100?	1092	0.23	0.23	1	10	16	0.29	0.09	0.5426	0.54	-0.9495	0.6237	0.62	-0.5394	0	0.7554	1	40	37.559	1.6	0.6133	0.7947	....?
95	0.11	-0.5	-0.61	0.61	0	31	43	0.2	0.41	0.6041	-1.6794	1.2334	0.7812	0	0.5002	1	64.516	45.396	1.3871	0.5355	0.7147	1221?	1093	-0.5	-0.5	1	10	9	0.41	0.17	0.7612	0.76	-0.1892	0.7282	0.73	0.0007	0	0.8366	1	50	54.223	0.9	0.6851	0.6793	..2.?
96	-0.95	-1.29	-0.34	0.79	0	31	21	0.26	0.53	0.9477	-0.0591	0.7851	-0.3092	0	0.586	1	54.839	56.303	0.6774	0.5258	0.6809	1100?	1094	-1.29	-1.29	1	10	6	0.53	0.28	0.6185	0.62	-0.5694	0.4742	0.47	-0.1895	0	0.9728	1	80	63.239	0.6	0.7161	0.4665	....?
97	0.7	0.55	-0.15	0.45	0	31	59	0.19	0.26	0.7371	-0.8893	1.4106	1.2414	0	0.3214	1	48.387	45.634	1.9032	0.5117	0.7972	1301?	1095	0.55	0.55	1	10	21	0.26	0.07	0.526	0.53	-1.1595	0.4478	0.45	-1.3196	0	0.7197	1	50	33.365	2.1	0.5429	0.8703	....?
98	-0.35	-1.13	-0.78	0.73	1	31	32	0.21	0.52	1.0596	0.3011	0.8798	-0.1891	0	0.6438	1	41.935	48.225	1.0323	0.5397	0.8629	0210?	1096	-1.13	-1.13	1	10	6	0.52	0.27	1.5023	1.5	0.9015	1.1897	1.19	0.5412	0	0.7613	1	70	63.494	0.6	0.7188	0.7422	....?
99	-0.7	-0.79	-0.09	0.68	0	31	25	0.24	0.44	1.1022	0.4211	1.1478	0.4611	0	0.6233	1	51.613	53.147	0.8065	0.5341	0.793	1110?	1097	-0.79	-0.79	1	10	8	0.44	0.19	1.9933	1.99	1.482	2.2603	2.25	1.2523	0	0.8195	1	50	60.327	0.8	0.7034	1.0133	....?
100	-0.88	-1.06	-0.18	0.73	0	31	22	0.25	0.48	1.1554	0.5712	1.0571	0.2811	0	0.4154	1	41.935	55.955	0.7097	0.5283	0.7675	0300?	1098	-1.06	-1.06	1	10	7	0.48	0.23	0.8375	0.84	-0.0892	0.6418	0.64	-0.0094	0	0.8715	1	50	58.868	0.7	0.7022	0.5981	....?
101	-0.17	-0.6	-0.43	0.65	0	31	36	0.21	0.44	0.6407	-1.4294	0.6108	-1.1394	0	0.7253	1	45.161	45.383	1.1613	0.5395	0.7008	0110?	1099	-0.6	-0.6	1	10	8	0.44	0.19	0.6236	0.62	-0.4194	0.5551	0.55	-0.2094	0	0.8637	1	50	58.094	0.8	0.6366	0.5665	....?
102	-0.17	-0.29	-0.12	0.59	0	31	36	0.21	0.38	0.8212	-0.6092	0.8024	-0.4692	0	0.6769	1	35.484	45.383	1.1613	0.5395	0.7934	1220?	1100	-0.29	-0.29	1	10	10	0.38	0.15	1.0933	1.1	0.3611	0.9988	1	0.281	0	0.759	1	30	47.296	1	0.6271	0.865	1...?
103	-0.3	-0.14	0.16	0.59	0	31	33	0.21	0.38	1.036	0.221	0.9869	0.091	0	0.6595	1	35.484	47.248	1.0645	0.5398	0.8635	1200?	1101	-0.14	-0.14	1	10	9	0.38	0.14	1.4218	1.42	0.7814	1.2656	1.26	0.5713	0	0.5312	1	20	51.027	0.9	0.4061	1.0045	...0?
104	0.26	-0.17	-0.43	0.54	0	31	47	0.19	0.35	0.7058	-1.1493	0.6831	-1.0393	0	0.6228	1	51.613	44.156	1.5161	0.5316	0.7838	0210?	1102	-0.17	-0.17	1	10	11	0.35	0.12	0.6788	0.68	-0.3893	0.6363	0.64	-0.2494	0	0.8007	1	30	40.544	1.1	0.6534	0.7433	....?
105	0.33	0.3	-0.03	0.47	0	31	49	0.19	0.28	0.7912	-0.7492	0.7194	-0.9093	0	0.6327	1	48.387	44.004	1.5806	0.5292	0.8331	1310?	1103	0.3	0.3	1	10	17	0.28	0.08	0.6335	0.63	-0.7394	0.5314	0.53	-0.7595	0	0.7987	1	40	39.085	1.7	0.6508	0.9007	....?
106	-0.49	-1.19	-0.7	0.76	0	31	29	0.22	0.54	0.9558	-0.049	0.9294	-0.0391	0	0.5843	1	54.839	51.177	0.9355	0.5384	0.7872	0220?	1104	-1.19	-1.19	1	10	6	0.54	0.29	0.6909	0.69	-0.3393	0.4962	0.5	-0.1595	0	0.9532	1	70	64.124	0.6	0.7216	0.4874	....?
107	1.14	1.02	-0.12	0.47	0	31	70	0.21	0.26	0.8155	-0.5692	0.6229	-0.9694	0	0.5725	1	70.968	55.941	2.2581	0.4776	0.7801	0220?	1105	1.02	1.02	1	10	28	0.26	0.07	0.8756	0.88	-0.1791	0.7688	0.77	-0.3092	0	0.6301	1	30	38.723	2.8	0.4303	1.1559	....?
108	-1.24	-1.24	0	0.81	0	31	17	0.28	0.53	1.0031	0.121	0.7845	-0.2392	0	0.6721	1	61.29	61.983	0.5484	0.512	0.637	1010?	1106	-1.24	-1.24	1	10	6	0.53	0.28	0.8098	0.81	-0.1192	0.6311	0.63	0.0206	0	0.9279	1	60	64.828	0.6	0.7203	0.5389	....?
109	-0.17	-0.31	-0.14	0.58	0	31	36	0.21	0.37	0.7614	-0.8692	1.0829	0.3411	0	0.4547	1	45.161	45.383	1.1613	0.5395	0.764	1310?	1107	-0.31	-0.31	1	10	11	0.37	0.13	0.6089	0.61	-0.5594	0.5466	0.55	-0.3395	0	0.8425	1	40	45.257	1.1	0.6798	0.6731	....?
110	-0.39	-0.79	-0.4	0.66	0	31	31	0.22	0.44	1.0091	0.131	1.1701	0.5412	0	0.4985	1	38.71	48.158	1	0.5394	0.8315	0300?	1108	-0.79	-0.79	1	10	8	0.44	0.19	0.7423	0.74	-0.2593	0.6703	0.67	-0.0093	0	0.8891	1	50	60.327	0.8	0.7034	0.6184	....?
111	0.15	0.13	-0.02	0.49	0	31	44	0.19	0.3	1.0337	0.211	1.2012	0.7012	0	0.453	1	35.484	45.378	1.4194	0.5346	0.9391	1310?	1109	0.13	0.13	1	10	15	0.3	0.09	0.4777	0.48	-1.0895	0.5208	0.52	-0.6995	0	0.7755	1	50	42.91	1.5	0.6262	0.7232	....?
112	-0.54	-0.52	0.02	0.63	0	31	28	0.23	0.4	0.6682	-1.1393	0.6521	-0.7993	0	0.6981	1	64.516	51.448	0.9032	0.5376	0.6485	0100?	1110	-0.52	-0.52	1	10	10	0.4	0.16	0.4893	0.49	-0.8395	0.4285	0.43	-0.4496	0	0.9223	1	70	53.729	1	0.7197	0.5541	....?
113	-0.95	-1.54	-0.59	0.84	0	31	21	0.26	0.58	1.2377	0.7912	0.9151	-0.0091	0	0.7161	1	45.161	56.303	0.6774	0.5258	0.7782	0100?	1111	-1.55	-1.54	1	10	5	0.58	0.33	1.5886	1.58	1.0216	1.0782	1.08	0.4811	0	0.8801	1	60	66.432	0.5	0.7181	0.6895	....?
114	0.66	0.47	-0.19	0.46	0	31	58	0.19	0.27	1.1618	0.6212	0.935	-0.0991	0	0.6254	1	38.71	45.594	1.871	0.514	1.0037	1230?	1112	0.47	0.47	1	10	19	0.27	0.07	0.8574	0.86	-0.1791	0.8581	0.86	-0.1491	0	0.5541	1	30	37.198	1.9	0.5428	1.095	....?
115	0.66	0.35	-0.31	0.47	0	31	58	0.19	0.28	0.9668	-0.019	0.8127	-0.5192	0	0.6038	1	45.161	45.594	1.871	0.514	0.9156	0320?	1113	0.35	0.35	1	10	16	0.28	0.08	1.2515	1.25	0.6513	1.3295	1.33	0.7513	0	0.524	1	20	38.531	1.6	0.5522	1.2461	....?
116	0.22	0.13	-0.09	0.49	0	31	46	0.19	0.3	1.1194	0.5211	0.879	-0.2991	0	0.6317	1	48.387	42.833	1.4839	0.5327	0.9843	1310?	1114	0.13	0.13	1	10	15	0.3	0.09	0.7359	0.74	-0.3893	0.6389	0.64	-0.4294	0	0.8205	1	60	42.91	1.5	0.6262	0.8976	....?
117	0.44	-0.07	-0.51	0.52	0	31	52	0.19	0.33	0.8631	-0.4291	1.5449	1.6315	0	0.264	1	35.484	44.144	1.6774	0.525	0.8721	1321?	1115	-0.07	-0.07	1	10	13	0.33	0.11	0.7687	0.77	-0.2492	0.7267	0.73	-0.1493	0	0.7989	1	40	43.071	1.3	0.6548	0.8403	....?
118	1.09	1.04	-0.05	0.47	0	31	69	0.21	0.26	0.9348	-0.1291	0.7506	-0.5692	0	0.5787	1	61.29	54.132	2.2258	0.4814	0.8451	1210?	1116	1.04	1.04	1	10	27	0.26	0.07	0.8157	0.81	-0.3292	0.7567	0.76	-0.3392	0	0.45	1	50	40.611	2.7	0.4161	1.0843	....?
119	0.29	0.13	-0.16	0.49	0	31	48	0.19	0.3	0.5268	-2.0795	0.5429	-1.6795	0	0.7015	1	54.839	44.238	1.5484	0.5304	0.6786	1210?	1117	0.13	0.13	1	10	15	0.3	0.09	0.6054	0.61	-0.7194	0.6586	0.66	-0.3893	0	0.8195	1	50	42.91	1.5	0.6262	0.8141	....?
120	0.11	0.06	-0.05	0.51	0	31	43	0.2	0.31	0.8039	-0.7192	0.5999	-1.3394	0	0.7362	1	51.613	45.396	1.3871	0.5355	0.8245	1210?	1118	0.06	0.06	1	10	14	0.31	0.1	0.8442	0.84	-0.1192	0.697	0.69	-0.2693	0	0.7913	1	50	44.337	1.4	0.6319	0.9235	.2..?
121	1.37	1.38	0.01	0.55	0	31	75	0.23	0.32	0.7476	-0.6693	0.7307	-0.4993	0	0.5682	1	54.839	60.734	2.4194	0.4568	0.6818	1330?	1119	1.38	1.38	1	10	30	0.32	0.11	0.6612	0.66	-0.4893	0.5314	0.53	-0.5395	0	0.5317	1	50	49.054	3	0.2733	0.7929	1...?
122	-0.44	-0.15	0.29	0.58	0	31	30	0.22	0.36	1.2645	0.9213	1.1109	0.4011	0	0.5957	1	29.032	48.38	0.9677	0.539	0.9183	1200?	1120	-0.15	-0.15	1	10	11	0.36	0.13	0.7051	0.7	-0.3193	0.617	0.62	-0.2994	0	0.7681	1	60	43.182	1.1	0.6217	0.7413	....?
123	0.97	0.61	-0.36	0.47	0	31	66	0.2	0.27	0.7587	-0.7892	1.2345	0.7212	0	0.43	1	38.71	50.541	2.129	0.4921	0.7819	1330?	1121	0.61	0.61	1	10	20	0.27	0.07	0.9178	0.92	-0.0191	2.0515	2.05	1.7721	0	-0.1334	1	10	34.755	2	0.4755	1.1315	....?
124	-0.26	-0.31	-0.05	0.58	0	31	34	0.21	0.37	0.924	-0.1891	0.8347	-0.3392	0	0.6485	1	41.935	47.248	1.0968	0.5398	0.8247	0300?	1122	-0.31	-0.31	1	10	11	0.37	0.13	0.7367	0.74	-0.2793	0.6646	0.67	-0.1493	0	0.7271	1	40	45.257	1.1	0.6798	0.7404	....?
125	0.81	0.57	-0.24	0.46	0	31	62	0.2	0.26	0.718	-0.9393	0.8473	-0.3592	0	0.4827	1	38.71	50.771	2	0.5042	0.7781	1330?	1123	0.57	0.57	1	10	22	0.26	0.07	0.5209	0.52	-1.1695	0.7953	0.8	-0.3092	0	0.4874	1	30	28.28	2.2	0.554	0.8782	....?
126	-0.09	-0.67	-0.58	0.64	0	31	38	0.2	0.44	0.7632	-0.8792	0.8687	-0.2791	0	0.5889	1	38.71	45.684	1.2258	0.5387	0.7783	0320?	1124	-0.67	-0.67	1	10	8	0.44	0.2	0.3707	0.37	-1.0696	0.3517	0.35	-0.5296	0	0.9217	1	70	60.137	0.8	0.7023	0.4341	....?
127	-0.82	-0.34	0.48	0.62	0	31	23	0.25	0.37	1.2717	0.8913	1.1356	0.4311	0	0.5857	1	48.387	55.738	0.7419	0.5305	0.8212	1100?	1125	-0.34	-0.34	1	10	11	0.37	0.14	0.9209	0.92	0.0709	0.8319	0.83	0.0908	0	0.8159	1	40	48.748	1.1	0.6963	0.815	....?
128	0.78	0.84	0.06	0.45	0	31	61	0.19	0.26	0.7031	-1.0093	0.5413	-1.5595	0	0.7163	1	61.29	50.524	1.9677	0.5069	0.7732	1310?	1126	0.84	0.84	1	10	27	0.26	0.07	0.916	0.92	-0.0291	0.7997	0.8	-0.2492	0	0.6227	1	40	38.871	2.7	0.4603	1.1502	....?
129	-0.49	-0.67	-0.18	0.66	0	31	29	0.22	0.44	0.8623	-0.3791	0.7257	-0.5993	0	0.7142	1	41.935	51.177	0.9355	0.5384	0.7477	1200?	1127	-0.67	-0.67	1	10	8	0.44	0.2	0.6017	0.6	-0.4894	0.5811	0.58	-0.1494	0	0.9377	1	50	60.137	0.8	0.7023	0.5531	....?
130	0.18	-0.01	-0.19	0.51	0	31	45	0.19	0.32	0.7901	-0.7692	0.7247	-0.8593	0	0.707	1	35.484	43.577	1.4516	0.5337	0.8242	1300?	1128	-0.01	-0.01	1	10	13	0.32	0.1	0.6229	0.62	-0.6294	0.5495	0.55	-0.5195	0	0.7504	1	50	43.177	1.3	0.6145	0.7877	....?
131	0.4	0.38	-0.02	0.46	0	31	51	0.19	0.27	0.8817	-0.3591	0.751	-0.7892	0	0.7113	1	51.613	44.071	1.6452	0.5265	0.8812	1300?	1129	0.38	0.38	1	10	18	0.27	0.08	0.5488	0.55	-1.0195	0.4144	0.41	-1.1496	0	0.8009	1	50	39.16	1.8	0.6365	0.8555	....?
132	-0.17	-0.07	0.1	0.54	0	31	36	0.21	0.33	0.7151	-1.0793	0.716	-0.7493	0	0.6313	1	54.839	45.383	1.1613	0.5395	0.7404	0210?	1130	-0.07	-0.07	1	10	13	0.33	0.11	1.0468	1.05	0.271	0.9709	0.97	0.211	0	0.7304	1	50	43.071	1.3	0.6548	0.9806	....?
133	-0.59	-0.88	-0.29	0.71	0	31	27	0.23	0.48	1.3138	1.0313	1.2495	0.6812	0	0.4765	1	35.484	51.296	0.871	0.5367	0.8953	0200?	1131	-0.88	-0.88	1	10	7	0.48	0.23	0.9681	0.97	0.171	0.7929	0.79	0.1508	0	0.8828	1	40	61.24	0.7	0.7125	0.6482	....?
134	-1.24	-1.16	0.08	0.79	0	31	17	0.28	0.51	0.9917	0.091	0.69	-0.4493	0	0.7013	1	74.194	61.983	0.5484	0.512	0.6334	0200?	1132	-1.16	-1.16	1	10	6	0.51	0.26	0.5594	0.56	-0.6094	0.4505	0.45	-0.2295	0	0.9571	1	70	60.907	0.6	0.7072	0.463	....?
135	1.37	1.02	-0.35	0.49	0	31	75	0.23	0.26	0.9104	-0.1391	0.4527	-1.3795	0	0.6403	1	70.968	60.734	2.4194	0.4568	0.7524	1320?	1133	1.02	1.02	1	10	28	0.26	0.07	0.5362	0.53	-1.2395	0.521	0.52	-1.0295	0	0.5559	1	50	39.178	2.8	0.4229	0.8938	....?
136	-0.76	-1.24	-0.48	0.75	0	31	24	0.24	0.51	0.6934	-0.9793	0.6399	-0.7494	0	0.7113	1	58.065	55.457	0.7742	0.5325	0.6179	1200?	1134	-1.24	-1.24	1	10	6	0.51	0.26	0.651	0.65	-0.4493	0.5073	0.51	-0.1295	0	0.9378	1	60	63.44	0.6	0.7053	0.4988	....?
137	-0.05	-0.79	-0.74	0.65	1	31	39	0.2	0.45	0.6417	-1.4694	1.4201	1.2014	0	0.5014	1	58.065	45.519	1.2581	0.5383	0.7192	1111?	1135	-0.79	-0.79	1	10	8	0.45	0.2	0.6007	0.6	-0.5494	0.4989	0.5	-0.2495	0	0.9115	1	70	60.345	0.8	0.7065	0.5493	.1..?
138	-0.17	-0.16	0.01	0.56	0	31	36	0.21	0.35	0.8694	-0.4091	1.0228	0.181	0	0.4979	1	41.935	45.383	1.1613	0.5395	0.8164	0300?	1136	-0.16	-0.16	1	10	12	0.35	0.12	0.434	0.43	-1.0196	0.4488	0.45	-0.6096	0	0.8562	1	50	41.602	1.2	0.6631	0.5985	.3..?
139	2.15	1.56	-0.59	0.69	0	31	85	0.35	0.34	3.149	2.7731	1.379	0.7114	0	0.573	1	87.097	76.674	2.7419	0.4102	0.8981	1330?	1137	1.56	1.56	1	10	34	0.34	0.12	2.167	2.18	1.5322	1.1199	1.12	0.4011	0	0.492	1	40	52.243	3.4	0.307	1.3691	....?
140	0.55	0.44	-0.11	0.45	0	31	55	0.19	0.26	1.0312	0.201	0.855	-0.3891	0	0.6292	1	48.387	44.557	1.7742	0.52	0.9513	1320?	1138	0.44	0.44	1	10	20	0.26	0.07	0.8927	0.89	-0.1091	0.8952	0.9	-0.0491	0	0.6958	1	30	32.654	2	0.5575	1.1411	....?
141	0.81	0.5	-0.31	0.46	0	31	62	0.2	0.26	0.6999	-1.0193	0.6443	-1.0994	0	0.6661	1	51.613	50.771	2	0.5042	0.7682	1320?	1139	0.5	0.5	1	10	21	0.26	0.07	0.7046	0.71	-0.5893	0.8535	0.85	-0.1591	0	0.6822	1	60	34.883	2.1	0.5683	1.0107	....?
142	0.78	0.53	-0.25	0.46	0	31	61	0.19	0.27	0.9518	-0.059	0.7005	-0.8993	0	0.6788	1	54.839	50.524	1.9677	0.5069	0.8996	1330?	1140	0.53	0.53	1	10	20	0.27	0.07	0.9409	0.94	0.0209	0.8125	0.81	-0.1892	0	0.7444	1	50	39.026	2	0.6065	1.1546	....?
143	0.22	0.47	0.25	0.46	0	31	46	0.19	0.27	1.0176	0.151	1.0677	0.3211	0	0.5633	1	38.71	42.833	1.4839	0.5327	0.9385	1320?	1141	0.47	0.47	1	10	16	0.27	0.07	0.6173	0.62	-0.8194	0.544	0.54	-0.7795	0	0.7019	1	40	37.063	1.6	0.489	0.9153	...0?
144	0.37	0.11	-0.26	0.48	0	31	50	0.19	0.29	0.8249	-0.5992	0.772	-0.6992	0	0.6578	1	45.161	44.053	1.6129	0.5279	0.8517	1210?	1142	0.11	0.11	1	10	14	0.29	0.08	0.7822	0.78	-0.3392	1.2921	1.28	0.6313	0	0.4663	1	20	38.184	1.4	0.5005	0.9781	....?
145	-0.54	-0.45	0.09	0.62	0	31	28	0.23	0.39	0.9039	-0.2291	0.8865	-0.1391	0	0.5787	1	45.161	51.448	0.9032	0.5376	0.7542	0200?	1143	-0.45	-0.45	1	10	10	0.39	0.15	0.6919	0.69	-0.3693	0.6029	0.6	-0.1894	0	0.8618	1	60	49.052	1	0.69	0.6771	....?
146	-0.76	-1.23	-0.47	0.76	0	31	24	0.24	0.52	0.9253	-0.1391	0.8568	-0.1791	0	0.6754	1	58.065	55.457	0.7742	0.5325	0.7137	0130?	1144	-1.23	-1.23	1	10	6	0.52	0.27	1.0334	1.04	0.271	0.7772	0.78	0.1908	0	0.9031	1	60	65.607	0.6	0.7302	0.6179	....?
147	0.85	0.5	-0.35	0.46	0	31	63	0.2	0.26	0.7786	-0.6992	0.6099	-1.2094	0	0.7032	1	64.516	50.926	2.0323	0.5014	0.8065	1230?	1145	0.5	0.5	1	10	20	0.26	0.07	0.462	0.46	-1.3895	0.399	0.4	-1.4796	0	0.7675	1	50	35.232	2	0.5477	0.8217	....?
148	-0.01	-0.07	-0.06	0.53	0	31	40	0.2	0.33	0.8622	-0.4591	0.7142	-0.8293	0	0.6561	1	51.613	45.619	1.2903	0.5377	0.8394	1200?	1146	-0.07	-0.07	1	10	13	0.33	0.11	0.3753	0.38	-1.2796	0.3788	0.38	-0.8496	0	0.826	1	70	43.071	1.3	0.6548	0.5871	....?
149	-1.08	-1.19	-0.11	0.81	0	31	19	0.27	0.54	0.9553	-0.029	0.8701	-0.0891	0	0.7173	1	51.613	60.654	0.6129	0.5197	0.6538	0000?	1147	-1.19	-1.19	1	10	6	0.54	0.29	0.9666	0.97	0.161	0.9657	0.96	0.351	0	0.9248	1	50	64.124	0.6	0.7216	0.5765	....?
150	0.11	-0.11	-0.22	0.54	0	31	43	0.2	0.34	0.6299	-1.5494	0.6654	-1.0693	0	0.6655	1	58.065	45.396	1.3871	0.5355	0.7298	1310?	1148	-0.11	-0.11	1	10	13	0.34	0.12	0.2188	0.22	-1.8198	0.2519	0.25	-1.1497	0	0.925	1	60	40.292	1.3	0.6944	0.4345	....?
151	0.63	0.83	0.2	0.45	0	31	57	0.19	0.26	0.7724	-0.7592	0.7578	-0.7292	0	0.6327	1	58.065	44.722	1.8387	0.5161	0.8204	1320?	1149	0.83	0.83	1	10	27	0.26	0.07	0.6137	0.62	-0.7894	0.5862	0.59	-0.7694	0	0.7	1	50	42.598	2.7	0.4782	0.9361	....?
152	0.22	-0.29	-0.51	0.6	0	31	46	0.19	0.41	0.6398	-1.4794	0.7591	-0.7292	0	0.5848	1	45.161	42.833	1.4839	0.5327	0.7441	1220?	1150	-0.29	-0.29	1	10	8	0.41	0.16	0.4543	0.45	-0.7495	0.4649	0.46	-0.3195	0	0.5635	1	50	56.281	0.8	0.3936	0.5254	...0?
153	0.51	0.55	0.04	0.44	0	31	54	0.19	0.25	0.8809	-0.3491	0.8333	-0.4692	0	0.668	1	38.71	45.466	1.7419	0.5217	0.8802	1110?	1151	0.55	0.55	1	10	22	0.25	0.06	0.7155	0.72	-0.5793	0.8733	0.87	-0.1191	0	0.6227	1	20	28.939	2.2	0.5184	1.0526	....?
154	-0.54	-1.44	-0.9	0.78	1	31	28	0.23	0.55	1.1094	0.4511	0.865	-0.1991	0	0.6694	1	41.935	51.448	0.9032	0.5376	0.8356	1200?	1152	-1.45	-1.44	1	11	4	0.55	0.3	0.9367	0.93	0.1409	0.8063	0.8	0.2208	0	0.5114	1	81.818	68.377	0.3636	0.3414	0.5299	....?
155	0.18	-0.03	-0.21	0.51	0	31	45	0.19	0.32	1.042	0.251	0.8908	-0.2491	0	0.6336	1	38.71	43.577	1.4516	0.5337	0.9465	0300?	1153	-0.03	-0.03	1	10	13	0.32	0.1	0.9089	0.91	0.0109	0.8711	0.87	0.0609	0	0.7329	1	30	42.618	1.3	0.6265	0.9374	....?
156	0.26	-0.06	-0.32	0.5	0	31	47	0.19	0.31	0.6257	-1.5494	0.5214	-1.7695	0	0.7342	1	54.839	44.156	1.5161	0.5316	0.738	1210?	1154	-0.06	-0.06	1	10	13	0.31	0.09	0.8731	0.87	-0.0891	0.6518	0.65	-0.2893	0	0.766	1	40	41.416	1.3	0.6202	0.9684	....?
157	0.63	0.47	-0.16	0.45	0	31	57	0.19	0.26	0.6463	-1.3094	0.5353	-1.6795	0	0.7008	1	48.387	44.722	1.8387	0.5161	0.7504	1320?	1155	0.47	0.47	1	10	20	0.26	0.07	0.5799	0.58	-1.0294	0.5858	0.59	-0.8594	0	0.6814	1	20	31.999	2	0.5322	0.9359	....?
158	-2.24	-1.96	0.28	1.05	0	31	8	0.41	0.64	0.9675	0.061	0.5805	-0.3094	0	0.7039	1	80.645	79.674	0.2581	0.4444	0.4355	0000?	1156	-1.96	-1.96	1	10	4	0.64	0.41	1.5002	1.5	0.8915	0.901	0.9	0.4009	0	0.859	1	60	70.868	0.4	0.6915	0.6016	.0..?
159	0.51	0.33	-0.18	0.48	0	31	54	0.19	0.29	0.8925	-0.3091	0.8792	-0.2991	0	0.5837	1	45.161	45.466	1.7419	0.5217	0.886	0330?	1157	0.33	0.33	1	10	16	0.29	0.08	0.9696	0.97	0.101	0.7294	0.73	-0.3193	0	0.7252	1	50	40.544	1.6	0.6451	1.0845	....?
160	1.01	1.04	0.03	0.47	0	31	67	0.2	0.27	0.8404	-0.4692	1.0992	0.3811	0	0.5049	1	51.613	52.148	2.1613	0.4887	0.8167	1220?	1158	1.04	1.04	1	10	29	0.27	0.07	0.8388	0.84	-0.2492	0.7376	0.74	-0.3193	0	0.564	1	40	40.543	2.9	0.4202	1.0831	....?
161	-1.5	-1.54	-0.04	0.89	0	31	14	0.31	0.58	1.978	2.282	1.4584	0.8615	0	0.4451	1	61.29	65.722	0.4516	0.4967	0.8176	0000?	1159	-1.55	-1.54	1	10	5	0.58	0.33	1.1139	1.11	0.3811	0.7661	0.76	0.2208	0	0.9216	1	60	66.432	0.5	0.7181	0.5774	....?
162	-0.09	0.04	0.13	0.52	0	31	38	0.2	0.32	0.7545	-0.9192	0.6619	-0.9893	0	0.6658	1	48.387	45.684	1.2258	0.5387	0.7739	1100?	1160	0.04	0.04	1	10	14	0.32	0.1	0.6553	0.65	-0.5393	0.6289	0.63	-0.3894	0	0.7034	1	50	43.155	1.4	0.6408	0.8126	....?
163	1.18	1.31	0.13	0.5	0	31	71	0.21	0.29	0.8884	-0.2891	0.6418	-0.8794	0	0.6825	1	54.839	56.827	2.2903	0.4736	0.8033	1310?	1161	1.31	1.31	1	10	32	0.29	0.09	0.8332	0.83	-0.1992	0.656	0.65	-0.3393	0	0.6123	1	50	47.276	3.2	0.3497	0.985	....?
164	1.32	1.39	0.07	0.53	0	31	74	0.22	0.31	1.0184	0.171	0.5478	-1.0895	0	0.6734	1	64.516	60.23	2.3871	0.4611	0.8147	1310?	1162	1.39	1.39	1	10	33	0.31	0.1	1.598	1.61	1.1116	0.8634	0.87	0.0709	0	0.5632	1	50	49.09	3.3	0.3623	1.2969	....?
165	-0.35	-1.05	-0.7	0.68	1	31	32	0.21	0.47	0.7963	-0.6692	0.771	-0.5092	0	0.6868	1	51.613	48.225	1.0323	0.5397	0.748	1300?	1163	-1.05	-1.05	1	10	7	0.47	0.23	0.7506	0.75	-0.2692	0.6168	0.62	-0.0294	0	0.9243	1	60	61.295	0.7	0.7103	0.5782	....?
166	0.03	0.24	0.21	0.5	0	31	41	0.2	0.3	1.1461	0.6211	0.9224	-0.1291	0	0.6638	1	45.161	45.68	1.3226	0.537	0.974	1100?	1164	0.24	0.24	1	10	15	0.3	0.09	1.0137	1.01	0.201	1.0218	1.02	0.261	0	0.7152	1	40	41.9	1.5	0.6931	1.0659	....?
167	1.42	1.36	-0.06	0.53	0	31	76	0.23	0.3	1.1179	0.4311	0.8872	-0.0891	0	0.5217	1	67.742	61.211	2.4516	0.4524	0.8119	1220?	1165	1.36	1.36	1	10	32	0.3	0.09	1.092	1.09	0.3511	0.5131	0.51	-0.7895	0	0.5691	1	70	44.814	3.2	0.3477	1.1024	....?
168	0.11	0.12	0.01	0.5	0	31	43	0.2	0.3	1.0141	0.141	0.964	0.001	0	0.6017	1	35.484	45.396	1.3871	0.5355	0.926	1120?	1166	0.12	0.12	1	10	14	0.3	0.09	0.8115	0.81	-0.2092	0.718	0.72	-0.2693	0	0.6668	1	40	43.51	1.4	0.5969	0.9355	..2.?
169	-0.65	-0.18	0.47	0.58	0	31	26	0.23	0.35	0.7976	-0.5992	0.7386	-0.5093	0	0.7075	1	51.613	51.53	0.8387	0.5355	0.6863	0200?	1167	-0.18	-0.18	1	10	12	0.35	0.12	0.6069	0.61	-0.5794	0.5299	0.53	-0.4295	0	0.8455	1	30	40.566	1.2	0.668	0.7097	....?
170	0.37	0.14	-0.23	0.5	0	31	50	0.19	0.31	1.3402	1.2313	1.0694	0.3211	0	0.5928	1	35.484	44.053	1.6129	0.5279	1.0856	0220?	1168	0.14	0.14	1	10	14	0.31	0.09	1.4499	1.45	0.9315	1.4809	1.48	0.8715	0	0.5901	1	30	45.16	1.4	0.6022	1.2468	....?
171	-0.21	-0.44	-0.23	0.62	0	31	35	0.21	0.41	0.8529	-0.4691	0.7411	-0.6493	0	0.6819	1	45.161	45.329	1.129	0.5397	0.8007	1200?	1169	-0.44	-0.44	1	10	9	0.41	0.17	0.4731	0.47	-0.7695	0.5032	0.5	-0.3495	0	0.8382	1	50	51.374	0.9	0.6363	0.5293	1...?
172	0.51	-0.05	-0.56	0.52	1	31	54	0.19	0.33	1.0072	0.121	0.8125	-0.5492	0	0.6121	1	38.71	45.466	1.7419	0.5217	0.9412	1200?	1170	-0.05	-0.05	1	10	13	0.33	0.11	1.3122	1.31	0.6913	1.1636	1.16	0.4612	0	0.6767	1	40	44.23	1.3	0.6478	1.0974	.2..?
173	-0.13	0.02	0.15	0.52	0	31	37	0.2	0.32	0.8447	-0.5192	0.8389	-0.3592	0	0.5667	1	41.935	45.397	1.1935	0.5391	0.812	0320?	1171	0.02	0.02	1	10	14	0.32	0.1	0.5955	0.59	-0.6694	0.5354	0.53	-0.5595	0	0.8331	1	40	43.191	1.4	0.6603	0.7638	....?
174	0.7	0.48	-0.22	0.45	0	31	59	0.19	0.26	1.3688	1.2214	1.0196	0.171	0	0.6737	1	45.161	45.634	1.9032	0.5117	1.0864	1310?	1172	0.48	0.48	1	10	21	0.26	0.07	1.854	1.86	1.6919	1.6484	1.65	1.2716	0	0.6424	1	20	31.557	2.1	0.5523	1.6582	....?
175	-0.13	-0.63	-0.5	0.64	0	31	37	0.2	0.44	0.8985	-0.2991	0.6936	-0.8493	0	0.7205	1	48.387	45.397	1.1935	0.5391	0.8374	1100?	1173	-0.63	-0.63	1	10	8	0.44	0.2	0.5488	0.55	-0.5895	0.522	0.52	-0.2595	0	0.8335	1	50	56.881	0.8	0.6462	0.527	....?
176	-0.49	-0.66	-0.17	0.64	0	31	29	0.22	0.42	0.7939	-0.6392	0.7908	-0.4092	0	0.5997	1	51.613	51.177	0.9355	0.5384	0.7175	1100?	1174	-0.66	-0.66	1	10	8	0.42	0.17	0.5037	0.5	-0.7095	0.5159	0.52	-0.2495	0	0.8929	1	60	52.713	0.8	0.7012	0.5393	....?
177	-1.32	-1.23	0.09	0.81	0	31	16	0.29	0.52	0.9564	-0.019	0.7627	-0.2692	0	0.5463	1	70.968	64.406	0.5161	0.5074	0.605	0100?	1175	-1.23	-1.23	1	10	6	0.52	0.27	0.6676	0.67	-0.3493	0.4966	0.5	-0.1295	0	0.9467	1	60	65.607	0.6	0.7302	0.4966	....?
178	-2.24	-2.84	-0.6	1.11	0	31	8	0.41	0.7	1.2142	0.6112	0.7174	-0.0893	0	0.5624	1	90.323	79.674	0.2581	0.4444	0.4879	0000?	1176	-2.84	-2.84	1	15	3	0.7	0.49	0.7138	0.71	-0.2293	0.7097	0.71	0.2407	0	0.6077	1	86.667	86.126	0.2	0.5637	0.3109	....?
179	0.07	-0.01	-0.08	0.52	0	31	42	0.2	0.32	0.7731	-0.8492	0.6435	-1.1394	0	0.6715	1	45.161	45.703	1.3548	0.5363	0.8045	1210?	1177	-0.01	-0.01	1	10	13	0.32	0.1	0.579	0.58	-0.7394	0.5131	0.51	-0.5995	0	0.7672	1	50	43.177	1.3	0.6145	0.7594	....?
180	0.29	0.48	0.19	0.44	0	31	48	0.19	0.25	0.947	-0.1091	0.7996	-0.5892	0	0.6756	1	45.161	44.238	1.5484	0.5304	0.9098	1110?	1178	0.48	0.48	1	10	20	0.25	0.06	1.1517	1.15	0.4912	1.157	1.16	0.4812	0	0.7699	1	20	26.137	2	0.4817	1.3698	....?
181	-0.05	0.22	0.27	0.49	0	31	39	0.2	0.29	0.9083	-0.2691	0.9241	-0.1091	0	0.5967	1	48.387	45.519	1.2581	0.5383	0.8556	0210?	1179	0.22	0.22	1	10	16	0.29	0.08	0.8616	0.86	-0.1291	0.9039	0.9	0.0309	0	0.754	1	30	35.626	1.6	0.6113	1.0074	....?
182	0.15	0.22	0.07	0.48	0	31	44	0.19	0.29	0.7459	-0.9793	0.6873	-0.9893	0	0.6839	1	58.065	45.378	1.4194	0.5346	0.7977	1310?	1180	0.22	0.22	1	10	16	0.29	0.08	0.6781	0.68	-0.5793	0.6449	0.64	-0.4894	0	0.7846	1	40	35.626	1.6	0.6113	0.8937	....?
183	0.44	0.07	-0.37	0.48	0	31	52	0.19	0.29	1.1683	0.6712	1.079	0.3511	0	0.4973	1	48.387	44.144	1.6774	0.525	1.0146	1320?	1181	0.07	0.07	1	10	15	0.29	0.08	1.4724	1.47	1.0315	1.0397	1.04	0.281	0	0.6012	1	50	40.91	1.5	0.612	1.3225	....?
184	1.18	0.84	-0.34	0.46	0	31	71	0.21	0.25	0.9533	-0.059	0.7037	-0.6793	0	0.5628	1	54.839	56.827	2.2903	0.4736	0.8321	1330?	1182	0.84	0.84	1	10	26	0.25	0.06	0.5566	0.56	-1.0694	0.4962	0.5	-1.1695	0	0.66	1	40	38.815	2.6	0.49	0.927	....?
185	-0.3	-0.39	-0.09	0.57	0	31	33	0.21	0.36	0.7891	-0.7092	0.68	-0.8193	0	0.6466	1	48.387	47.248	1.0645	0.5398	0.7536	0210?	1183	-0.39	-0.39	1	10	10	0.36	0.13	0.6875	0.69	-0.3593	0.6444	0.64	-0.1394	0	0.7959	1	30	49	1	0.6637	0.7293	....?
186	-0.76	-1.43	-0.67	0.8	0	31	24	0.24	0.56	0.596	-1.3894	0.6049	-0.8594	0	0.6422	1	54.839	55.457	0.7742	0.5325	0.5728	1200?	1184	-1.44	-1.43	1	10	4	0.56	0.32	0.8186	0.81	-0.0592	0.5697	0.57	0.0206	0	0.6809	1	60	66.88	0.4	0.4292	0.5087	....?
187	-1.5	-3.28	-1.78	1.36	1	31	14	0.31	1.05	0.9603	0.001	0.7457	-0.2493	0	0.6189	1	58.065	65.722	0.4516	0.4967	0.5697	0100?	1185	-3.28	-3.28	1	13	1	1.05	1.1	1.0163	1.01	0.341	0.6353	0.63	0.1706	0	0.0159	1	92.308	92.535	0.0769	0.1405	0.2657	...0?
188	0.03	0.15	0.12	0.5	0	31	41	0.2	0.3	0.8235	-0.6292	0.7427	-0.7393	0	0.6662	1	45.161	45.68	1.3226	0.537	0.8256	1300?	1186	0.15	0.15	1	10	14	0.3	0.09	0.586	0.58	-0.7794	0.5013	0.5	-0.7595	0	0.8092	1	60	42.959	1.4	0.5951	0.8074	....?
189	0.81	0.56	-0.25	0.46	0	31	62	0.2	0.26	0.9114	-0.1991	0.7507	-0.6992	0	0.6554	1	45.161	50.771	2	0.5042	0.8766	1330?	1187	0.56	0.56	1	10	22	0.26	0.07	0.7201	0.72	-0.5493	0.7894	0.79	-0.3192	0	0.722	1	20	26.327	2.2	0.5582	1.0353	....?
190	-1.7	-1.7	0	0.88	0	31	12	0.33	0.55	0.8078	-0.4292	0.5717	-0.5494	0	0.5999	1	77.419	68.705	0.3871	0.4833	0.4856	0100?	1188	-1.7	-1.7	1	12	5	0.55	0.3	0.8559	0.86	-0.0491	0.5347	0.53	-0.1095	0	0.9242	1	91.667	70.336	0.4167	0.6482	0.4853	....?
191	-0.13	-0.84	-0.71	0.68	1	31	37	0.2	0.48	1.0974	0.4411	1.0856	0.3511	0	0.5124	1	32.258	45.397	1.1935	0.5391	0.9255	1300?	1189	-0.84	-0.84	1	10	7	0.48	0.23	0.4529	0.45	-0.8295	0.4743	0.47	-0.2795	0	0.8378	1	70	62.929	0.7	0.6454	0.4424	1...?
192	0.4	0.19	-0.21	0.49	0	31	51	0.19	0.3	0.8978	-0.2991	0.8189	-0.5292	0	0.6476	1	38.71	44.071	1.6452	0.5265	0.8892	1220?	1190	0.19	0.19	1	10	16	0.3	0.09	0.6957	0.7	-0.4993	0.6509	0.65	-0.4293	0	0.7804	1	40	36.474	1.6	0.6523	0.8845	....?
193	-0.21	-0.88	-0.67	0.69	0	31	35	0.21	0.48	0.7625	-0.8492	0.6139	-1.0994	0	0.7153	1	45.161	45.329	1.129	0.5397	0.7571	0210?	1191	-0.88	-0.88	1	10	7	0.48	0.23	0.4802	0.48	-0.7895	0.4424	0.44	-0.3096	0	0.9587	1	60	61.24	0.7	0.7125	0.4565	....?
194	-0.26	-0.14	0.12	0.59	0	31	34	0.21	0.38	0.6385	-1.3994	0.5989	-1.1294	0	0.679	1	54.839	47.248	1.0968	0.5398	0.6856	1200?	1192	-0.14	-0.14	1	10	9	0.38	0.14	0.5428	0.54	-0.5895	0.4799	0.48	-0.3895	0	0.5496	1	60	51.027	0.9	0.4061	0.6206	...0?
195	-0.3	-1.39	-1.09	0.73	1	31	33	0.21	0.52	1.1171	0.4911	0.8428	-0.3092	0	0.7051	1	35.484	47.248	1.0645	0.5398	0.8967	0110?	1193	-1.39	-1.39	1	10	6	0.52	0.27	0.6772	0.68	-0.4593	0.5038	0.5	-0.1195	0	0.9618	1	70	60.703	0.6	0.6991	0.4966	.1..?
196	-0.44	-0.84	-0.4	0.66	0	31	30	0.22	0.44	0.938	-0.1091	0.8839	-0.1591	0	0.5708	1	35.484	48.38	0.9677	0.539	0.791	0200?	1194	-0.84	-0.84	1	10	8	0.44	0.2	0.9377	0.94	0.0909	0.6942	0.7	0.0307	0	0.8913	1	60	60.29	0.8	0.7115	0.6901	....?
197	-0.88	-1.74	-0.86	0.83	1	31	22	0.25	0.58	1.0071	0.131	2.776	2.6928	0	0.35	1	45.161	55.955	0.7097	0.5283	0.7166	1001?	1195	-1.74	-1.74	1	11	4	0.58	0.34	0.4459	0.45	-1.0696	0.3831	0.38	-0.2796	0	0.2313	1	81.818	68.463	0.3636	0.5142	0.3443	....?
198	0.74	0.82	0.08	0.44	0	31	60	0.19	0.25	0.883	-0.3091	0.9694	0.011	0	0.4807	1	41.935	45.677	1.9355	0.5094	0.8697	0320?	1196	0.82	0.82	1	10	25	0.25	0.06	0.5399	0.54	-1.1395	0.421	0.42	-1.5196	0	0.609	1	60	36.56	2.5	0.4752	0.9114	....?
199	0.15	-0.06	-0.21	0.52	0	31	44	0.19	0.33	0.8353	-0.5792	0.8518	-0.3791	0	0.6817	1	35.484	45.378	1.4194	0.5346	0.8442	1220?	1197	-0.06	-0.06	1	10	13	0.33	0.11	1.078	1.08	0.3211	1.2502	1.25	0.5613	0	0.7726	1	20	43.041	1.3	0.6503	0.9986	....?
200	0.93	0.76	-0.17	0.45	0	31	65	0.2	0.25	0.8553	-0.4091	0.6968	-0.8393	0	0.6706	1	54.839	50.515	2.0968	0.4954	0.8358	1300?	1198	0.76	0.76	1	10	25	0.25	0.06	0.8006	0.8	-0.3292	0.7567	0.76	-0.3992	0	0.5704	1	30	39.244	2.5	0.478	1.1162	....?
201	0.37	0.43	0.06	0.45	0	31	50	0.19	0.26	1.1471	0.6111	0.9928	0.081	0	0.5541	1	38.71	44.053	1.6129	0.5279	1.0044	0110?	1199	0.43	0.43	1	10	19	0.26	0.07	1.1855	1.19	0.5512	0.9927	0.99	0.151	0	0.6465	1	40	33.351	1.9	0.5507	1.3153	....?
202	-0.17	-0.73	-0.56	0.65	0	31	36	0.21	0.44	0.8231	-0.5992	0.8066	-0.4492	0	0.6526	1	48.387	45.383	1.1613	0.5395	0.7943	1100?	1200	-0.73	-0.73	1	10	6	0.44	0.19	1.7197	1.71	1.0917	1.584	1.58	0.8216	0	0.349	1	60	57.432	0.6	0.3051	0.9483	....?
203	0.07	-0.03	-0.1	0.52	0	31	42	0.2	0.32	1.1659	0.6912	1.2486	0.8112	0	0.4528	1	32.258	45.703	1.3548	0.5363	0.9879	0120?	1201	-0.03	-0.03	1	10	13	0.32	0.1	1.3019	1.3	0.6813	1.3655	1.36	0.6914	0	0.7138	1	20	42.618	1.3	0.6265	1.122	....?
204	-0.17	-1.12	-0.95	0.73	1	31	36	0.21	0.52	0.9761	0.001	0.7738	-0.5592	0	0.6795	1	38.71	45.383	1.1613	0.5395	0.865	0200?	1202	-1.13	-1.12	1	10	6	0.52	0.27	0.4985	0.5	-0.7595	0.3955	0.39	-0.3196	0	0.942	1	80	64.049	0.6	0.72	0.433	..0.?
205	0.07	0.19	0.12	0.5	0	31	42	0.2	0.3	0.5219	-2.1495	0.5382	-1.5895	0	0.6757	1	54.839	45.703	1.3548	0.5363	0.661	1220?	1203	0.19	0.19	1	10	16	0.3	0.09	0.4999	0.5	-1.0395	0.4282	0.43	-0.9796	0	0.8116	1	60	36.474	1.6	0.6523	0.7498	....?
206	-1.24	-1.74	-0.5	0.89	0	31	17	0.28	0.61	0.932	-0.0891	0.6624	-0.5193	0	0.7637	1	67.742	61.983	0.5484	0.512	0.614	0000?	1204	-1.74	-1.74	1	10	5	0.61	0.37	1.1718	1.17	0.4712	0.7455	0.75	0.2207	0	0.9686	1	80	68.861	0.5	0.7405	0.565	....?
207	-0.21	-0.88	-0.67	0.69	0	31	35	0.21	0.48	0.967	-0.029	0.7391	-0.6593	0	0.7034	1	41.935	45.329	1.129	0.5397	0.8526	1200?	1205	-0.88	-0.88	1	10	7	0.48	0.23	0.676	0.68	-0.3493	0.5448	0.54	-0.1595	0	0.8924	1	60	61.24	0.7	0.7125	0.5417	....?
208	0.26	0.02	-0.24	0.51	0	31	47	0.19	0.32	0.7541	-0.9292	0.668	-1.1093	0	0.7026	1	51.613	44.156	1.5161	0.5316	0.8101	1320?	1206	0.02	0.02	1	10	14	0.32	0.1	0.9891	0.99	0.171	0.9166	0.91	0.1109	0	0.82	1	50	43.191	1.4	0.6603	0.9844	....?
209	0.48	0.57	0.09	0.45	0	31	53	0.19	0.26	1.1619	0.6512	1.7238	2.0417	0	0.3319	1	38.71	44.172	1.7097	0.5234	1.0116	1030?	1207	0.57	0.57	1	10	22	0.26	0.07	0.714	0.71	-0.5693	0.6947	0.69	-0.5693	0	0.75	1	10	28.28	2.2	0.554	1.0282	....?
210	-1.08	-0.69	0.39	0.69	0	31	19	0.27	0.42	0.6276	-1.1894	0.5483	-0.8795	0	0.7297	1	61.29	60.654	0.6129	0.5197	0.5299	1000?	1208	-0.69	-0.69	1	10	8	0.42	0.18	0.3184	0.32	-1.1197	0.3261	0.33	-0.5597	0	0.9557	1	70	58.772	0.8	0.6926	0.4243	....?
211	0.51	0.33	-0.18	0.45	0	31	54	0.19	0.26	0.8684	-0.3991	0.6735	-1.0893	0	0.7203	1	51.613	45.466	1.7419	0.5217	0.8739	1320?	1209	0.33	0.33	1	10	18	0.26	0.07	1.1005	1.1	0.3711	1.145	1.15	0.4411	0	0.6435	1	20	32.054	1.8	0.5567	1.2523	....?
212	0.03	-0.11	-0.14	0.54	0	31	41	0.2	0.34	0.9195	-0.2291	1.5261	1.4715	0	0.4253	1	48.387	45.68	1.3226	0.537	0.8724	1211?	1210	-0.11	-0.11	1	10	13	0.34	0.12	0.996	0.99	0.191	0.8507	0.85	0.0609	0	0.8385	1	30	40.292	1.3	0.6944	0.9269	....?
213	-0.17	-1.19	-1.02	0.77	1	31	36	0.21	0.56	0.947	-0.1091	1.0568	0.2711	0	0.5143	1	35.484	45.383	1.1613	0.5395	0.852	0320?	1211	-1.19	-1.19	1	10	5	0.56	0.32	0.8871	0.89	0.0409	0.8969	0.9	0.2809	0	0.0659	1	70	66.73	0.5	0.6926	0.5273	....?
214	0.89	0.68	-0.21	0.46	0	31	64	0.2	0.26	0.6363	-1.2994	0.4764	-1.7595	0	0.6675	1	70.968	50.793	2.0645	0.4985	0.7252	1220?	1212	0.68	0.68	1	10	22	0.26	0.07	0.5455	0.55	-1.0295	0.4228	0.42	-1.4896	0	0.7212	1	50	33.726	2.2	0.519	0.886	....?
215	1.22	0.88	-0.34	0.47	0	31	72	0.21	0.26	0.7668	-0.7192	0.4302	-1.6196	0	0.692	1	74.194	57.554	2.3226	0.4695	0.7348	1320?	1213	0.88	0.88	1	10	25	0.26	0.07	0.4066	0.4	-1.5796	0.3907	0.39	-1.4996	0	0.7166	1	60	43.467	2.5	0.4677	0.7717	....?
216	-2.24	-2.05	0.19	1.04	0	31	8	0.41	0.63	0.9336	-0.0191	0.5821	-0.3094	0	0.7083	1	87.097	79.674	0.2581	0.4444	0.4278	0000?	1214	-2.05	-2.05	1	13	4	0.63	0.4	1.2258	1.23	0.5412	0.5879	0.59	0.0606	0	0.8727	1	92.308	79.218	0.3077	0.6076	0.4878	0...?
217	-1.6	-1.56	0.04	0.9	0	31	13	0.32	0.58	1.3838	1.0714	1.075	0.3311	0	0.3087	1	58.065	66.197	0.4194	0.4904	0.6604	0000?	1215	-1.56	-1.56	1	11	4	0.58	0.33	1.209	1.21	0.5312	1.0601	1.06	0.5111	0	0.4444	1	63.636	69.013	0.3636	0.3251	0.5739	...0?
218	0.26	0.13	-0.13	0.49	0	31	47	0.19	0.3	0.8754	-0.3991	1.3389	1.0913	0	0.4631	1	38.71	44.156	1.5161	0.5316	0.8728	0320?	1216	0.13	0.13	1	10	15	0.3	0.09	1.0893	1.09	0.3411	0.7933	0.79	-0.1292	0	0.7774	1	50	42.91	1.5	0.6262	1.0921	....?
219	0.66	0.08	-0.58	0.51	1	31	58	0.19	0.32	0.9151	-0.1991	0.8066	-0.5392	0	0.6345	1	35.484	45.594	1.871	0.514	0.8908	1330?	1217	0.08	0.08	1	10	13	0.32	0.1	0.699	0.7	-0.4193	0.6687	0.67	-0.3493	0	0.7738	1	50	45.938	1.3	0.5893	0.8279	1...?
220	-0.76	-0.79	-0.03	0.68	0	31	24	0.24	0.44	0.6911	-0.9893	0.6074	-0.8494	0	0.7187	1	54.839	55.457	0.7742	0.5325	0.6168	1000?	1218	-0.79	-0.79	1	10	8	0.44	0.19	0.7791	0.78	-0.1892	0.6844	0.68	0.0107	0	0.8809	1	50	60.327	0.8	0.7034	0.6335	....?
221	-1.5	-1.22	0.28	0.79	0	31	14	0.31	0.48	0.9028	-0.1691	0.7161	-0.3093	0	0.6853	1	87.097	65.722	0.4516	0.4967	0.5524	0100?	1219	-1.22	-1.22	1	10	7	0.48	0.23	1.3817	1.38	0.8114	1.2635	1.26	0.5913	0	0.6663	1	70	60.495	0.7	0.7017	0.7739	....?
222	-0.39	-0.6	-0.21	0.66	0	31	31	0.22	0.44	1.0278	0.191	0.8674	-0.2191	0	0.5182	1	41.935	48.158	1	0.5394	0.8392	0210?	1220	-0.6	-0.6	1	10	8	0.44	0.19	0.6006	0.6	-0.4694	0.631	0.63	-0.0994	0	0.57	1	50	58.094	0.8	0.6366	0.5559	....?
223	-0.21	-0.26	-0.05	0.57	0	31	35	0.21	0.36	0.7237	-1.0193	0.8304	-0.3692	0	0.5732	1	45.161	45.329	1.129	0.5397	0.7376	1110?	1221	-0.26	-0.26	1	10	11	0.36	0.13	0.5166	0.52	-0.7995	0.4992	0.5	-0.4495	0	0.8264	1	60	45.53	1.1	0.6556	0.6376	....?
224	0.26	0.15	-0.11	0.48	0	31	47	0.19	0.29	0.8411	-0.5492	0.8488	-0.4092	0	0.6005	1	41.935	44.156	1.5161	0.5316	0.8556	1300?	1222	0.15	0.15	1	10	15	0.29	0.08	0.3959	0.4	-1.4996	0.3175	0.32	-1.3097	0	0.7831	1	70	41.198	1.5	0.5777	0.6919	....?
225	-0.95	-1.11	-0.16	0.78	0	31	21	0.26	0.52	0.914	-0.1591	0.8179	-0.2292	0	0.5969	1	48.387	56.303	0.6774	0.5258	0.6687	0100?	1223	-1.11	-1.11	1	10	7	0.52	0.27	1.0184	1.02	0.231	0.7555	0.76	0.1308	0	0.9375	1	50	63.476	0.7	0.7856	0.6135	....?
226	-0.65	-1.13	-0.48	0.75	0	31	26	0.23	0.52	1.0392	0.231	1.0282	0.211	0	0.4835	1	51.613	51.53	0.8387	0.5355	0.7833	0210?	1224	-1.13	-1.13	1	10	6	0.52	0.27	1.5023	1.5	0.9015	1.1897	1.19	0.5412	0	0.7613	1	70	63.494	0.6	0.7188	0.7422	....?
227	0.26	0.22	-0.04	0.48	0	31	47	0.19	0.29	1.0941	0.4311	0.7519	-0.7692	0	0.6676	1	48.387	44.156	1.5161	0.5316	0.9758	1220?	1225	0.22	0.22	1	10	16	0.29	0.08	1.2373	1.24	0.6112	0.742	0.74	-0.2793	0	0.7269	1	50	35.626	1.6	0.6113	1.2072	....?
228	-0.17	-0.57	-0.4	0.65	0	31	36	0.21	0.44	0.9585	-0.059	0.8739	-0.2391	0	0.612	1	38.71	45.383	1.1613	0.5395	0.8572	1310?	1226	-0.57	-0.57	1	10	8	0.44	0.19	0.4675	0.47	-0.7495	0.4015	0.4	-0.4696	0	0.9246	1	70	59.366	0.8	0.6566	0.4929	....?
229	-0.13	-0.3	-0.17	0.56	0	31	37	0.2	0.36	0.8799	-0.3791	0.8682	-0.2691	0	0.6236	1	38.71	45.397	1.1935	0.5391	0.8288	0200?	1227	-0.3	-0.3	1	10	11	0.36	0.13	1.1053	1.1	0.3711	0.9945	0.99	0.281	0	0.7886	1	30	45.174	1.1	0.6754	0.911	....?
230	0.07	-0.31	-0.38	0.57	0	31	42	0.2	0.37	0.9459	-0.1191	0.8331	-0.4292	0	0.6868	1	48.387	45.703	1.3548	0.5363	0.8899	1300?	1228	-0.31	-0.31	1	10	11	0.37	0.13	0.5941	0.59	-0.5894	0.5301	0.53	-0.3595	0	0.8582	1	40	45.257	1.1	0.6798	0.6649	....?
231	-0.95	-1.71	-0.76	0.82	0	31	21	0.26	0.56	1.2405	0.8012	0.997	0.161	0	0.5595	1	38.71	56.303	0.6774	0.5258	0.779	1200?	1229	-1.71	-1.71	1	10	5	0.56	0.32	1.2068	1.21	0.5212	1.1712	1.18	0.5612	0	0.8495	1	60	65.995	0.5	0.6638	0.6156	....?
232	-1.01	-1.61	-0.6	0.83	0	31	20	0.26	0.57	0.7327	-0.7893	0.6762	-0.5593	0	0.6073	1	61.29	60.187	0.6452	0.5229	0.5858	1100?	1230	-1.61	-1.61	1	10	5	0.57	0.33	1.0491	1.05	0.281	0.7375	0.74	0.1907	0	0.8683	1	60	65.146	0.5	0.6957	0.5673	....?
233	0.81	0.68	-0.13	0.46	0	31	62	0.2	0.26	0.8485	-0.4292	0.7969	-0.5292	0	0.5434	1	45.161	50.771	2	0.5042	0.8458	0310?	1231	0.68	0.68	1	10	24	0.26	0.07	0.8072	0.81	-0.3092	0.6825	0.68	-0.5893	0	0.6309	1	20	31.955	2.4	0.5139	1.1113	....?
234	0.85	0.61	-0.24	0.45	0	31	63	0.2	0.25	1.0609	0.3011	0.6924	-0.8893	0	0.6786	1	54.839	50.926	2.0323	0.5014	0.9414	1330?	1232	0.61	0.61	1	10	23	0.25	0.06	1.0014	1	0.151	0.8943	0.89	-0.0791	0	0.5689	1	40	29.163	2.3	0.5064	1.2521	....?
235	-0.76	-0.72	0.04	0.67	0	31	24	0.24	0.43	0.9338	-0.1091	0.9599	0.061	0	0.5663	1	38.71	55.457	0.7742	0.5325	0.717	1200?	1233	-0.72	-0.72	1	10	8	0.43	0.19	0.8555	0.85	-0.0291	0.7403	0.74	0.0607	0	0.8872	1	50	59.636	0.8	0.6931	0.6742	....?
236	-0.39	-0.44	-0.05	0.61	0	31	31	0.22	0.39	0.6639	-1.2093	0.7912	-0.4292	0	0.5273	1	41.935	48.158	1	0.5394	0.6744	1200?	1234	-0.44	-0.44	1	10	10	0.39	0.15	0.322	0.32	-1.2997	0.3084	0.31	-0.7397	0	0.9116	1	50	49.669	1	0.6895	0.458	.2..?
237	0.11	-0.18	-0.29	0.55	0	31	43	0.2	0.35	0.7239	-1.0793	0.7657	-0.6792	0	0.6155	1	48.387	45.396	1.3871	0.5355	0.7824	0200?	1235	-0.18	-0.18	1	10	12	0.35	0.12	0.8078	0.81	-0.1492	0.7363	0.74	-0.0893	0	0.8456	1	30	40.566	1.2	0.668	0.8187	....?
238	1.32	1.03	-0.29	0.49	0	31	74	0.22	0.27	1.4037	1.1914	0.8321	-0.2592	0	0.5716	1	70.968	60.23	2.3871	0.4611	0.9565	1330?	1236	1.03	1.03	1	10	30	0.27	0.07	1.217	1.21	0.6012	0.8625	0.86	-0.0391	0	0.6047	1	40	44.792	3	0.4346	1.2863	....?
239	0.55	0.38	-0.17	0.46	0	31	55	0.19	0.27	0.6219	-1.4594	0.7598	-0.7392	0	0.5299	1	29.032	44.557	1.7742	0.52	0.7387	0310?	1237	0.38	0.38	1	10	18	0.27	0.08	0.47	0.47	-1.3395	0.6153	0.62	-0.6894	0	0.4967	1	40	34.711	1.8	0.5808	0.7888	....?
240	1.09	0.75	-0.34	0.47	0	31	69	0.21	0.26	1.1192	0.4911	1.3461	0.9313	0	0.4526	1	54.839	54.132	2.2258	0.4814	0.9247	1320?	1238	0.75	0.75	1	10	25	0.26	0.07	0.8212	0.82	-0.2692	0.7111	0.71	-0.5093	0	0.6923	1	40	39.676	2.5	0.4996	1.123	....?
241	-0.17	-0.36	-0.19	0.58	0	31	36	0.21	0.37	0.6481	-1.3894	0.6943	-0.8293	0	0.7239	1	48.387	45.383	1.1613	0.5395	0.7049	0200?	1239	-0.36	-0.36	1	10	10	0.37	0.14	0.163	0.16	-2.0198	0.1831	0.18	-1.1398	0	0.9858	1	90	49.111	1	0.6635	0.3409	....?
242	1.37	1.4	0.03	0.54	0	31	75	0.23	0.31	1.3402	0.9913	0.9321	0.0009	0	0.5538	1	67.742	60.734	2.4194	0.4568	0.9129	1300?	1240	1.4	1.4	1	10	33	0.31	0.1	1.4988	1.51	0.9715	0.8291	0.83	0.0108	0	0.5248	1	50	48.274	3.3	0.3378	1.2551	....?
243	-0.26	-1.33	-1.07	0.79	1	31	34	0.21	0.58	0.931	-0.1591	1.033	0.211	0	0.5932	1	45.161	47.248	1.0968	0.5398	0.8278	1300?	1241	-1.33	-1.33	1	10	5	0.58	0.33	1.0462	1.04	0.291	0.6824	0.68	0.1107	0	0.9075	1	60	68.975	0.5	0.6904	0.5613	....?
244	-0.54	-1.08	-0.54	0.73	0	31	28	0.23	0.5	0.6836	-1.0693	0.592	-0.9994	0	0.705	1	64.516	51.448	0.9032	0.5376	0.656	1210?	1242	-1.08	-1.08	1	10	6	0.5	0.25	0.6604	0.66	-0.3093	0.5366	0.54	-0.0995	0	0.9131	1	80	65.936	0.6	0.7304	0.5112	....?
245	0.66	0.61	-0.05	0.44	0	31	58	0.19	0.25	0.5962	-1.5294	0.7054	-0.9193	0	0.6096	1	54.839	45.594	1.871	0.514	0.719	0210?	1243	0.61	0.61	1	10	23	0.25	0.06	0.2828	0.28	-2.1897	0.2379	0.24	-2.2598	0	0.7146	1	60	29.163	2.3	0.5064	0.6654	....?
246	0.48	0.46	-0.02	0.45	0	31	53	0.19	0.26	0.8506	-0.4791	0.7197	-0.9093	0	0.6831	1	48.387	44.172	1.7097	0.5234	0.8655	1210?	1244	0.46	0.46	1	10	20	0.26	0.07	1.0897	1.09	0.3411	1.1383	1.14	0.4311	0	0.5511	1	30	33.97	2	0.5589	1.2535	....?
247	-1.4	-1.12	0.28	0.81	0	31	15	0.3	0.51	1.1525	0.5312	0.8807	-0.0191	0	0.4964	1	67.742	64.915	0.4839	0.5024	0.6446	0000?	1245	-1.12	-1.12	1	10	6	0.51	0.26	0.9118	0.91	0.1109	0.6585	0.66	0.0507	0	0.8632	1	60	64.39	0.6	0.7127	0.5943	....?
248	0.7	0.4	-0.3	0.45	0	31	59	0.19	0.26	1.0321	0.211	0.7883	-0.5992	0	0.5997	1	41.935	45.634	1.9032	0.5117	0.9433	1310?	1246	0.4	0.4	1	10	19	0.26	0.07	1.0339	1.03	0.221	0.9405	0.94	0.0509	0	0.6152	1	30	32.064	1.9	0.5445	1.2334	....?
249	-0.3	-0.35	-0.05	0.61	0	31	33	0.21	0.4	0.8289	-0.5492	0.6906	-0.7793	0	0.716	1	54.839	47.248	1.0645	0.5398	0.7724	0200?	1247	-0.35	-0.35	1	10	10	0.4	0.16	0.7244	0.73	-0.2293	0.6134	0.61	-0.1794	0	0.9363	1	60	54.56	1	0.782	0.6759	....?
250	-0.88	-1.36	-0.48	0.83	0	31	22	0.25	0.58	0.5218	-1.6995	0.6379	-0.7094	0	0.6235	1	67.742	55.955	0.7097	0.5283	0.5158	0010?	1248	-1.36	-1.36	1	10	5	0.58	0.33	0.7049	0.7	-0.2893	0.4685	0.47	-0.1495	0	0.9383	1	80	68.146	0.5	0.6557	0.4614	....?
251	-1.7	-1.59	0.11	0.91	0	31	12	0.33	0.58	0.8393	-0.3292	0.6378	-0.4094	0	0.7026	1	77.419	68.705	0.3871	0.4833	0.495	1000?	1249	-1.59	-1.59	1	10	5	0.58	0.34	1.0698	1.07	0.3111	0.7366	0.74	0.1907	0	0.9051	1	60	65.103	0.5	0.7113	0.5639	....?
252	-0.59	-0.88	-0.29	0.68	0	31	27	0.23	0.45	0.7905	-0.6292	0.7253	-0.5593	0	0.6819	1	64.516	51.296	0.871	0.5367	0.6945	0100?	1250	-0.88	-0.88	1	10	8	0.45	0.2	0.4816	0.48	-0.9195	0.4009	0.4	-0.3796	0	0.9353	1	80	59.677	0.8	0.7199	0.4928	....?
253	0.37	0.22	-0.15	0.48	0	31	50	0.19	0.29	0.5707	-1.8094	0.5667	-1.5794	0	0.6164	1	45.161	44.053	1.6129	0.5279	0.7084	0210?	1251	0.22	0.22	1	10	16	0.29	0.08	0.5165	0.52	-1.0395	0.4533	0.45	-0.9695	0	0.7911	1	40	35.626	1.6	0.6113	0.78	....?
254	0.63	0.04	-0.59	0.52	1	31	57	0.19	0.33	1.025	0.181	0.8317	-0.4592	0	0.6567	1	35.484	44.722	1.8387	0.5161	0.945	1330?	1252	0.04	0.04	1	10	13	0.33	0.11	1.0892	1.09	0.3411	0.948	0.95	0.1809	0	0.7662	1	40	49.235	1.3	0.732	1.0068	....?
255	-0.35	-0.41	-0.06	0.6	0	31	32	0.21	0.39	0.5771	-1.6494	0.553	-1.2494	0	0.7426	1	51.613	48.225	1.0323	0.5397	0.6368	1210?	1253	-0.41	-0.41	1	10	10	0.39	0.15	0.8481	0.85	-0.0392	0.7768	0.78	0.0408	0	0.87	1	50	51.1	1	0.6891	0.7423	....?
256	-0.13	-0.29	-0.16	0.58	0	31	37	0.2	0.38	0.9197	-0.2191	0.8491	-0.3292	0	0.5537	1	51.613	45.397	1.1935	0.5391	0.8473	1200?	1254	-0.29	-0.29	1	10	10	0.38	0.15	0.9078	0.91	0.0709	0.7955	0.8	0.0308	0	0.7815	1	40	47.556	1	0.6325	0.7868	....?
257	0.07	0.04	-0.03	0.52	0	31	42	0.2	0.32	0.6016	-1.6994	0.5986	-1.3294	0	0.7135	1	54.839	45.703	1.3548	0.5363	0.7097	1300?	1255	0.04	0.04	1	10	14	0.32	0.1	0.462	0.46	-1.0695	0.4675	0.47	-0.7395	0	0.8374	1	60	43.155	1.4	0.6408	0.6823	....?
258	-0.35	-1.02	-0.67	0.71	0	31	32	0.21	0.5	1.0763	0.3511	0.8456	-0.2892	0	0.6708	1	45.161	48.225	1.0323	0.5397	0.8697	0320?	1256	-1.02	-1.02	1	10	7	0.5	0.25	0.7987	0.8	-0.1592	0.6804	0.68	0.0307	0	0.9243	1	60	61.069	0.7	0.7179	0.5703	....?
259	0.7	0.57	-0.13	0.45	0	31	59	0.19	0.26	0.896	-0.2691	0.8098	-0.5192	0	0.5795	1	38.71	45.634	1.9032	0.5117	0.8789	1310?	1257	0.57	0.57	1	10	22	0.26	0.07	0.7107	0.71	-0.5793	0.5042	0.5	-1.1395	0	0.6972	1	40	28.28	2.2	0.554	1.0258	....?
260	-0.26	-0.47	-0.21	0.65	0	31	34	0.21	0.44	0.7136	-1.0493	0.7897	-0.4792	0	0.5776	1	61.29	47.248	1.0968	0.5398	0.7247	1220?	1258	-0.47	-0.47	1	10	7	0.44	0.19	0.6209	0.62	-0.3694	0.4683	0.47	-0.2295	0	0.5021	1	70	61.04	0.7	0.3786	0.5642	...0?
261	1.83	1.69	-0.14	0.7	0	31	82	0.3	0.4	0.7201	-0.4493	0.8204	-0.1192	0	0.0915	1	67.742	67.079	2.6452	0.4258	0.5143	1321?	1259	1.7	1.69	1	10	34	0.4	0.16	0.7218	0.72	-0.0893	0.7387	0.73	0.0107	0	0.0483	1	50	59.657	3.4	0.2381	0.6705	....?
262	0.33	0.1	-0.23	0.52	0	31	49	0.19	0.33	0.7437	-0.9593	0.6899	-1.0293	0	0.7055	1	51.613	44.004	1.5806	0.5292	0.8077	1210?	1260	0.1	0.1	1	10	11	0.33	0.11	1.095	1.1	0.3511	1.0953	1.1	0.3811	0	0.4773	1	70	48.751	1.1	0.4266	1.0038	...0?
263	0.22	0.14	-0.08	0.5	0	31	46	0.19	0.31	1.0466	0.261	0.8421	-0.4292	0	0.6583	1	51.613	42.833	1.4839	0.5327	0.9517	1200?	1261	0.14	0.14	1	10	14	0.31	0.09	0.9478	0.95	0.0709	0.8237	0.82	-0.0792	0	0.7751	1	40	45.16	1.4	0.6022	1.0081	....?
264	-1.24	-1.71	-0.47	0.86	0	31	17	0.28	0.58	1.0076	0.141	0.7918	-0.2292	0	0.6906	1	61.29	61.983	0.5484	0.512	0.6384	0100?	1262	-1.71	-1.71	1	11	5	0.58	0.34	1.2208	1.22	0.5412	0.7823	0.78	0.2408	0	0.9328	1	63.636	69.373	0.4545	0.6694	0.5723	....?
265	0.59	0.42	-0.17	0.46	0	31	56	0.19	0.27	0.7001	-1.0793	0.6692	-1.0993	0	0.6202	1	48.387	44.654	1.8065	0.5181	0.7826	0320?	1263	0.42	0.42	1	10	18	0.27	0.07	0.4373	0.44	-1.4396	0.4508	0.45	-1.2495	0	0.7538	1	30	36.502	1.8	0.5301	0.775	....?
266	0.81	0.42	-0.39	0.47	0	31	62	0.2	0.27	0.633	-1.3094	0.6619	-1.0293	0	0.6626	1	48.387	50.771	2	0.5042	0.7306	1330?	1264	0.42	0.42	1	10	18	0.27	0.07	0.4663	0.47	-1.3295	0.5396	0.54	-0.9595	0	0.7889	1	60	36.502	1.8	0.5301	0.8002	....?
267	-0.76	-0.69	0.07	0.66	0	31	24	0.24	0.42	0.806	-0.5492	0.6768	-0.6393	0	0.6928	1	51.613	55.457	0.7742	0.5325	0.6662	0200?	1265	-0.69	-0.69	1	10	8	0.42	0.18	0.7403	0.74	-0.1693	0.7229	0.72	0.0507	0	0.8164	1	30	58.772	0.8	0.6926	0.647	....?
268	-0.26	-0.83	-0.57	0.68	0	31	34	0.21	0.47	0.6479	-1.3594	0.6415	-0.9794	0	0.7085	1	48.387	47.248	1.0968	0.5398	0.6906	1310?	1266	-0.83	-0.83	1	10	7	0.47	0.22	0.5847	0.59	-0.5194	0.5188	0.52	-0.1895	0	0.9331	1	70	63.924	0.7	0.7226	0.5117	....?
269	-0.82	-1.46	-0.64	0.76	0	31	23	0.25	0.51	1.0474	0.251	0.921	-0.0191	0	0.6023	1	51.613	55.738	0.7419	0.5305	0.7453	0100?	1267	-1.46	-1.46	1	10	6	0.51	0.26	1.0361	1.03	0.251	0.7225	0.72	0.1507	0	0.9248	1	50	60.415	0.6	0.6883	0.6271	....?
270	0.85	0.76	-0.09	0.45	0	31	63	0.2	0.25	1.1767	0.6612	2.33	2.9623	0	0.0714	1	41.935	50.926	2.0323	0.5014	0.9914	0331?	1268	0.76	0.76	1	10	24	0.25	0.06	1.1019	1.1	0.3711	1.0124	1.01	0.181	0	0.6179	1	30	36.874	2.4	0.5017	1.3053	....?
271	0.33	-0.07	-0.4	0.52	0	31	49	0.19	0.33	0.7733	-0.8292	0.6971	-0.9993	0	0.7122	1	41.935	44.004	1.5806	0.5292	0.8236	1100?	1269	-0.07	-0.07	1	10	13	0.33	0.11	0.5783	0.58	-0.6894	0.5683	0.57	-0.4394	0	0.818	1	50	43.071	1.3	0.6548	0.7288	....?
272	0.22	-0.21	-0.43	0.54	0	31	46	0.19	0.35	0.7398	-0.9993	0.6991	-0.9693	0	0.6654	1	48.387	42.833	1.4839	0.5327	0.8002	1210?	1270	-0.21	-0.21	1	10	12	0.35	0.12	0.769	0.77	-0.2192	0.7059	0.71	-0.1193	0	0.8459	1	30	40.699	1.2	0.6859	0.7863	....?
273	-2.24	-2	0.24	1.04	0	31	8	0.41	0.63	1.3038	0.7913	0.7803	0.0008	0	0.528	1	83.871	79.674	0.2581	0.4444	0.5055	0000?	1271	-2	-2	1	11	4	0.63	0.4	1.2277	1.23	0.5412	0.6657	0.67	0.2007	0	0.8916	1	90.909	76.03	0.3636	0.6881	0.5279	....?
274	0.15	-0.78	-0.93	0.67	1	31	44	0.19	0.48	0.8575	-0.4791	1.4555	1.3515	0	0.454	1	45.161	45.378	1.4194	0.5346	0.8553	1311?	1272	-0.78	-0.78	1	10	7	0.48	0.23	0.6583	0.66	-0.3393	0.5566	0.55	-0.1494	0	0.9227	1	70	64.941	0.7	0.671	0.5374	....?
275	0.4	0.26	-0.14	0.47	0	31	51	0.19	0.28	0.8267	-0.5892	1.0083	0.131	0	0.4889	1	41.935	44.071	1.6452	0.5265	0.8532	1200?	1273	0.26	0.26	1	10	16	0.28	0.08	0.9503	0.95	0.051	0.9166	0.91	0.0409	0	0.7412	1	20	34.548	1.6	0.5688	1.0982	....?
276	0.55	0.6	0.05	0.45	0	31	55	0.19	0.26	0.9898	0.061	0.8506	-0.3991	0	0.6135	1	45.161	44.557	1.7742	0.52	0.932	1110?	1274	0.6	0.6	1	10	21	0.26	0.07	1.311	1.31	0.7713	1.1822	1.18	0.5012	0	0.6824	1	20	32.641	2.1	0.5907	1.3776	....?
277	-0.82	-1.13	-0.31	0.77	0	31	23	0.25	0.52	0.74	-0.7893	0.6424	-0.7194	0	0.69	1	54.839	55.738	0.7419	0.5305	0.6264	1100?	1275	-1.13	-1.13	1	10	6	0.52	0.27	0.5169	0.52	-0.7195	0.4129	0.41	-0.2996	0	0.9502	1	80	63.494	0.6	0.7188	0.4354	....?
278	0.74	0.5	-0.24	0.45	0	31	60	0.19	0.26	0.4523	-2.2495	0.5046	-1.7595	0	0.6811	1	48.387	45.677	1.9355	0.5094	0.6224	0230?	1276	0.5	0.5	1	10	20	0.26	0.07	0.4092	0.41	-1.6096	0.363	0.36	-1.6396	0	0.761	1	50	38.939	2	0.5322	0.7649	....?
279	-0.49	-0.42	0.07	0.57	0	31	29	0.22	0.35	0.8399	-0.4592	1.9948	2.022	0	0.6324	1	51.613	51.177	0.9355	0.5384	0.738	1100?	1277	-0.42	-0.42	1	10	9	0.35	0.12	1.1395	1.14	0.4211	4.1276	4.15	2.2741	0	0.5416	1	30	48.193	0.9	0.4742	0.9563	....?
280	-0.76	-0.88	-0.12	0.72	0	31	24	0.24	0.48	1.2693	0.8913	1.1118	0.3911	0	0.6121	1	48.387	55.457	0.7742	0.5325	0.8359	1000?	1278	-0.88	-0.88	1	10	7	0.48	0.23	0.9216	0.92	0.0909	0.7574	0.76	0.1108	0	0.9241	1	40	61.24	0.7	0.7125	0.6324	....?
281	-1.4	-2.5	-1.1	1.03	1	31	15	0.3	0.73	0.7423	-0.6993	0.5704	-0.6794	0	0.6991	1	70.968	64.915	0.4839	0.5024	0.5173	0110?	1279	-2.5	-2.5	1	13	3	0.73	0.53	0.7244	0.72	-0.1893	0.3648	0.36	-0.1296	0	0.8903	1	84.615	84.634	0.2308	0.676	0.3224	....?
282	0.89	0.97	0.08	0.46	0	31	64	0.2	0.26	0.5761	-1.5794	0.6631	-0.9793	0	0.6106	1	51.613	50.793	2.0645	0.4985	0.6901	0210?	1280	0.97	0.97	1	10	28	0.26	0.07	0.3204	0.32	-2.0797	0.304	0.3	-1.7097	0	0.716	1	50	37.885	2.8	0.4543	0.6924	....?
283	-0.7	-0.89	-0.19	0.7	0	31	25	0.24	0.46	0.9182	-0.1591	0.8507	-0.1991	0	0.5794	1	48.387	53.147	0.8065	0.5341	0.7238	0100?	1281	-0.89	-0.89	1	10	7	0.46	0.21	0.7128	0.72	-0.2093	0.6715	0.67	0.0207	0	0.9215	1	60	59.874	0.7	0.7044	0.5796	....?
284	0.93	0.74	-0.19	0.45	0	31	65	0.2	0.25	1.1937	0.7112	0.7538	-0.6392	0	0.6386	1	41.935	50.515	2.0968	0.4954	0.9874	1310?	1282	0.74	0.74	1	10	25	0.25	0.06	1.3912	1.39	0.9314	1.0395	1.04	0.241	0	0.5728	1	50	39.564	2.5	0.4805	1.4851	....?
285	-1.01	-1.29	-0.28	0.78	0	31	20	0.26	0.52	0.8999	-0.2091	0.7305	-0.4193	0	0.6763	1	77.419	60.187	0.6452	0.5229	0.6493	0100?	1283	-1.29	-1.29	1	10	6	0.52	0.27	0.776	0.78	-0.2192	0.6359	0.64	0.0406	0	0.9277	1	60	63.417	0.6	0.7113	0.5384	....?
286	-0.59	-0.88	-0.29	0.71	0	31	27	0.23	0.48	0.8216	-0.5092	0.8959	-0.1091	0	0.5951	1	48.387	51.296	0.871	0.5367	0.708	0100?	1284	-0.88	-0.88	1	10	7	0.48	0.23	1.048	1.05	0.291	0.9058	0.91	0.2709	0	0.8953	1	40	61.24	0.7	0.7125	0.6744	....?
287	-1.08	-1.56	-0.48	0.85	0	31	19	0.27	0.58	0.9322	-0.0991	0.7669	-0.3192	0	0.6642	1	61.29	60.654	0.6129	0.5197	0.6458	0120?	1285	-1.56	-1.56	1	11	4	0.58	0.33	0.5447	0.54	-0.7195	0.6883	0.69	0.2207	0	0.5502	1	81.818	69.013	0.3636	0.3251	0.3852	...0?
288	1.18	1.1	-0.08	0.47	0	31	71	0.21	0.26	0.9947	0.081	0.5985	-1.0194	0	0.6463	1	67.742	56.827	2.2903	0.4736	0.85	1220?	1286	1.1	1.1	1	10	29	0.26	0.07	1.1196	1.12	0.4211	0.8737	0.87	-0.0491	0	0.5691	1	40	39.34	2.9	0.4217	1.2787	....?
289	-0.13	-0.29	-0.16	0.61	0	31	37	0.2	0.41	1.3192	1.1713	1.0513	0.2611	0	0.6615	1	41.935	45.397	1.1935	0.5391	1.0148	1100?	1287	-0.29	-0.29	1	10	8	0.41	0.16	1.5473	1.54	0.9015	1.1663	1.16	0.5012	0	0.4612	1	60	56.281	0.8	0.3936	0.9695	...0?
290	0.22	0.08	-0.14	0.51	0	31	46	0.19	0.32	0.7487	-0.9593	0.6193	-1.3094	0	0.6545	1	58.065	42.833	1.4839	0.5327	0.805	1210?	1288	0.08	0.08	1	10	13	0.32	0.1	0.7302	0.73	-0.3493	0.5708	0.57	-0.5494	0	0.7587	1	70	45.938	1.3	0.5893	0.8462	1...?
291	0.33	-0.69	-1.02	0.65	1	31	49	0.19	0.46	0.7853	-0.7792	0.6815	-1.0593	0	0.7189	1	48.387	44.004	1.5806	0.5292	0.83	1310?	1289	-0.7	-0.69	1	10	8	0.46	0.21	1.0318	1.03	0.271	0.9857	0.98	0.331	0	0.9381	1	60	63.216	0.8	0.7429	0.7006	....?
292	1.22	1	-0.22	0.48	0	31	72	0.21	0.27	0.768	-0.7192	0.5948	-0.9994	0	0.5899	1	70.968	57.554	2.3226	0.4695	0.7353	1320?	1290	1	1	1	10	29	0.27	0.07	0.6343	0.64	-0.8094	0.4714	0.47	-1.0195	0	0.6001	1	60	41.084	2.9	0.4139	0.9436	....?
293	-0.3	-1.07	-0.77	0.73	1	31	33	0.21	0.52	0.5725	-1.6994	0.6467	-0.9294	0	0.6668	1	51.613	47.248	1.0645	0.5398	0.6419	0220?	1291	-1.07	-1.07	1	10	6	0.52	0.27	0.4559	0.45	-0.8295	0.3631	0.36	-0.3696	0	0.9497	1	80	65.358	0.6	0.7327	0.4131	....?
294	-0.65	-0.79	-0.14	0.69	0	31	26	0.23	0.46	1.0357	0.221	0.9919	0.131	0	0.5846	1	45.161	51.53	0.8387	0.5355	0.782	1200?	1292	-0.79	-0.79	1	10	8	0.46	0.21	1.3153	1.31	0.6713	1.1656	1.16	0.5012	0	0.8299	1	50	59.574	0.8	0.7159	0.7833	....?
295	-0.59	-1.29	-0.7	0.75	0	31	27	0.23	0.52	0.7899	-0.6292	0.7818	-0.4092	0	0.6221	1	61.29	51.296	0.871	0.5367	0.6942	0300?	1293	-1.29	-1.29	1	10	6	0.52	0.27	0.776	0.78	-0.2192	0.6359	0.64	0.0406	0	0.9277	1	60	63.417	0.6	0.7113	0.5384	....?
296	0.55	0.57	0.02	0.45	0	31	55	0.19	0.26	0.6956	-1.1193	1.2056	0.7212	0	0.3776	1	38.71	44.557	1.7742	0.52	0.7813	0311?	1294	0.57	0.57	1	10	22	0.26	0.07	0.6491	0.65	-0.7594	0.7434	0.74	-0.4393	0	0.7112	1	20	28.28	2.2	0.554	0.9803	....?
297	0.48	-0.03	-0.51	0.5	1	31	53	0.19	0.31	1.0229	0.171	1.1824	0.6612	0	0.5499	1	45.161	44.172	1.7097	0.5234	0.9491	1230?	1295	-0.03	-0.03	1	10	13	0.31	0.1	1.2304	1.23	0.5912	1.119	1.12	0.4011	0	0.754	1	40	41.425	1.3	0.6108	1.1358	....?
298	0.15	0.04	-0.11	0.51	0	31	44	0.19	0.32	0.7181	-1.1093	0.7552	-0.7292	0	0.6881	1	54.839	45.378	1.4194	0.5346	0.7827	0300?	1296	0.04	0.04	1	10	14	0.32	0.1	0.2122	0.21	-2.0398	0.2629	0.26	-1.3197	0	0.8914	1	80	43.155	1.4	0.6408	0.4624	....?
299	-1.08	-1.26	-0.18	0.8	0	31	19	0.27	0.53	0.9034	-0.1891	0.76	-0.3292	0	0.675	1	58.065	60.654	0.6129	0.5197	0.6357	1200?	1297	-1.26	-1.26	1	11	5	0.53	0.28	0.7886	0.79	-0.1892	0.7451	0.75	0.2407	0	0.4796	1	63.636	67.491	0.4545	0.3599	0.5072	...0?
300	-0.7	-0.6	0.1	0.68	0	31	25	0.24	0.44	0.6705	-1.0793	0.6931	-0.6193	0	0.6368	1	41.935	53.147	0.8065	0.5341	0.6185	0000?	1298	-0.6	-0.6	1	10	8	0.44	0.19	0.8484	0.85	-0.0092	0.7264	0.72	0.0207	0	0.8587	1	50	58.094	0.8	0.6366	0.6607	....?
301	-0.49	-0.69	-0.2	0.64	0	31	29	0.22	0.42	1.1119	0.4611	1.0369	0.231	0	0.4673	1	61.29	51.177	0.9355	0.5384	0.8491	0020?	1299	-0.69	-0.69	1	10	9	0.42	0.18	0.2288	0.23	-1.7498	0.2373	0.24	-0.7898	0	0.9519	1	90	58.593	0.9	0.7217	0.359	....?
302	-0.95	-1.53	-0.58	0.83	0	31	21	0.26	0.57	1.0351	0.221	0.8057	-0.2592	0	0.7218	1	54.839	56.303	0.6774	0.5258	0.7116	0300?	1300	-1.53	-1.53	1	10	5	0.57	0.33	1.2516	1.25	0.5713	1.151	1.15	0.5412	0	0.9325	1	60	67.092	0.5	0.7298	0.6161	....?
303	-0.65	-0.76	-0.11	0.68	0	31	26	0.23	0.45	0.9635	-0.009	0.8934	-0.1091	0	0.5909	1	51.613	51.53	0.8387	0.5355	0.7543	1100?	1301	-0.76	-0.76	1	10	8	0.45	0.2	1.3304	1.33	0.6813	1.1255	1.12	0.4611	0	0.793	1	60	61.689	0.8	0.7124	0.807	....?
304	0.89	0.74	-0.15	0.45	0	31	64	0.2	0.25	1.0118	0.141	0.6827	-0.9093	0	0.6416	1	54.839	50.793	2.0645	0.4985	0.9145	1320?	1302	0.74	0.74	1	10	25	0.25	0.06	1.2062	1.21	0.5812	1.2018	1.2	0.5612	0	0.5632	1	30	39.564	2.5	0.4805	1.3829	....?
305	-0.44	-0.94	-0.5	0.75	0	31	30	0.22	0.53	0.6734	-1.1493	0.6222	-0.9494	0	0.6764	1	51.613	48.38	0.9677	0.539	0.6702	1210?	1303	-0.95	-0.94	1	10	5	0.53	0.28	0.4304	0.43	-0.8096	0.3398	0.34	-0.2397	0	0.5035	1	80	68.478	0.5	0.3382	0.3895	...0?
306	-0.26	-0.72	-0.46	0.64	0	31	34	0.21	0.43	0.7602	-0.8492	0.7685	-0.5492	0	0.5862	1	58.065	47.248	1.0968	0.5398	0.7481	1310?	1304	-0.72	-0.72	1	10	8	0.43	0.19	0.3285	0.33	-1.2697	0.3265	0.33	-0.5697	0	0.9599	1	70	59.636	0.8	0.6931	0.4178	....?
307	-0.65	-0.31	0.34	0.6	0	31	26	0.23	0.37	0.6767	-1.0693	0.6055	-0.8994	0	0.6804	1	48.387	51.53	0.8387	0.5355	0.6321	0210?	1305	-0.31	-0.31	1	10	11	0.37	0.13	0.7295	0.73	-0.2993	0.6613	0.66	-0.1493	0	0.6851	1	40	45.257	1.1	0.6798	0.7367	....?
308	0.85	0.82	-0.03	0.45	0	31	63	0.2	0.25	0.7375	-0.8593	0.6562	-1.0293	0	0.605	1	51.613	50.926	2.0323	0.5014	0.7849	1220?	1306	0.82	0.82	1	10	25	0.25	0.06	0.6935	0.69	-0.6493	0.7342	0.73	-0.4993	0	0.6435	1	20	36.56	2.5	0.4752	1.033	....?
309	-1.16	-1.28	-0.12	0.8	0	31	18	0.28	0.52	0.922	-0.1291	0.6891	-0.4793	0	0.7228	1	67.742	61.048	0.5806	0.516	0.6268	0000?	1307	-1.28	-1.28	1	10	6	0.52	0.28	0.5906	0.59	-0.5894	0.4537	0.45	-0.2095	0	0.9405	1	80	63.92	0.6	0.7079	0.4632	....?
310	-0.76	-1.59	-0.83	0.82	1	31	24	0.24	0.58	0.9197	-0.1491	0.7397	-0.4693	0	0.7267	1	54.839	55.457	0.7742	0.5325	0.7116	0200?	1308	-1.59	-1.59	1	10	5	0.58	0.34	1.1784	1.17	0.4812	0.8053	0.8	0.2508	0	0.8943	1	60	65.103	0.5	0.7113	0.5918	....?
311	-0.39	-0.45	-0.06	0.61	0	31	31	0.22	0.39	0.7643	-0.7792	0.6273	-0.9494	0	0.7243	1	51.613	48.158	1	0.5394	0.7236	0200?	1309	-0.45	-0.45	1	10	10	0.39	0.15	0.8405	0.84	-0.0692	0.6814	0.68	-0.0693	0	0.8393	1	40	49.052	1	0.69	0.7462	....?
312	-0.88	-1.13	-0.25	0.77	0	31	22	0.25	0.52	0.4988	-1.8195	0.6078	-0.7994	0	0.6051	1	61.29	55.955	0.7097	0.5283	0.5043	1100?	1310	-1.13	-1.13	1	10	6	0.52	0.27	0.7588	0.76	-0.1992	0.5999	0.6	-0.0294	0	0.9204	1	80	63.494	0.6	0.7188	0.5275	....?
313	-1.16	-1.23	-0.07	0.83	0	31	18	0.28	0.55	0.8302	-0.4292	0.582	-0.7494	0	0.7442	1	67.742	61.048	0.5806	0.516	0.5948	0200?	1311	-1.24	-1.23	1	10	6	0.55	0.3	0.6195	0.62	-0.4694	0.4514	0.45	-0.2095	0	0.9752	1	80	67.442	0.6	0.7879	0.4511	....?
314	-1.82	-1.13	0.69	0.87	0	31	11	0.35	0.52	1.7156	1.6817	1.0876	0.3511	0	0.5336	1	67.742	70.279	0.3548	0.4754	0.6786	1000?	1312	-1.13	-1.13	1	10	6	0.52	0.27	1.2173	1.22	0.5312	0.8773	0.88	0.2709	0	0.8806	1	60	63.494	0.6	0.7188	0.6681	....?
315	0.59	0.34	-0.25	0.46	0	31	56	0.19	0.27	0.8518	-0.4491	0.9405	-0.0891	0	0.551	1	51.613	44.654	1.8065	0.5181	0.8632	1320?	1313	0.34	0.34	1	10	17	0.27	0.08	0.9645	0.96	0.071	0.862	0.86	-0.0991	0	0.6189	1	20	33.942	1.7	0.5517	1.1316	....?
316	-0.49	-0.49	0	0.61	0	31	29	0.22	0.39	0.691	-1.0593	0.6418	-0.8594	0	0.7399	1	58.065	51.177	0.9355	0.5384	0.6694	1300?	1314	-0.49	-0.49	1	10	10	0.39	0.16	0.753	0.76	-0.2392	0.686	0.69	-0.0593	0	0.8943	1	60	53.565	1	0.7043	0.6965	....?
317	0.15	0.04	-0.11	0.51	0	31	44	0.19	0.32	0.8149	-0.6692	0.7429	-0.7793	0	0.6597	1	41.935	45.378	1.4194	0.5346	0.8338	1320?	1315	0.04	0.04	1	10	14	0.32	0.1	0.566	0.57	-0.7694	0.5298	0.53	-0.5895	0	0.796	1	40	43.155	1.4	0.6408	0.7552	....?
318	-2.86	-2.48	0.38	1.25	0	31	5	0.51	0.74	1.4176	0.9014	0.6196	-0.0994	0	0.5429	1	90.323	87.109	0.1613	0.3957	0.4154	0000?	1316	-2.48	-2.48	1	12	3	0.74	0.55	1.9201	1.92	1.2919	0.8002	0.8	0.3208	0	0.8654	1	91.667	83.216	0.25	0.5845	0.5384	0...?
319	0.7	0.35	-0.35	0.45	0	31	59	0.19	0.26	0.759	-0.7992	0.7967	-0.5692	0	0.6444	1	38.71	45.634	1.9032	0.5117	0.8089	0310?	1317	0.35	0.35	1	10	19	0.26	0.07	0.5348	0.54	-1.1495	0.5287	0.53	-0.8995	0	0.7874	1	50	31.72	1.9	0.5524	0.885	....?
320	-1.4	-1.53	-0.13	0.87	0	31	15	0.3	0.57	1.2284	0.7312	1.047	0.271	0	0.358	1	54.839	64.915	0.4839	0.5024	0.6655	0000?	1318	-1.53	-1.53	1	10	5	0.57	0.33	0.8164	0.82	-0.0792	0.5246	0.53	-0.0095	0	0.958	1	80	67.092	0.5	0.7298	0.4976	....?
321	-0.44	-0.72	-0.28	0.65	0	31	30	0.22	0.43	0.6883	-1.0893	0.6067	-0.9994	0	0.7054	1	51.613	48.38	0.9677	0.539	0.6776	0210?	1319	-0.72	-0.72	1	10	8	0.43	0.19	0.3279	0.33	-1.2797	0.3265	0.33	-0.5697	0	0.96	1	70	59.476	0.8	0.6928	0.4175	....?
322	-0.54	-0.45	0.09	0.62	0	31	28	0.23	0.39	0.7736	-0.7092	0.6694	-0.7493	0	0.6831	1	54.839	51.448	0.9032	0.5376	0.6978	0200?	1320	-0.45	-0.45	1	10	10	0.39	0.15	0.7662	0.76	-0.2092	0.6642	0.66	-0.0993	0	0.7307	1	50	49.052	1	0.69	0.7125	....?
323	-0.49	-0.61	-0.12	0.63	0	31	29	0.22	0.41	0.7623	-0.7592	0.6652	-0.7793	0	0.6296	1	54.839	51.177	0.9355	0.5384	0.703	1210?	1321	-0.61	-0.61	1	10	9	0.41	0.17	0.5487	0.55	-0.6895	0.4384	0.44	-0.3996	0	0.8463	1	70	55.015	0.9	0.698	0.5672	....?
324	-0.01	-0.27	-0.26	0.54	0	31	40	0.2	0.34	0.8589	-0.4791	0.7538	-0.6792	0	0.6709	1	41.935	45.619	1.2903	0.5377	0.8378	1200?	1322	-0.27	-0.27	1	10	11	0.34	0.11	1.0022	1	0.201	0.9917	0.99	0.281	0	0.6959	1	20	45.081	1.1	0.6488	0.9385	....?
325	0.81	0.88	0.07	0.46	0	31	62	0.2	0.26	1.0167	0.161	1.058	0.2811	0	0.4768	1	51.613	50.771	2	0.5042	0.9259	1320?	1323	0.88	0.88	1	10	25	0.26	0.07	0.676	0.68	-0.7093	0.7424	0.74	-0.4693	0	0.5843	1	50	37.757	2.5	0.4625	1.0141	....?
326	-0.49	-0.88	-0.39	0.7	0	31	29	0.22	0.48	0.9509	-0.069	0.7737	-0.4592	0	0.6962	1	51.613	51.177	0.9355	0.5384	0.7852	1000?	1324	-0.88	-0.88	1	10	7	0.48	0.23	0.676	0.68	-0.3493	0.5448	0.54	-0.1595	0	0.8924	1	60	61.24	0.7	0.7125	0.5417	....?
327	-0.76	-0.61	0.15	0.65	0	31	24	0.24	0.41	0.7733	-0.6692	0.6583	-0.6993	0	0.7165	1	64.516	55.457	0.7742	0.5325	0.6525	0000?	1325	-0.61	-0.61	1	10	9	0.41	0.17	0.7976	0.8	-0.1492	0.6393	0.64	-0.0894	0	0.8599	1	60	55.015	0.9	0.698	0.6839	....?
328	-0.76	-0.79	-0.03	0.68	0	31	24	0.24	0.44	0.8722	-0.3191	0.6844	-0.6193	0	0.7175	1	58.065	55.457	0.7742	0.5325	0.6929	0200?	1326	-0.79	-0.79	1	10	8	0.44	0.19	0.5721	0.57	-0.6394	0.4498	0.45	-0.3196	0	0.9124	1	70	60.327	0.8	0.7034	0.5429	....?
329	0.33	0.42	0.09	0.46	0	31	49	0.19	0.27	0.7996	-0.7092	0.6845	-1.0493	0	0.7076	1	51.613	44.004	1.5806	0.5292	0.8375	1200?	1327	0.42	0.42	1	10	20	0.27	0.07	0.8751	0.87	-0.1391	0.8013	0.8	-0.2392	0	0.7691	1	30	32.993	2	0.6003	1.1087	....?
330	1.09	0.97	-0.12	0.48	0	31	69	0.21	0.27	1.1264	0.5111	0.8525	-0.2691	0	0.5155	1	54.839	54.132	2.2258	0.4814	0.9277	0210?	1328	0.97	0.97	1	10	27	0.27	0.07	1.4296	1.43	1.0214	1.3606	1.36	0.8114	0	0.5619	1	20	39.125	2.7	0.4676	1.4102	....?
331	-1.16	-1.27	-0.11	0.8	0	31	18	0.28	0.52	1.1635	0.5812	1.0941	0.3511	0	0.6774	1	58.065	61.048	0.5806	0.516	0.7041	1000?	1329	-1.27	-1.27	1	10	6	0.52	0.27	0.7693	0.77	-0.1692	0.584	0.58	-0.0194	0	0.9608	1	60	64.133	0.6	0.7072	0.5301	....?
332	0.4	0.3	-0.1	0.47	0	31	51	0.19	0.28	0.667	-1.2993	1.1527	0.5812	0	0.4414	1	48.387	44.071	1.6452	0.5265	0.7664	1311?	1330	0.3	0.3	1	10	17	0.28	0.08	0.2279	0.23	-2.3398	0.2501	0.25	-1.8197	0	0.8672	1	60	35.652	1.7	0.5961	0.5348	....?
333	1.05	0.75	-0.3	0.46	0	31	68	0.2	0.26	1.2389	0.8512	0.9256	-0.0691	0	0.542	1	48.387	53.711	2.1935	0.4851	0.9829	1310?	1331	0.75	0.75	1	10	24	0.26	0.07	1.0457	1.05	0.251	1.0792	1.08	0.3211	0	0.5945	1	20	36.302	2.4	0.4929	1.2625	....?
334	-0.59	-1.59	-1	0.81	1	31	27	0.23	0.58	1.1032	0.4311	0.8313	-0.2692	0	0.6963	1	48.387	51.296	0.871	0.5367	0.8204	0100?	1332	-1.59	-1.59	1	10	5	0.58	0.34	0.8788	0.88	-0.0191	0.5742	0.57	0.0106	0	0.9619	1	80	65.103	0.5	0.7113	0.5111	....?
335	-0.01	-0.36	-0.35	0.57	0	31	40	0.2	0.37	0.6263	-1.5594	0.5432	-1.5195	0	0.6422	1	51.613	45.619	1.2903	0.5377	0.7155	0310?	1333	-0.36	-0.36	1	10	10	0.37	0.14	0.3988	0.4	-1.0896	0.3644	0.36	-0.6496	0	0.705	1	70	49.111	1	0.6635	0.5332	....?
336	-0.7	-0.89	-0.19	0.7	0	31	25	0.24	0.46	0.6624	-1.1193	0.6149	-0.8494	0	0.6888	1	58.065	53.147	0.8065	0.5341	0.6148	0100?	1334	-0.89	-0.89	1	10	7	0.46	0.21	0.5191	0.52	-0.5795	0.4926	0.49	-0.2095	0	0.9567	1	60	59.874	0.7	0.7044	0.4946	....?
337	0.15	0.09	-0.06	0.51	0	31	44	0.19	0.32	0.7801	-0.8192	0.8253	-0.4692	0	0.6617	1	35.484	45.378	1.4194	0.5346	0.8158	0200?	1335	0.09	0.09	1	10	13	0.32	0.1	0.4444	0.44	-1.0996	0.5062	0.51	-0.7095	0	0.6931	1	50	45.002	1.3	0.5658	0.6647	....?
338	-0.05	-0.11	-0.06	0.53	0	31	39	0.2	0.33	0.7701	-0.8592	0.6041	-1.2394	0	0.6928	1	54.839	45.519	1.2581	0.5383	0.7878	1110?	1336	-0.11	-0.11	1	10	12	0.33	0.11	0.7047	0.7	-0.3893	0.6233	0.62	-0.3094	0	0.7325	1	50	40.744	1.2	0.6309	0.7972	....?
339	-0.3	-1.29	-0.99	0.74	1	31	33	0.21	0.53	0.871	-0.3791	0.867	-0.2391	0	0.6047	1	45.161	47.248	1.0645	0.5398	0.7918	0210?	1337	-1.29	-1.29	1	10	6	0.53	0.28	1.1305	1.13	0.4111	0.8396	0.84	0.2408	0	0.9091	1	60	63.239	0.6	0.7161	0.6307	....?
340	-1.32	-1.13	0.19	0.81	0	31	16	0.29	0.52	1.0973	0.3911	0.8392	-0.1092	0	0.5722	1	58.065	64.406	0.5161	0.5074	0.648	1000?	1338	-1.13	-1.13	1	10	6	0.52	0.27	0.5709	0.57	-0.5894	0.4637	0.46	-0.2195	0	0.9502	1	80	63.494	0.6	0.7188	0.4576	....?
341	-0.3	-0.17	0.13	0.56	0	31	33	0.21	0.35	0.8993	-0.2691	1.0205	0.181	0	0.4693	1	32.258	47.248	1.0645	0.5398	0.8045	0100?	1339	-0.17	-0.17	1	10	11	0.35	0.12	0.571	0.57	-0.6394	0.5853	0.59	-0.3294	0	0.7899	1	50	40.544	1.1	0.6534	0.6817	....?
342	0.33	0.3	-0.03	0.47	0	31	49	0.19	0.28	0.6878	-1.2193	0.6635	-1.1393	0	0.6714	1	48.387	44.004	1.5806	0.5292	0.7768	1310?	1340	0.3	0.3	1	10	17	0.28	0.08	0.3417	0.34	-1.7797	0.3326	0.33	-1.4797	0	0.8444	1	60	35.652	1.7	0.5961	0.6547	....?
343	-0.01	-0.39	-0.38	0.55	0	31	40	0.2	0.35	0.9706	-0.029	0.9234	-0.1191	0	0.5858	1	38.71	45.619	1.2903	0.5377	0.8906	1320?	1341	-0.39	-0.39	1	10	9	0.35	0.12	1.083	1.08	0.3311	1.0325	1.03	0.341	0	0.2747	1	50	46.125	0.9	0.4873	0.9324	....?
344	1.01	0.92	-0.09	0.45	0	31	67	0.2	0.25	1.1635	0.6212	0.935	-0.0491	0	0.5759	1	54.839	52.148	2.1613	0.4887	0.9609	1300?	1342	0.92	0.92	1	10	26	0.25	0.07	1.2166	1.22	0.6212	1.167	1.17	0.4912	0	0.5165	1	30	38.458	2.6	0.4576	1.368	....?
345	-0.59	-0.31	0.28	0.6	0	31	27	0.23	0.37	0.6826	-1.0593	0.5754	-1.0294	0	0.7351	1	54.839	51.296	0.871	0.5367	0.6453	0000?	1343	-0.31	-0.31	1	10	11	0.37	0.13	0.2647	0.26	-1.5797	0.2671	0.27	-0.9297	0	0.9104	1	60	45.257	1.1	0.6798	0.4438	....?
346	0.55	0.57	0.02	0.45	0	31	55	0.19	0.26	0.9403	-0.1191	0.7806	-0.6592	0	0.6264	1	45.161	44.557	1.7742	0.52	0.9084	1320?	1344	0.57	0.57	1	10	21	0.26	0.07	1.0384	1.04	0.231	0.8002	0.8	-0.3092	0	0.6526	1	50	32.676	2.1	0.5411	1.2163	....?
347	0.63	0.12	-0.51	0.5	1	31	57	0.19	0.31	0.9023	-0.2491	0.8741	-0.3091	0	0.586	1	32.258	44.722	1.8387	0.5161	0.8867	0330?	1345	0.12	0.12	1	10	15	0.31	0.09	0.6858	0.68	-0.4993	0.671	0.67	-0.3493	0	0.8144	1	40	42.942	1.5	0.6459	0.8556	....?
348	-0.7	-0.98	-0.28	0.73	0	31	25	0.24	0.49	1.0073	0.131	0.9197	-0.0291	0	0.6564	1	45.161	53.147	0.8065	0.5341	0.7582	1000?	1346	-0.98	-0.98	1	10	7	0.49	0.24	1.0893	1.09	0.3511	0.8728	0.87	0.2409	0	0.89	1	40	62.803	0.7	0.7185	0.6773	....?
349	0.29	0.27	-0.02	0.48	0	31	48	0.19	0.29	0.9148	-0.2391	0.8863	-0.2791	0	0.6505	1	48.387	44.238	1.5484	0.5304	0.8943	1300?	1347	0.27	0.27	1	10	15	0.29	0.09	0.8146	0.82	-0.2392	0.8338	0.84	-0.1292	0	0.6399	1	50	37.809	1.5	0.5348	0.9788	....?
350	-1.08	-0.72	0.36	0.74	0	31	19	0.27	0.47	0.7739	-0.6292	0.8534	-0.1291	0	0.7229	1	58.065	60.654	0.6129	0.5197	0.5884	0110?	1348	-0.72	-0.72	1	10	8	0.47	0.22	1.0558	1.06	0.3111	0.9965	1	0.341	0	0.9461	1	60	64.535	0.8	0.7989	0.6969	....?
351	-0.35	-0.31	0.04	0.58	0	31	32	0.21	0.37	0.6173	-1.4494	0.8213	-0.3592	0	0.7147	1	45.161	48.225	1.0323	0.5397	0.6586	1110?	1349	-0.31	-0.31	1	10	11	0.37	0.13	0.9048	0.91	0.0409	1.3606	1.36	0.6614	0	0.7915	1	20	45.257	1.1	0.6798	0.8205	....?
352	0.7	0.68	-0.02	0.44	0	31	59	0.19	0.25	0.8796	-0.3291	1.068	0.3111	0	0.4569	1	51.613	45.634	1.9032	0.5117	0.8708	1310?	1350	0.68	0.68	1	10	23	0.25	0.06	0.957	0.96	0.051	0.9377	0.94	0.0109	0	0.6406	1	30	30.027	2.3	0.4998	1.2191	..1.?
353	0.89	0.72	-0.17	0.47	0	31	64	0.2	0.27	0.6012	-1.4594	0.5438	-1.4595	0	0.6767	1	48.387	50.793	2.0645	0.4985	0.7049	1310?	1351	0.72	0.72	1	10	22	0.27	0.07	0.5821	0.58	-0.9194	0.4164	0.42	-1.2296	0	0.7141	1	50	40.885	2.2	0.5659	0.9104	....?
354	0.11	-0.57	-0.68	0.64	1	31	43	0.2	0.44	0.8266	-0.6192	0.6626	-1.0793	0	0.7357	1	48.387	45.396	1.3871	0.5355	0.8361	1210?	1352	-0.57	-0.57	1	10	8	0.44	0.19	0.4929	0.49	-0.6895	0.4706	0.47	-0.3395	0	0.9083	1	70	59.366	0.8	0.6566	0.5061	....?
355	-1.01	-1.33	-0.32	0.84	0	31	20	0.26	0.58	1.3569	1.0914	1.3329	0.7713	0	0.3214	1	48.387	60.187	0.6452	0.5229	0.7972	0000?	1353	-1.33	-1.33	1	10	5	0.58	0.33	1.0662	1.06	0.3211	1.5177	1.51	0.7715	0	0.5427	1	60	68.975	0.5	0.6904	0.5666	....?
356	0.26	-0.18	-0.44	0.54	0	31	47	0.19	0.35	0.8292	-0.5992	0.7307	-0.8493	0	0.6461	1	45.161	44.156	1.5161	0.5316	0.8495	1310?	1354	-0.18	-0.18	1	10	12	0.35	0.12	0.9296	0.93	0.0709	0.9185	0.92	0.1709	0	0.7672	1	30	40.566	1.2	0.668	0.8783	....?
357	0.29	0.38	0.09	0.46	0	31	48	0.19	0.27	0.7439	-0.9693	0.7102	-0.9393	0	0.6562	1	48.387	44.238	1.5484	0.5304	0.8064	0110?	1355	0.38	0.38	1	10	18	0.27	0.08	0.6396	0.64	-0.7394	0.4617	0.46	-0.9995	0	0.7732	1	50	39.16	1.8	0.6365	0.9236	....?
358	0.85	0.9	0.05	0.45	0	31	63	0.2	0.25	0.5142	-1.8795	0.5905	-1.2894	0	0.6216	1	54.839	50.926	2.0323	0.5014	0.6554	0220?	1356	0.9	0.9	1	10	26	0.25	0.06	0.4879	0.49	-1.3695	0.4556	0.45	-1.3595	0	0.6445	1	20	35.208	2.6	0.435	0.8699	....?
359	-0.7	-0.84	-0.14	0.68	0	31	25	0.24	0.44	0.7534	-0.7492	0.7493	-0.4593	0	0.5556	1	61.29	53.147	0.8065	0.5341	0.6557	1010?	1357	-0.84	-0.84	1	10	8	0.44	0.2	0.2723	0.27	-1.5697	0.262	0.26	-0.6697	0	0.934	1	90	60.29	0.8	0.7115	0.3719	....?
360	0.66	0.4	-0.26	0.46	0	31	58	0.19	0.27	0.7458	-0.8593	0.6968	-0.9593	0	0.6946	1	51.613	45.594	1.871	0.514	0.8042	1130?	1358	0.4	0.4	1	10	20	0.27	0.07	0.4999	0.5	-1.2095	0.4705	0.47	-1.0695	0	0.8401	1	50	36.983	2	0.6188	0.8323	....?
361	1.27	-0.38	-1.65	0.63	1	31	73	0.22	0.41	0.8945	-0.2391	0.6017	-0.9394	0	0.617	1	74.194	60.337	2.3548	0.4653	0.7795	1320?	1359	-0.38	-0.38	1	10	10	0.41	0.16	3.8546	3.87	2.7939	4.2024	4.21	2.3642	0	0.046	1	20	52.995	1	0.6448	1.5317	1...?
362	-0.13	1.18	1.31	0.48	1	31	37	0.2	0.28	1.0457	0.261	0.9363	-0.0591	0	0.6364	1	35.484	45.397	1.1935	0.5391	0.9035	0220?	1360	1.25	1.18	1	10	30	0.28	0.07	1.0777	1.18	0.3211	0.8201	1.11	-0.1892	0	0.4753	1	40	38.809	3	0.3378	1.1824	....?
363	-0.26	-0.19	0.07	0.57	0	31	34	0.21	0.36	0.8126	-0.6292	0.6886	-0.8093	0	0.6689	1	45.161	47.248	1.0968	0.5398	0.7734	1200?	1361	-0.19	-0.19	1	10	11	0.36	0.13	0.3994	0.4	-1.0696	0.353	0.35	-0.7896	0	0.842	1	50	42.768	1.1	0.656	0.5573	....?
364	0.26	0.07	-0.19	0.51	0	31	47	0.19	0.32	0.6239	-1.5594	0.5785	-1.4994	0	0.7436	1	51.613	44.156	1.5161	0.5316	0.7369	1310?	1362	0.07	0.07	1	10	13	0.32	0.1	0.3516	0.35	-1.3896	0.319	0.32	-1.1997	0	0.8379	1	80	46.175	1.3	0.5958	0.5864	....?
365	1.27	0.97	-0.3	0.48	0	31	73	0.22	0.26	0.8764	-0.2991	0.7853	-0.3992	0	0.347	1	67.742	60.337	2.3548	0.4653	0.7715	1321?	1363	0.97	0.97	1	10	28	0.26	0.07	0.4195	0.42	-1.6596	0.4664	0.47	-1.1695	0	0.7064	1	40	37.994	2.8	0.4527	0.8026	....?
366	-1.7	-1.59	0.11	0.91	0	31	12	0.33	0.58	1.3445	0.9613	0.7647	-0.1592	0	0.6101	1	74.194	68.705	0.3871	0.4833	0.6265	0000?	1364	-1.59	-1.59	1	10	5	0.58	0.34	1.0892	1.09	0.3411	0.7406	0.74	0.1907	0	0.9331	1	60	65.103	0.5	0.7113	0.569	....?
367	-0.01	-0.01	0	0.55	0	31	40	0.2	0.35	1.0126	0.141	1.2855	0.8913	0	0.4494	1	48.387	45.619	1.2903	0.5377	0.9097	1310?	1365	-0.01	-0.01	1	10	10	0.35	0.12	0.6912	0.69	-0.3293	0.62	0.62	-0.2294	0	0.5205	1	70	49.324	1	0.417	0.7507	...0?
368	0.15	0.24	0.09	0.48	0	31	44	0.19	0.29	0.8119	-0.6792	0.6858	-0.9993	0	0.7161	1	54.839	45.378	1.4194	0.5346	0.8323	1200?	1366	0.24	0.24	1	10	16	0.29	0.08	0.6642	0.66	-0.6493	0.588	0.59	-0.6494	0	0.7073	1	50	35.377	1.6	0.5811	0.9016	....?
369	0.66	0.52	-0.14	0.46	0	31	58	0.19	0.27	0.7438	-0.8693	0.6775	-1.0393	0	0.6361	1	51.613	45.594	1.871	0.514	0.8031	1130?	1367	0.52	0.52	1	10	19	0.27	0.07	0.931	0.93	0.0009	0.8719	0.87	-0.1291	0	0.5336	1	40	40.935	1.9	0.5114	1.1225	....?
370	0.78	0.5	-0.28	0.45	0	31	61	0.19	0.26	0.6527	-1.2293	0.4989	-1.7595	0	0.6452	1	70.968	50.524	1.9677	0.5069	0.745	1220?	1368	0.5	0.5	1	10	20	0.26	0.07	0.8324	0.83	-0.2692	0.6526	0.65	-0.6793	0	0.6832	1	50	33.201	2	0.5374	1.1173	....?
371	1.18	1.02	-0.16	0.47	0	31	71	0.21	0.26	0.7532	-0.7992	0.8166	-0.3392	0	0.4598	1	51.613	56.827	2.2903	0.4736	0.7397	0320?	1369	1.02	1.02	1	10	27	0.26	0.07	0.6145	0.62	-0.9794	0.5236	0.52	-1.0795	0	0.5531	1	40	36.035	2.7	0.4249	0.9629	....?
372	-1.6	-1.99	-0.39	0.95	0	31	13	0.32	0.63	1.0003	0.121	0.836	-0.0592	0	0.5638	1	67.742	66.197	0.4194	0.4904	0.5615	0000?	1370	-1.99	-1.99	1	12	4	0.63	0.4	1.2091	1.21	0.5212	0.6024	0.6	0.1106	0	0.9159	1	91.667	78.055	0.3333	0.7022	0.5014	....?
373	0.78	0.55	-0.23	0.46	0	31	61	0.19	0.27	1.5915	1.7816	1.1818	0.6312	0	0.5895	1	41.935	50.524	1.9677	0.5069	1.1633	1320?	1371	0.55	0.55	1	10	20	0.27	0.07	1.5308	1.53	1.1515	1.3914	1.39	0.9214	0	0.5463	1	30	29.431	2	0.5229	1.4631	....?
374	0.29	0.21	-0.08	0.48	0	31	48	0.19	0.29	0.9437	-0.1291	0.72	-0.8993	0	0.6796	1	54.839	44.238	1.5484	0.5304	0.9083	1120?	1372	0.21	0.21	1	10	16	0.29	0.09	0.8951	0.89	-0.0491	0.8358	0.83	-0.0792	0	0.7277	1	40	35.517	1.6	0.6309	1.0153	....?
375	0.15	-0.29	-0.44	0.57	0	31	44	0.19	0.38	0.7476	-0.9693	0.6557	-1.1193	0	0.6829	1	54.839	45.378	1.4194	0.5346	0.7987	1100?	1373	-0.29	-0.29	1	10	10	0.38	0.15	0.6283	0.63	-0.4394	0.6119	0.61	-0.2394	0	0.815	1	40	47.556	1	0.6325	0.6545	....?
376	0.33	-0.31	-0.64	0.56	1	31	49	0.19	0.37	1.0172	0.151	1.27	0.9113	0	0.4173	1	35.484	44.004	1.5806	0.5292	0.9446	0300?	1374	-0.31	-0.31	1	10	11	0.37	0.13	0.6147	0.61	-0.5394	0.5872	0.59	-0.2694	0	0.8244	1	40	45.257	1.1	0.6798	0.6762	....?
377	-0.21	-0.18	0.03	0.56	0	31	35	0.21	0.35	0.8706	-0.3991	0.9382	-0.0491	0	0.511	1	41.935	45.329	1.129	0.5397	0.809	1200?	1375	-0.18	-0.18	1	10	12	0.35	0.12	0.7486	0.75	-0.2693	0.6958	0.69	-0.1493	0	0.8551	1	30	40.566	1.2	0.668	0.7882	....?
378	1.05	0.9	-0.15	0.46	0	31	68	0.2	0.26	0.7845	-0.6892	0.9526	0.001	0	0.4066	1	51.613	53.711	2.1935	0.4851	0.7821	1131?	1376	0.9	0.9	1	10	28	0.26	0.07	0.6033	0.61	-0.8694	0.5265	0.53	-0.9395	0	0.6932	1	50	39.895	2.8	0.4443	0.9402	....?
379	0.11	-0.2	-0.31	0.57	0	31	43	0.2	0.37	0.732	-1.0393	0.6918	-0.9593	0	0.656	1	32.258	45.396	1.3871	0.5355	0.7867	0110?	1377	-0.2	-0.2	1	10	11	0.37	0.14	0.6839	0.68	-0.3293	0.5553	0.56	-0.3294	0	0.9058	1	30	46.546	1.1	0.7674	0.7056	....?
380	0.07	-0.88	-0.95	0.68	1	31	42	0.2	0.48	0.9234	-0.2091	0.81	-0.5092	0	0.6298	1	41.935	45.703	1.3548	0.5363	0.8792	1110?	1378	-0.88	-0.88	1	10	7	0.48	0.23	0.5589	0.56	-0.5994	0.4383	0.44	-0.3196	0	0.8787	1	80	61.24	0.7	0.7125	0.4925	....?
381	0.33	0.04	-0.29	0.51	0	31	49	0.19	0.32	0.7098	-1.1193	0.589	-1.4694	0	0.6656	1	51.613	44.004	1.5806	0.5292	0.7891	1210?	1379	0.04	0.04	1	10	14	0.32	0.1	0.4632	0.46	-1.0695	0.4287	0.43	-0.8296	0	0.8569	1	60	43.155	1.4	0.6408	0.6832	....?
382	-0.3	-0.6	-0.3	0.62	0	31	33	0.21	0.41	0.8799	-0.3491	0.8202	-0.3692	0	0.7007	1	45.161	47.248	1.0645	0.5398	0.7958	0000?	1380	-0.6	-0.6	1	10	9	0.41	0.17	0.8224	0.82	-0.1092	0.7559	0.75	0.0608	0	0.8856	1	50	54.848	0.9	0.6941	0.698	....?
383	-1.82	-2.07	-0.25	0.99	0	31	11	0.35	0.64	0.9569	0.011	0.7818	-0.1092	0	0.6227	1	80.645	70.279	0.3548	0.4754	0.5068	0100?	1381	-2.07	-2.07	1	12	3	0.64	0.4	0.7567	0.76	-0.1892	1.1408	1.14	0.5611	0	0.3341	1	83.333	78.152	0.25	0.3069	0.3949	....?
384	0.48	0.11	-0.37	0.48	0	31	53	0.19	0.29	1.0225	0.171	1.2208	0.7712	0	0.4966	1	51.613	44.172	1.7097	0.5234	0.949	1311?	1382	0.11	0.11	1	10	14	0.29	0.08	1.2433	1.24	0.6412	1.1814	1.18	0.4812	0	0.6872	1	20	38.184	1.4	0.5005	1.2331	....?
385	0.07	-0.11	-0.18	0.54	0	31	42	0.2	0.34	1.0989	0.4511	0.9846	0.061	0	0.6204	1	35.484	45.703	1.3548	0.5363	0.9591	0230?	1383	-0.11	-0.11	1	10	13	0.34	0.12	0.9303	0.93	0.0809	0.8365	0.83	0.0408	0	0.7825	1	30	40.292	1.3	0.6944	0.8958	....?
386	0.51	0.08	-0.43	0.51	0	31	54	0.19	0.32	1.0331	0.211	0.8499	-0.4092	0	0.6593	1	48.387	45.466	1.7419	0.5217	0.9532	1320?	1384	0.08	0.08	1	10	13	0.32	0.1	1.2175	1.22	0.5512	1.0521	1.05	0.3011	0	0.7535	1	40	45.938	1.3	0.5893	1.0927	1...?
387	-0.21	-0.62	-0.41	0.64	0	31	35	0.21	0.43	0.836	-0.5392	0.7219	-0.7193	0	0.6457	1	35.484	45.329	1.129	0.5397	0.7927	0210?	1385	-0.62	-0.62	1	10	8	0.43	0.19	0.8225	0.82	-0.0592	0.7853	0.78	0.1108	0	0.9107	1	60	58.109	0.8	0.7086	0.6596	....?
388	0.44	0.29	-0.15	0.47	0	31	52	0.19	0.28	0.6504	-1.3693	0.6656	-1.1393	0	0.6076	1	32.258	44.144	1.6774	0.525	0.757	1110?	1386	0.29	0.29	1	10	16	0.28	0.08	0.5474	0.55	-1.0095	0.568	0.57	-0.7394	0	0.7284	1	30	36.08	1.6	0.5623	0.8274	..1.?
389	0.85	0.56	-0.29	0.46	0	31	63	0.2	0.26	0.7347	-0.8693	0.5253	-1.5695	0	0.6928	1	58.065	50.926	2.0323	0.5014	0.7834	1220?	1387	0.56	0.56	1	10	22	0.26	0.07	0.7276	0.73	-0.5293	0.7314	0.73	-0.4693	0	0.7322	1	10	26.335	2.2	0.5552	1.0415	....?
390	1.32	0.98	-0.34	0.48	0	31	74	0.22	0.26	1.5071	1.4315	1.0109	0.171	0	0.3462	1	54.839	60.23	2.3871	0.4611	0.9911	1331?	1388	0.98	0.98	1	10	28	0.26	0.07	1.2539	1.26	0.7013	1.0265	1.03	0.221	0	0.5982	1	30	37.54	2.8	0.4443	1.3753	....?
391	-1.24	-2.06	-0.82	0.91	0	31	17	0.28	0.63	1.1289	0.4811	0.7489	-0.3193	0	0.7291	1	70.968	61.983	0.5484	0.512	0.6758	0100?	1389	-2.06	-2.06	1	12	4	0.63	0.4	1.2421	1.24	0.5712	0.6426	0.64	0.1206	0	0.9218	1	91.667	77.425	0.3333	0.676	0.51	....?
392	0.15	-0.69	-0.84	0.65	1	31	44	0.19	0.46	0.7135	-1.1293	0.6049	-1.3394	0	0.7008	1	48.387	45.378	1.4194	0.5346	0.7802	1310?	1390	-0.7	-0.69	1	10	8	0.46	0.21	0.5689	0.57	-0.5294	0.4881	0.49	-0.2895	0	0.9335	1	70	63.216	0.8	0.7429	0.5202	....?
393	-0.26	-0.53	-0.27	0.6	0	31	34	0.21	0.39	0.7529	-0.8792	0.6795	-0.8393	0	0.7065	1	41.935	47.248	1.0968	0.5398	0.7444	0110?	1391	-0.53	-0.53	1	10	9	0.39	0.15	0.9343	0.93	0.1209	0.9117	0.91	0.2309	0	0.7766	1	40	53.946	0.9	0.6786	0.7899	....?
394	-0.59	-1.33	-0.74	0.81	0	31	27	0.23	0.58	0.8683	-0.3491	0.7729	-0.4292	0	0.6948	1	48.387	51.296	0.871	0.5367	0.7278	0200?	1392	-1.33	-1.33	1	10	5	0.58	0.33	0.7602	0.76	-0.1692	0.4753	0.47	-0.1295	0	0.9366	1	80	68.975	0.5	0.6904	0.4784	....?
395	0.37	-0.3	-0.67	0.56	1	31	50	0.19	0.37	0.5575	-1.8794	0.5789	-1.5194	0	0.6821	1	51.613	44.053	1.6129	0.5279	0.7002	1320?	1393	-0.3	-0.3	1	10	10	0.37	0.14	0.413	0.41	-0.9896	0.4189	0.42	-0.5696	0	0.907	1	60	45.144	1	0.673	0.543	....?
396	1.54	1.45	-0.09	0.57	0	31	78	0.25	0.32	1.6586	1.4517	0.8294	-0.1892	0	0.4109	1	74.194	64.072	2.5161	0.4437	0.9281	1321?	1394	1.45	1.45	1	10	31	0.32	0.1	1.4183	1.42	0.8314	0.6908	0.69	-0.3693	0	0.5166	1	60	45.501	3.1	0.2758	1.1876	1...?
397	0.81	0.87	0.06	0.47	0	31	62	0.2	0.27	0.533	-1.7895	0.6624	-1.0293	0	0.6351	1	54.839	50.771	2	0.5042	0.6704	0330?	1395	0.87	0.87	1	10	26	0.27	0.07	0.2478	0.25	-2.1598	0.2509	0.25	-1.2797	0	0.7288	1	60	46.036	2.6	0.5106	0.584	....?
398	-0.3	-0.66	-0.36	0.63	0	31	33	0.21	0.42	0.662	-1.2693	0.7554	-0.5692	0	0.6079	1	45.161	47.248	1.0645	0.5398	0.6903	1300?	1396	-0.66	-0.66	1	10	8	0.42	0.17	0.7006	0.7	-0.2893	0.651	0.65	-0.0593	0	0.8992	1	40	52.713	0.8	0.7012	0.636	....?
399	-0.54	-0.92	-0.38	0.73	0	31	28	0.23	0.5	0.8776	-0.3191	2.1254	2.1721	0	0.4777	1	41.935	51.448	0.9032	0.5376	0.7432	0001?	1397	-0.92	-0.92	1	10	7	0.5	0.25	0.4074	0.41	-0.9596	0.3589	0.36	-0.4496	0	0.9616	1	80	64.211	0.7	0.7366	0.4064	....?
400	-0.39	-0.69	-0.3	0.7	0	31	31	0.22	0.48	0.8264	-0.5392	0.7797	-0.4692	0	0.6893	1	54.839	48.158	1	0.5394	0.7524	1100?	1398	-0.69	-0.69	1	10	6	0.48	0.23	0.2977	0.3	-1.1497	0.2628	0.26	-0.4797	0	0.511	1	90	67.18	0.6	0.3605	0.3568	...0?
401	-1.16	-2.06	-0.9	0.91	0	31	18	0.28	0.63	1.3224	0.9913	1.0138	0.201	0	0.5967	1	58.065	61.048	0.5806	0.516	0.7506	0000?	1399	-2.06	-2.06	1	12	4	0.63	0.4	1.2417	1.25	0.5612	0.6412	0.64	0.1606	0	0.8946	1	91.667	77.486	0.3333	0.6705	0.5103	....?
402	0.22	0.13	-0.09	0.49	0	31	46	0.19	0.3	0.9601	-0.069	0.8464	-0.4092	0	0.608	1	38.71	42.833	1.4839	0.5327	0.9116	0220?	1400	0.13	0.13	1	10	15	0.3	0.09	1.0597	1.06	0.2911	0.98	0.98	0.181	0	0.6957	1	40	42.91	1.5	0.6262	1.0772	....?
403	-0.21	-0.33	-0.12	0.6	0	31	35	0.21	0.39	0.799	-0.6892	0.7537	-0.6092	0	0.6671	1	41.935	45.329	1.129	0.5397	0.775	1010?	1401	-0.33	-0.33	1	10	10	0.39	0.15	0.6664	0.66	-0.3493	0.5594	0.56	-0.2894	0	0.8758	1	60	53.571	1	0.7356	0.6559	....?
404	0.4	0.27	-0.13	0.47	0	31	51	0.19	0.28	0.7799	-0.7892	1.5948	1.7516	0	0.3315	1	35.484	44.071	1.6452	0.5265	0.8288	1330?	1402	0.27	0.27	1	10	18	0.28	0.08	0.4699	0.47	-1.2895	0.4437	0.44	-1.0396	0	0.797	1	30	33.156	1.8	0.6241	0.7844	....?
405	-1.01	-1.29	-0.28	0.79	0	31	20	0.26	0.53	0.8512	-0.3691	0.7114	-0.4693	0	0.717	1	67.742	60.187	0.6452	0.5229	0.6314	0310?	1403	-1.29	-1.29	1	10	6	0.53	0.28	1.3771	1.38	0.7714	1.042	1.04	0.421	0	0.8833	1	40	63.239	0.6	0.7161	0.6961	....?
406	0.37	-0.16	-0.53	0.54	0	31	50	0.19	0.35	0.8715	-0.4091	0.7745	-0.6892	0	0.6282	1	41.935	44.053	1.6129	0.5279	0.8754	1230?	1404	-0.16	-0.16	1	10	12	0.35	0.12	0.6605	0.66	-0.4493	0.5759	0.57	-0.3594	0	0.8241	1	50	41.602	1.2	0.6631	0.7383	.2..?
407	0.59	0.48	-0.11	0.45	0	31	56	0.19	0.26	0.5603	-1.7494	0.8469	-0.4092	0	0.5695	1	48.387	44.654	1.8065	0.5181	0.7001	1210?	1405	0.48	0.48	1	10	21	0.26	0.07	0.5121	0.51	-1.2295	0.5462	0.55	-0.9595	0	0.725	1	30	31.462	2.1	0.53	0.8841	....?
408	-1.01	-0.79	0.22	0.7	0	31	20	0.26	0.44	0.9271	-0.1191	0.8514	-0.1391	0	0.6442	1	61.29	60.187	0.6452	0.5229	0.659	0000?	1406	-0.79	-0.79	1	10	8	0.44	0.19	0.7218	0.72	-0.3093	0.6444	0.64	-0.0394	0	0.9176	1	50	60.327	0.8	0.7034	0.6098	....?
409	0.22	-0.45	-0.67	0.58	1	31	46	0.19	0.39	0.8226	-0.6292	0.7625	-0.7192	0	0.617	1	41.935	42.833	1.4839	0.5327	0.8438	1320?	1407	-0.45	-0.45	1	10	10	0.39	0.15	1.1719	1.17	0.4712	1.0161	1.01	0.331	0	0.5476	1	50	49.052	1	0.69	0.8812	....?
410	0.29	-0.14	-0.43	0.54	0	31	48	0.19	0.35	1.0538	0.2911	0.9619	-0.019	0	0.6079	1	41.935	44.238	1.5484	0.5304	0.9598	1230?	1408	-0.14	-0.14	1	10	12	0.35	0.12	0.6203	0.62	-0.5394	0.6581	0.66	-0.2293	0	0.7646	1	50	42.099	1.2	0.6572	0.7199	....?
411	0.85	0.77	-0.08	0.46	0	31	63	0.2	0.26	0.6839	-1.0893	0.6325	-1.1194	0	0.638	1	45.161	50.926	2.0323	0.5014	0.7558	1320?	1409	0.77	0.77	1	10	26	0.26	0.07	0.8728	0.87	-0.1291	0.9641	0.97	0.091	0	0.6677	1	30	38.383	2.6	0.4761	1.1257	....?
412	-0.39	-0.67	-0.28	0.62	0	31	31	0.22	0.4	0.9155	-0.1991	0.9594	0.031	0	0.5744	1	38.71	48.158	1	0.5394	0.792	0300?	1410	-0.67	-0.67	1	10	7	0.4	0.16	0.5078	0.51	-0.7495	0.5015	0.5	-0.2595	0	0.55	1	70	56.201	0.7	0.4671	0.557	....?
413	0.03	-0.19	-0.22	0.56	0	31	41	0.2	0.36	0.673	-1.3293	1.0728	0.3211	0	0.4007	1	45.161	45.68	1.3226	0.537	0.7463	0220?	1411	-0.19	-0.19	1	10	11	0.36	0.13	0.5863	0.59	-0.5794	0.5718	0.57	-0.3494	0	0.8365	1	30	42.768	1.1	0.656	0.6752	....?
414	-0.44	-0.45	-0.01	0.61	0	31	30	0.22	0.39	0.926	-0.1591	0.8517	-0.2491	0	0.6815	1	48.387	48.38	0.9677	0.539	0.7859	0200?	1412	-0.45	-0.45	1	10	10	0.39	0.15	1.2941	1.29	0.6413	1.1783	1.18	0.4912	0	0.7261	1	50	49.052	1	0.69	0.926	....?
415	0.18	-0.02	-0.2	0.52	0	31	45	0.19	0.33	0.8316	-0.5892	0.706	-0.9293	0	0.7257	1	48.387	43.577	1.4516	0.5337	0.8456	1220?	1413	-0.02	-0.02	1	10	13	0.33	0.11	0.7741	0.77	-0.2392	0.8076	0.81	-0.0392	0	0.8023	1	50	43.343	1.3	0.6398	0.8495	....?
416	0.97	1.02	0.05	0.46	0	31	66	0.2	0.26	0.8705	-0.3591	1.1989	0.6412	0	0.2648	1	38.71	50.541	2.129	0.4921	0.8376	0311?	1414	1.02	1.02	1	10	29	0.26	0.07	0.7999	0.8	-0.3692	1.0484	1.04	0.281	0	0.6811	1	30	43.707	2.9	0.4795	1.0757	....?
417	-0.13	-0.18	-0.05	0.55	0	31	37	0.2	0.35	0.6185	-1.5594	0.6319	-1.0794	0	0.6986	1	41.935	45.397	1.1935	0.5391	0.6948	0300?	1415	-0.18	-0.18	1	10	12	0.35	0.12	0.5516	0.55	-0.7194	0.5471	0.55	-0.3995	0	0.8472	1	50	40.566	1.2	0.668	0.6766	....?
418	-1.01	-1.54	-0.53	0.84	0	31	20	0.26	0.58	1.0557	0.2811	0.8763	-0.0891	0	0.6589	1	54.839	60.187	0.6452	0.5229	0.7032	0210?	1416	-1.55	-1.54	1	10	5	0.58	0.33	1.5886	1.58	1.0216	1.0782	1.08	0.4811	0	0.8801	1	60	66.432	0.5	0.7181	0.6895	....?
419	-0.88	-1.02	-0.14	0.75	0	31	22	0.25	0.5	0.6414	-1.1694	0.5834	-0.8694	0	0.7318	1	61.29	55.955	0.7097	0.5283	0.5718	0110?	1417	-1.02	-1.02	1	10	7	0.5	0.25	0.7987	0.8	-0.1592	0.6804	0.68	0.0307	0	0.9243	1	60	61.069	0.7	0.7179	0.5703	....?
420	0.48	0.44	-0.04	0.45	0	31	53	0.19	0.26	0.5765	-1.7294	0.606	-1.3994	0	0.6515	1	51.613	44.172	1.7097	0.5234	0.7126	1220?	1418	0.44	0.44	1	10	20	0.26	0.07	0.4203	0.42	-1.5396	0.4257	0.43	-1.3196	0	0.7712	1	30	34.57	2	0.5708	0.7745	.2..?
421	1.42	1.19	-0.23	0.51	0	31	76	0.23	0.28	1.8649	1.9819	1.0298	0.221	0	0.3492	1	58.065	61.211	2.4516	0.4524	1.0486	1331?	1419	1.19	1.19	1	10	28	0.28	0.08	1.3838	1.39	0.9514	1.0314	1.03	0.231	0	0.5327	1	30	42.278	2.8	0.3531	1.3288	1...?
422	-0.39	-0.89	-0.5	0.69	0	31	31	0.22	0.47	0.7487	-0.8493	1.0755	0.3211	0	0.4402	1	41.935	48.158	1	0.5394	0.7162	0220?	1420	-0.89	-0.89	1	10	7	0.47	0.22	0.8334	0.83	-0.0592	0.7651	0.77	0.1208	0	0.8669	1	60	60.046	0.7	0.704	0.6168	....?
423	-0.95	-1.81	-0.86	0.82	1	31	21	0.26	0.56	1.0953	0.3911	0.957	0.081	0	0.6226	1	51.613	56.303	0.6774	0.5258	0.732	1000?	1421	-1.81	-1.81	1	11	5	0.56	0.31	1.3099	1.31	0.6813	0.9473	0.95	0.3709	0	0.8021	1	45.455	66.278	0.4545	0.6466	0.6206	....?
424	0.85	0.85	0	0.46	0	31	63	0.2	0.26	0.6049	-1.4394	0.5521	-1.4494	0	0.6936	1	58.065	50.926	2.0323	0.5014	0.7108	1320?	1422	0.85	0.85	1	10	26	0.26	0.07	0.4237	0.43	-1.5196	0.4332	0.43	-1.3696	0	0.7352	1	40	38.68	2.6	0.4963	0.7973	.3..?
425	0.11	-0.03	-0.14	0.52	0	31	43	0.2	0.32	1.1567	0.6612	0.95	-0.0491	0	0.6735	1	51.613	45.396	1.3871	0.5355	0.989	0200?	1423	-0.03	-0.03	1	10	13	0.32	0.1	1.4572	1.46	0.9115	1.2765	1.28	0.5913	0	0.7072	1	60	42.618	1.3	0.6265	1.187	....?
426	0.29	0.48	0.19	0.45	0	31	48	0.19	0.26	0.5401	-1.9995	0.5695	-1.5494	0	0.6641	1	51.613	44.238	1.5484	0.5304	0.6871	1110?	1424	0.48	0.48	1	10	21	0.26	0.07	0.3806	0.38	-1.7396	0.3458	0.35	-1.6597	0	0.7416	1	50	31.462	2.1	0.53	0.7622	....?
427	2.44	2.68	0.24	1.12	0	31	87	0.42	0.7	1.1181	0.3911	0.9077	0.1609	0	0.1472	1	80.645	84.389	2.8065	0.3955	0.4569	1331?	1425	2.69	2.68	1	10	39	0.7	0.49	0.9595	0.95	0.281	1.3666	1.36	0.6614	0	-0.1232	1	80	82.292	3.9	0.0943	0.4424	....?
428	-0.76	-1.54	-0.78	0.82	0	31	24	0.24	0.58	1.2839	0.9313	0.9513	0.051	0	0.673	1	61.29	55.457	0.7742	0.5325	0.8407	0100?	1426	-1.54	-1.54	1	10	5	0.58	0.34	0.9675	0.97	0.151	0.6275	0.63	0.0806	0	0.905	1	60	66.572	0.5	0.7289	0.5363	....?
429	-0.59	-0.35	0.24	0.63	0	31	27	0.23	0.4	0.5678	-1.5694	0.5894	-0.9794	0	0.6476	1	58.065	51.296	0.871	0.5367	0.5886	1010?	1427	-0.35	-0.35	1	10	10	0.4	0.16	0.3277	0.33	-1.1497	0.3011	0.3	-0.7597	0	0.9395	1	50	54.56	1	0.782	0.4546	....?
430	0.81	0.67	-0.14	0.47	0	31	62	0.2	0.27	0.7226	-0.9293	0.6052	-1.2594	0	0.6415	1	48.387	50.771	2	0.5042	0.7806	1330?	1428	0.67	0.67	1	10	20	0.27	0.07	0.5637	0.56	-0.9294	0.4206	0.42	-1.2596	0	0.6824	1	50	35.112	2	0.5178	0.889	...0?
431	-0.09	-0.07	0.02	0.53	0	31	38	0.2	0.33	0.8338	-0.5692	0.7988	-0.4992	0	0.6797	1	38.71	45.684	1.2258	0.5387	0.8135	1310?	1429	-0.07	-0.07	1	10	13	0.33	0.11	0.6004	0.6	-0.6394	0.5796	0.58	-0.4094	0	0.8502	1	50	43.071	1.3	0.6548	0.7426	....?
432	-1.32	-1.54	-0.22	0.87	0	31	16	0.29	0.58	0.741	-0.7193	0.6148	-0.5994	0	0.6177	1	67.742	64.406	0.5161	0.5074	0.5325	0100?	1430	-1.54	-1.54	1	10	5	0.58	0.34	0.9675	0.97	0.151	0.6275	0.63	0.0806	0	0.905	1	60	66.572	0.5	0.7289	0.5363	....?
433	0.81	0.68	-0.13	0.46	0	31	62	0.2	0.26	0.5616	-1.6494	0.4381	-2.0196	0	0.714	1	67.742	50.771	2	0.5042	0.6882	1310?	1431	0.68	0.68	1	10	23	0.26	0.07	0.6644	0.66	-0.6993	0.5313	0.53	-1.0695	0	0.6681	1	40	34.303	2.3	0.5337	0.9857	....?
434	-0.76	-0.84	-0.08	0.72	0	31	24	0.24	0.48	0.939	-0.0891	0.8438	-0.2092	0	0.5961	1	54.839	55.457	0.7742	0.5325	0.719	1100?	1432	-0.84	-0.84	1	10	7	0.48	0.23	0.8988	0.9	0.0609	0.7827	0.78	0.1308	0	0.8204	1	50	62.929	0.7	0.6454	0.6232	1...?
435	-0.35	-0.84	-0.49	0.72	0	31	32	0.21	0.51	1.0356	0.221	1.057	0.2711	0	0.4411	1	38.71	48.225	1.0323	0.5397	0.8531	0100?	1433	-0.84	-0.84	1	10	5	0.51	0.26	0.8738	0.88	0.1309	0.5425	0.54	0.0105	0	0.3923	1	80	67.486	0.5	0.3191	0.5817	...0?
436	-0.82	-0.78	0.04	0.69	0	31	23	0.25	0.44	0.7205	-0.8593	0.5718	-0.9294	0	0.7038	1	67.742	55.738	0.7419	0.5305	0.6181	0200?	1434	-0.78	-0.78	1	10	8	0.44	0.19	0.2395	0.24	-1.6698	0.2424	0.24	-0.7398	0	0.9439	1	90	60.105	0.8	0.7	0.353	....?
437	-1.01	-0.79	0.22	0.7	0	31	20	0.26	0.44	0.818	-0.4792	0.7592	-0.3492	0	0.6806	1	58.065	60.187	0.6452	0.5229	0.619	0000?	1435	-0.79	-0.79	1	10	8	0.44	0.19	0.6104	0.61	-0.5494	0.5798	0.58	-0.1294	0	0.9353	1	50	60.327	0.8	0.7034	0.5607	....?
438	0.22	-0.67	-0.89	0.63	1	31	46	0.19	0.44	0.91	-0.2591	1.4944	1.4715	0	0.3242	1	29.032	42.833	1.4839	0.5327	0.8875	0301?	1436	-0.67	-0.67	1	10	8	0.44	0.2	0.4523	0.45	-0.8395	0.3853	0.39	-0.4696	0	0.7579	1	70	60.137	0.8	0.7023	0.4795	....?
439	-0.05	-0.18	-0.13	0.55	0	31	39	0.2	0.35	0.6803	-1.2793	0.5919	-1.2894	0	0.6885	1	54.839	45.519	1.2581	0.5383	0.7405	0210?	1437	-0.18	-0.18	1	10	12	0.35	0.12	0.3823	0.38	-1.1996	0.3648	0.36	-0.7796	0	0.8831	1	50	40.566	1.2	0.668	0.5632	....?
440	-1.7	-1.58	0.12	0.9	0	31	12	0.33	0.57	0.7567	-0.5892	0.6972	-0.2893	0	0.5892	1	77.419	68.705	0.3871	0.4833	0.47	1100?	1438	-1.58	-1.58	1	10	5	0.57	0.33	1.1202	1.12	0.3911	0.7877	0.79	0.2408	0	0.9072	1	60	65.734	0.5	0.7049	0.5827	....?
441	1.22	1.18	-0.04	0.48	0	31	72	0.21	0.27	0.8288	-0.4892	0.6463	-0.8294	0	0.6508	1	51.613	57.554	2.3226	0.4695	0.7639	1310?	1439	1.18	1.18	1	10	29	0.27	0.07	0.6335	0.63	-0.8694	0.488	0.49	-0.8895	0	0.5437	1	30	43.285	2.9	0.3753	0.9256	....?
442	0.26	-0.03	-0.29	0.53	0	31	47	0.19	0.34	0.6453	-1.4494	0.6553	-1.1593	0	0.6896	1	54.839	44.156	1.5161	0.5316	0.7494	0210?	1440	-0.03	-0.03	1	10	12	0.34	0.11	0.8611	0.86	-0.0491	0.7349	0.73	-0.1593	0	0.7308	1	40	45.739	1.2	0.603	0.8714	0...?
443	1.01	0.71	-0.3	0.46	0	31	67	0.2	0.26	1.079	0.3611	0.8111	-0.4192	0	0.6139	1	51.613	52.148	2.1613	0.4887	0.9254	1330?	1441	0.71	0.71	1	10	24	0.26	0.07	0.7195	0.72	-0.5393	0.717	0.72	-0.5293	0	0.7204	1	10	28.952	2.4	0.5232	1.0405	....?
444	-0.13	-0.69	-0.56	0.66	0	31	37	0.2	0.46	0.6608	-1.3493	0.6345	-1.0694	0	0.7271	1	48.387	45.397	1.1935	0.5391	0.7182	1100?	1442	-0.7	-0.69	1	10	8	0.46	0.21	0.8399	0.84	-0.0292	0.6733	0.67	-0.0193	0	0.9235	1	50	63.216	0.8	0.7429	0.6321	....?
445	-0.13	-0.52	-0.39	0.63	0	31	37	0.2	0.43	1.0464	0.261	0.9519	-0.019	0	0.6687	1	41.935	45.397	1.1935	0.5391	0.9038	1210?	1443	-0.52	-0.52	1	10	9	0.43	0.19	1.6691	1.67	1.0417	1.2837	1.28	0.5913	0	0.7968	1	60	59.531	0.9	0.793	0.9498	....?
446	-0.49	-1.08	-0.59	0.72	0	31	29	0.22	0.5	0.9507	-0.069	0.8542	-0.2291	0	0.7252	1	41.935	51.177	0.9355	0.5384	0.7851	1100?	1444	-1.08	-1.08	1	10	6	0.5	0.25	1.0278	1.03	0.281	0.8693	0.87	0.2709	0	0.8828	1	60	65.936	0.6	0.7304	0.6378	....?
447	-1.7	-1.35	0.35	0.88	0	31	12	0.33	0.55	1.4361	1.1614	0.9255	0.1109	0	0.5139	1	74.194	68.705	0.3871	0.4833	0.6475	0110?	1445	-1.35	-1.35	1	10	6	0.55	0.3	1.429	1.43	0.8514	1.0528	1.05	0.4311	0	0.9227	1	50	63.056	0.6	0.7002	0.6909	....?
448	-0.7	-1.1	-0.4	0.76	0	31	25	0.24	0.52	0.8395	-0.4392	0.6382	-0.7794	0	0.7103	1	61.29	53.147	0.8065	0.5341	0.6921	0000?	1446	-1.1	-1.1	1	10	6	0.52	0.28	0.6362	0.64	-0.4394	0.4675	0.47	-0.2295	0	0.847	1	80	64.153	0.6	0.6449	0.481	....?
449	0.74	0.57	-0.17	0.45	0	31	60	0.19	0.26	0.8285	-0.5192	1.0478	0.251	0	0.4655	1	48.387	45.677	1.9355	0.5094	0.8424	1211?	1447	0.57	0.57	1	10	21	0.26	0.07	0.9521	0.95	0.041	1.261	1.26	0.6713	0	0.5871	1	30	28.61	2.1	0.5345	1.1932	....?
450	-0.05	-0.18	-0.13	0.55	0	31	39	0.2	0.35	0.6464	-1.4494	0.6866	-0.9093	0	0.6257	1	48.387	45.519	1.2581	0.5383	0.7218	0200?	1448	-0.18	-0.18	1	10	12	0.35	0.12	0.5029	0.5	-0.8495	0.4874	0.49	-0.5195	0	0.8603	1	50	40.566	1.2	0.668	0.646	....?
451	0.03	0.13	0.1	0.5	0	31	41	0.2	0.3	0.9442	-0.1291	0.8831	-0.2491	0	0.6785	1	32.258	45.68	1.3226	0.537	0.884	1300?	1449	0.13	0.13	1	10	15	0.3	0.09	0.8096	0.81	-0.2192	0.6703	0.67	-0.3693	0	0.7834	1	40	42.91	1.5	0.6262	0.9415	....?
452	-0.54	-0.45	0.09	0.62	0	31	28	0.23	0.39	0.9139	-0.1891	0.9913	0.121	0	0.6193	1	41.935	51.448	0.9032	0.5376	0.7584	1100?	1450	-0.45	-0.45	1	10	10	0.39	0.15	1.3593	1.36	0.7314	1.1248	1.12	0.4411	0	0.7997	1	40	49.052	1	0.69	0.949	....?
453	-1.32	-2.5	-1.18	1.02	1	31	16	0.29	0.73	1.3777	1.1014	0.9876	0.171	0	0.642	1	61.29	64.406	0.5161	0.5074	0.7261	0300?	1451	-2.5	-2.5	1	13	3	0.73	0.53	1.0316	1.03	0.281	1.5995	1.59	0.8316	0	0.8434	1	84.615	84.634	0.2308	0.676	0.3848	....?
454	0.93	1.06	0.13	0.47	0	31	65	0.2	0.27	0.7365	-0.8693	0.5791	-1.2794	0	0.6139	1	58.065	50.515	2.0968	0.4954	0.7756	1210?	1452	1.06	1.06	1	10	27	0.27	0.07	0.6847	0.68	-0.7193	0.5017	0.5	-0.5695	0	0.6054	1	50	42.418	2.7	0.4785	0.9872	....?
455	2.28	1.89	-0.39	0.85	0	31	86	0.38	0.47	0.8914	-0.0191	0.6792	-0.2193	0	0.6071	1	80.645	81.435	2.7742	0.4036	0.4438	1330?	1453	1.9	1.89	1	10	33	0.47	0.22	0.7924	0.79	0.0808	0.6982	0.69	-0.0293	0	0.4335	1	70	60.308	3.3	0.2117	0.6031	....?
456	0.81	0.55	-0.26	0.45	0	31	62	0.2	0.25	0.7036	-0.9993	0.9615	0.001	0	0.4855	1	61.29	50.771	2	0.5042	0.7702	1220?	1454	0.55	0.55	1	10	22	0.25	0.06	0.6903	0.69	-0.6493	0.6475	0.65	-0.6894	0	0.7024	1	40	28.939	2.2	0.5184	1.0339	....?
457	0.03	0.08	0.05	0.51	0	31	41	0.2	0.31	1.0381	0.231	1.0003	0.111	0	0.6391	1	41.935	45.68	1.3226	0.537	0.9269	1300?	1455	0.08	0.08	1	10	14	0.31	0.1	0.61	0.61	-0.6694	0.5614	0.56	-0.5594	0	0.7267	1	50	43.43	1.4	0.6222	0.7918	....?
458	-1.01	-1.52	-0.51	0.82	0	31	20	0.26	0.56	0.761	-0.6892	0.6768	-0.5593	0	0.6169	1	64.516	60.187	0.6452	0.5229	0.597	0100?	1456	-1.8	-1.52	1	15	4	0.56	0.25	1.0361	1.76	0.261	0.5507	0.89	0.0306	0	0.4454	1	86.667	76.223	0.2667	0.2754	0.4729	...0?
459	-0.44	-0.95	-0.51	0.68	0	31	30	0.22	0.46	0.9031	-0.2391	0.982	0.091	0	0.5228	1	45.161	48.38	0.9677	0.539	0.7761	0200?	1457	-0.95	-0.95	1	10	8	0.46	0.21	2.9745	2.97	2.503	4.5479	4.54	2.2045	0	-0.0669	1	40	59.052	0.8	0.7131	1.1771	....?
460	-0.59	-1.13	-0.54	0.75	0	31	27	0.23	0.52	0.6765	-1.0893	0.6299	-0.8494	0	0.7021	1	45.161	51.296	0.871	0.5367	0.6424	1200?	1458	-1.13	-1.13	1	10	6	0.52	0.27	0.5169	0.52	-0.7195	0.4129	0.41	-0.2996	0	0.9502	1	80	63.494	0.6	0.7188	0.4354	....?
461	-0.44	-0.47	-0.03	0.66	0	31	30	0.22	0.44	0.7138	-0.9793	0.6087	-0.9894	0	0.7073	1	51.613	48.38	0.9677	0.539	0.69	0110?	1459	-0.47	-0.47	1	10	7	0.44	0.19	0.315	0.31	-1.0897	0.2823	0.28	-0.5497	0	0.5392	1	70	61.04	0.7	0.3786	0.4019	...0?
462	0.74	0.9	0.16	0.46	0	31	60	0.19	0.27	1.1852	0.6912	0.9993	0.111	0	0.5819	1	38.71	45.677	1.9355	0.5094	1.0076	1300?	1460	0.9	0.9	1	10	28	0.27	0.07	1.077	1.08	0.3211	0.8999	0.9	-0.0091	0	0.5947	1	40	43.969	2.8	0.4605	1.235	....?
463	-0.59	-0.85	-0.26	0.68	0	31	27	0.23	0.45	0.8325	-0.4692	0.7279	-0.5593	0	0.7103	1	45.161	51.296	0.871	0.5367	0.7126	1100?	1461	-0.85	-0.85	1	10	7	0.45	0.21	0.5746	0.57	-0.4994	0.4705	0.47	-0.2595	0	0.8954	1	70	64.522	0.7	0.7173	0.5269	....?
464	0.18	-0.06	-0.24	0.5	0	31	45	0.19	0.31	0.964	-0.049	2.0411	2.652	0	0.2275	1	38.71	43.577	1.4516	0.5337	0.9104	0321?	1462	-0.06	-0.06	1	10	13	0.31	0.09	0.7759	0.77	-0.3092	0.8276	0.83	0.0008	0	0.8242	1	40	41.416	1.3	0.6202	0.9128	....?
465	0.63	0.54	-0.09	0.45	0	31	57	0.19	0.26	0.8078	-0.6192	0.7915	-0.6092	0	0.5656	1	38.71	44.722	1.8387	0.5161	0.839	0320?	1463	0.54	0.54	1	10	22	0.26	0.07	0.6793	0.68	-0.6593	0.6147	0.62	-0.7294	0	0.7722	1	20	30.612	2.2	0.5919	0.9949	....?
466	0.07	0.04	-0.03	0.52	0	31	42	0.2	0.32	1.0389	0.231	1.022	0.181	0	0.6031	1	35.484	45.703	1.3548	0.5363	0.9326	1300?	1464	0.04	0.04	1	10	14	0.32	0.1	0.5908	0.59	-0.7094	0.5901	0.59	-0.4694	0	0.8301	1	50	43.155	1.4	0.6408	0.7716	....?
467	-1.5	-1.58	-0.08	0.91	0	31	14	0.31	0.6	1.5393	1.4315	1.1824	0.4912	0	0.5193	1	61.29	65.722	0.4516	0.4967	0.7213	0100?	1465	-1.58	-1.58	1	10	4	0.6	0.36	1.756	1.76	1.2118	1.7253	1.73	0.9017	0	-0.2515	1	50	68.439	0.4	0.4983	0.7021	....?
468	-0.13	-0.55	-0.42	0.6	0	31	37	0.2	0.4	0.952	-0.089	0.8015	-0.4792	0	0.6209	1	48.387	45.397	1.1935	0.5391	0.862	1100?	1466	-0.55	-0.55	1	10	9	0.4	0.16	1.0633	1.06	0.3111	0.9487	0.95	0.2709	0	0.7771	1	30	54.469	0.9	0.6821	0.8066	....?
469	0.48	0.33	-0.15	0.45	0	31	53	0.19	0.26	0.8468	-0.4892	0.7545	-0.7692	0	0.5888	1	48.387	44.172	1.7097	0.5234	0.8636	1210?	1467	0.33	0.33	1	10	18	0.26	0.07	0.6455	0.65	-0.7994	0.6075	0.61	-0.6894	0	0.7061	1	40	32.054	1.8	0.5567	0.9591	....?
470	-0.39	-0.37	0.02	0.6	0	31	31	0.22	0.38	0.9316	-0.1391	0.806	-0.3892	0	0.6902	1	51.613	48.158	1	0.5394	0.7989	0300?	1468	-0.37	-0.37	1	10	11	0.38	0.14	0.5201	0.52	-0.7495	0.477	0.48	-0.4295	0	0.8909	1	50	48.743	1.1	0.7141	0.6029	....?
471	-1.24	-1.28	-0.04	0.8	0	31	17	0.28	0.52	0.8791	-0.2591	0.6473	-0.5494	0	0.7004	1	61.29	61.983	0.5484	0.512	0.5964	0100?	1469	-1.28	-1.28	1	10	6	0.52	0.28	0.6973	0.7	-0.3593	0.5916	0.59	-0.0294	0	0.8297	1	60	63.92	0.6	0.7079	0.5033	....?
472	-1.32	-1.65	-0.33	0.87	0	31	16	0.29	0.58	1.1471	0.5211	0.8488	-0.0892	0	0.4369	1	64.516	64.406	0.5161	0.5074	0.6625	0200?	1470	-1.65	-1.65	1	10	5	0.58	0.33	0.8824	0.88	-0.0191	0.5443	0.54	-0.0295	0	0.6403	1	80	66.624	0.5	0.6831	0.5161	....?
473	-0.65	-0.72	-0.07	0.7	0	31	26	0.23	0.47	1.1128	0.4511	0.8994	-0.0891	0	0.6792	1	48.387	51.53	0.8387	0.5355	0.8106	0100?	1471	-0.72	-0.72	1	10	8	0.47	0.22	1.3603	1.36	0.7014	1.0366	1.04	0.381	0	0.915	1	60	64.535	0.8	0.7989	0.791	....?
474	0.15	-0.3	-0.45	0.55	0	31	44	0.19	0.36	0.6442	-1.4694	0.6453	-1.1694	0	0.6945	1	45.161	45.378	1.4194	0.5346	0.7414	0120?	1472	-0.3	-0.3	1	10	11	0.36	0.13	0.5845	0.58	-0.6194	0.5172	0.52	-0.3895	0	0.8684	1	60	45.174	1.1	0.6754	0.6625	....?
475	-0.82	-0.67	0.15	0.69	0	31	23	0.25	0.44	0.8709	-0.3191	0.8795	-0.1091	0	0.5259	1	51.613	55.738	0.7419	0.5305	0.6796	1000?	1473	-0.67	-0.67	1	10	8	0.44	0.2	0.863	0.86	0.0009	0.8524	0.85	0.1809	0	0.7445	1	70	60.137	0.8	0.7023	0.6624	....?
476	1.68	1.47	-0.21	0.59	0	31	80	0.27	0.32	1.7514	1.4818	1.1578	0.4612	0	0.2389	1	61.29	66.092	2.5806	0.4349	0.8818	1321?	1474	1.47	1.47	1	10	33	0.32	0.1	1.2655	1.26	0.6113	1.0558	1.05	0.2911	0	0.3611	1	30	44.466	3.3	0.2712	1.1272	....?
477	-0.44	-0.85	-0.41	0.7	0	31	30	0.22	0.48	0.8288	-0.5192	0.6887	-0.7293	0	0.6936	1	54.839	48.38	0.9677	0.539	0.7435	0210?	1475	-0.85	-0.85	1	10	7	0.48	0.23	0.6028	0.6	-0.4894	0.4881	0.49	-0.2495	0	0.8386	1	70	62.734	0.7	0.6476	0.5097	....?
478	0.55	0.61	0.06	0.44	0	31	55	0.19	0.25	0.6715	-1.2293	0.5764	-1.5094	0	0.6473	1	58.065	44.557	1.7742	0.52	0.7676	1220?	1476	0.61	0.61	1	10	23	0.25	0.06	0.7356	0.74	-0.5093	0.6569	0.66	-0.6693	0	0.5776	1	40	29.163	2.3	0.5064	1.0731	....?
479	0.89	0.7	-0.19	0.46	0	31	64	0.2	0.26	1.007	0.121	0.9124	-0.1391	0	0.6865	1	48.387	50.793	2.0645	0.4985	0.9124	1310?	1477	0.7	0.7	1	10	25	0.26	0.07	0.9773	0.98	0.111	1.2319	1.23	0.6112	0	0.6714	1	40	30.734	2.5	0.4906	1.1924	....?
480	-0.35	-0.88	-0.53	0.69	0	31	32	0.21	0.48	0.7048	-1.0493	0.705	-0.7193	0	0.6235	1	51.613	48.225	1.0323	0.5397	0.7037	1110?	1478	-0.88	-0.88	1	10	7	0.48	0.23	0.452	0.45	-0.8595	0.4175	0.42	-0.3496	0	0.9014	1	80	61.24	0.7	0.7125	0.4429	....?
481	-1.6	-2.05	-0.45	0.95	0	31	13	0.32	0.63	1.3841	1.0714	0.9778	0.181	0	0.5241	1	64.516	66.197	0.4194	0.4904	0.6604	0000?	1479	-2.05	-2.05	1	13	4	0.63	0.4	1.4457	1.45	0.8314	0.7402	0.74	0.2107	0	0.8447	1	76.923	79.218	0.3077	0.6076	0.5297	0...?
482	-0.54	-0.45	0.09	0.64	0	31	28	0.23	0.41	0.4196	-2.3796	0.4191	-1.6496	0	0.7409	1	67.742	51.448	0.9032	0.5376	0.5139	0100?	1480	-0.45	-0.45	1	10	9	0.41	0.17	0.5154	0.52	-0.6695	0.5451	0.55	-0.2795	0	0.7693	1	40	51.199	0.9	0.6409	0.5514	....?
483	0.26	-0.24	-0.5	0.53	0	31	47	0.19	0.34	0.9568	-0.079	1.4791	1.4515	0	0.4326	1	45.161	44.156	1.5161	0.5316	0.9125	1211?	1481	-0.24	-0.24	1	10	11	0.34	0.12	1.2601	1.26	0.6213	1.2681	1.27	0.5713	0	0.7003	1	30	43.042	1.1	0.6463	1.0461	....?
484	0.03	-0.31	-0.34	0.57	0	31	41	0.2	0.37	0.9042	-0.2891	1.2835	0.8913	0	0.4004	1	48.387	45.68	1.3226	0.537	0.8651	1310?	1482	-0.31	-0.31	1	10	11	0.37	0.13	0.5941	0.59	-0.5894	0.5301	0.53	-0.3595	0	0.8582	1	40	45.257	1.1	0.6798	0.6649	....?
485	0.55	0.05	-0.5	0.5	0	31	55	0.19	0.31	0.7047	-1.0793	0.6976	-0.9893	0	0.6142	1	45.161	44.557	1.7742	0.52	0.7864	0220?	1483	0.05	0.05	1	10	13	0.31	0.1	0.646	0.65	-0.5594	0.6846	0.69	-0.2893	0	0.8184	1	40	43.202	1.3	0.6141	0.8101	....?
486	-1.6	-1.59	0.01	0.9	0	31	13	0.32	0.58	0.9275	-0.0791	0.6426	-0.4394	0	0.6634	1	74.194	66.197	0.4194	0.4904	0.5407	0100?	1484	-1.59	-1.59	1	10	5	0.58	0.34	1.4667	1.46	0.8915	1.0214	1.02	0.431	0	0.8947	1	60	65.103	0.5	0.7113	0.6603	....?
487	-0.88	-0.46	0.42	0.65	0	31	22	0.25	0.4	0.6797	-1.0093	0.6453	-0.6894	0	0.6679	1	48.387	55.955	0.7097	0.5283	0.5887	0100?	1485	-0.47	-0.46	1	10	10	0.4	0.16	0.4896	0.49	-0.7995	0.4495	0.45	-0.4296	0	0.892	1	40	50.804	1	0.7018	0.5559	....?
488	-0.26	-0.79	-0.53	0.65	0	31	34	0.21	0.44	0.8989	-0.2791	0.8369	-0.3392	0	0.6523	1	41.935	47.248	1.0968	0.5398	0.8134	0200?	1486	-0.79	-0.79	1	10	8	0.44	0.19	0.5338	0.53	-0.7295	0.481	0.48	-0.2695	0	0.8979	1	70	60.327	0.8	0.7034	0.5244	....?
489	0.07	-0.45	-0.52	0.59	0	31	42	0.2	0.39	0.6848	-1.2693	0.6507	-1.1093	0	0.6698	1	48.387	45.703	1.3548	0.5363	0.7571	1310?	1487	-0.45	-0.45	1	10	10	0.39	0.15	0.6883	0.69	-0.3693	0.6788	0.68	-0.0793	0	0.8196	1	20	49.052	1	0.69	0.6753	....?
490	-0.21	-1.14	-0.93	0.76	1	31	35	0.21	0.55	0.8874	-0.3291	0.9077	-0.1391	0	0.5709	1	35.484	45.329	1.129	0.5397	0.8168	1220?	1488	-1.14	-1.14	1	10	5	0.55	0.3	1.0493	1.05	0.291	1.0508	1.05	0.4211	0	0.1277	1	50	65.392	0.5	0.5934	0.5875	....?
491	-0.26	-0.89	-0.63	0.67	0	31	34	0.21	0.46	0.8449	-0.4892	0.8023	-0.4392	0	0.5936	1	48.387	47.248	1.0968	0.5398	0.7886	0210?	1489	-0.89	-0.89	1	10	7	0.46	0.21	0.6111	0.61	-0.3994	0.5501	0.55	-0.1294	0	0.8821	1	60	59.874	0.7	0.7044	0.5366	....?
492	0.89	0.61	-0.28	0.45	0	31	64	0.2	0.25	0.6032	-1.4494	0.9946	0.101	0	0.4741	1	45.161	50.793	2.0645	0.4985	0.7061	1310?	1490	0.61	0.61	1	10	23	0.25	0.06	0.2236	0.22	-2.5198	0.2288	0.23	-2.3198	0	0.7639	1	60	29.163	2.3	0.5064	0.5916	....?
493	0.81	0.53	-0.28	0.47	0	31	62	0.2	0.27	0.5692	-1.6094	0.5355	-1.5595	0	0.6381	1	64.516	50.771	2	0.5042	0.6928	1230?	1491	0.53	0.53	1	10	20	0.27	0.07	0.5199	0.52	-1.1395	0.4848	0.48	-1.0095	0	0.7702	1	40	39.026	2	0.6065	0.8582	....?
494	-1.7	-1.7	0	0.88	0	31	12	0.33	0.55	1.1087	0.4111	0.783	-0.1292	0	0.5765	1	64.516	68.705	0.3871	0.4833	0.5689	0000?	1492	-1.7	-1.7	1	12	5	0.55	0.3	1.1688	1.17	0.4712	0.8434	0.84	0.2408	0	0.9437	1	75	70.336	0.4167	0.6482	0.5671	....?
495	-0.39	-0.45	-0.06	0.61	0	31	31	0.22	0.39	0.7513	-0.8392	0.8302	-0.3192	0	0.5311	1	48.387	48.158	1	0.5394	0.7174	1200?	1493	-0.45	-0.45	1	10	10	0.39	0.15	0.7606	0.76	-0.2292	0.614	0.61	-0.1694	0	0.8548	1	60	49.052	1	0.69	0.7099	....?
496	-0.39	-0.46	-0.07	0.62	0	31	31	0.22	0.4	0.6461	-1.2994	0.6954	-0.7293	0	0.63	1	61.29	48.158	1	0.5394	0.6653	0000?	1494	-0.47	-0.46	1	10	10	0.4	0.16	0.3376	0.34	-1.2297	0.3298	0.33	-0.6697	0	0.9554	1	80	50.804	1	0.7018	0.4617	....?
497	-0.35	-0.21	0.14	0.57	0	31	32	0.21	0.36	1.0023	0.101	0.7582	-0.5492	0	0.6552	1	35.484	48.225	1.0323	0.5397	0.8392	0020?	1495	-0.21	-0.21	1	10	11	0.36	0.13	0.6724	0.67	-0.4093	0.6425	0.64	-0.2194	0	0.7775	1	30	41.277	1.1	0.651	0.7289	..2.?
498	-0.17	-0.45	-0.28	0.6	0	31	36	0.21	0.39	0.562	-1.8394	0.5382	-1.4295	0	0.6878	1	48.387	45.383	1.1613	0.5395	0.6564	0110?	1496	-0.45	-0.45	1	10	10	0.39	0.15	0.6359	0.63	-0.4894	0.533	0.53	-0.2995	0	0.874	1	60	49.052	1	0.69	0.6491	....?
499	-0.26	-0.11	0.15	0.56	0	31	34	0.21	0.35	0.5337	-1.9395	0.5504	-1.3194	0	0.7018	1	48.387	47.248	1.0968	0.5398	0.6268	0210?	1497	-0.11	-0.11	1	10	11	0.35	0.12	0.4297	0.43	-0.9796	0.4121	0.41	-0.7296	0	0.877	1	60	44.907	1.1	0.6044	0.589	....?
500	-1.01	-1.27	-0.26	0.78	0	31	20	0.26	0.52	1.0079	0.131	0.8255	-0.1992	0	0.5841	1	58.065	60.187	0.6452	0.5229	0.6871	0100?	1498	-1.27	-1.27	1	10	6	0.52	0.27	0.7693	0.77	-0.1692	0.584	0.58	-0.0194	0	0.9608	1	60	64.133	0.6	0.7072	0.5301	....?
501	0.81	0.56	-0.25	0.47	0	31	62	0.2	0.27	1.663	1.9517	1.2181	0.7212	0	0.5719	1	38.71	50.771	2	0.5042	1.1842	1320?	1499	0.56	0.56	1	10	23	0.27	0.07	2.1457	2.15	2.0421	2.0546	2.05	1.8421	0	0.5195	1	20	32.053	2.3	0.5262	1.7476	.3..?
502	-0.17	-0.26	-0.09	0.58	0	31	36	0.21	0.37	0.6941	-1.1693	0.7242	-0.7293	0	0.5847	1	35.484	45.383	1.1613	0.5395	0.7294	0120?	1500	-0.26	-0.26	1	10	11	0.37	0.13	0.3559	0.36	-1.1996	0.3572	0.36	-0.7296	0	0.8987	1	50	46.922	1.1	0.6738	0.5133	....?
503	0.44	0.5	0.06	0.45	0	31	52	0.19	0.26	0.7314	-0.9893	0.6896	-1.0393	0	0.6606	1	51.613	44.144	1.6774	0.525	0.8028	1210?	1501	0.5	0.5	1	10	21	0.26	0.07	0.7384	0.74	-0.4993	0.6778	0.68	-0.5893	0	0.7192	1	40	32.966	2.1	0.568	1.0389	....?
504	-0.95	-2.13	-1.18	0.89	1	31	21	0.26	0.63	1.5796	1.6316	1.3559	0.8214	0	0.5084	1	45.161	56.303	0.6774	0.5258	0.8791	0000?	1502	-2.13	-2.13	1	14	3	0.63	0.4	0.9591	0.96	0.141	1.8498	1.85	0.9518	0	-0.0008	1	85.714	80.866	0.2143	0.2266	0.4124	...0?
505	0.15	-0.07	-0.22	0.53	0	31	44	0.19	0.34	0.6219	-1.5894	0.6261	-1.2494	0	0.6916	1	54.839	45.378	1.4194	0.5346	0.7284	0310?	1503	-0.07	-0.07	1	10	12	0.34	0.11	1.0264	1.03	0.241	0.9645	0.97	0.211	0	0.6509	1	40	45.303	1.2	0.6381	0.9486	....?
506	-0.7	-1	-0.3	0.72	0	31	25	0.24	0.48	0.7687	-0.6992	0.7015	-0.5993	0	0.6713	1	54.839	53.147	0.8065	0.5341	0.6623	0200?	1504	-1	-1	1	10	7	0.48	0.23	0.6771	0.68	-0.3993	0.5509	0.55	-0.1294	0	0.9204	1	60	61.413	0.7	0.7101	0.544	.2..?
507	1.18	1.13	-0.05	0.48	0	31	71	0.21	0.27	1.0331	0.211	0.9422	-0.0091	0	0.3576	1	58.065	56.827	2.2903	0.4736	0.8663	1321?	1505	1.13	1.13	1	10	29	0.27	0.07	1.1015	1.11	0.3811	1.105	1.11	0.3711	0	0.4611	1	50	38.468	2.9	0.3972	1.2354	....?
508	0.63	0.48	-0.15	0.45	0	31	57	0.19	0.26	1.1528	0.6012	0.9454	-0.0691	0	0.5577	1	32.258	44.722	1.8387	0.5161	1.0022	0110?	1506	0.48	0.48	1	10	21	0.26	0.07	1.2943	1.29	0.7613	1.2379	1.24	0.6112	0	0.6388	1	20	31.462	2.1	0.53	1.4055	....?
509	-0.88	-0.85	0.03	0.73	0	31	22	0.25	0.48	0.8587	-0.3491	0.8018	-0.2792	0	0.6614	1	51.613	55.955	0.7097	0.5283	0.6617	1000?	1507	-0.85	-0.85	1	10	7	0.48	0.23	0.9484	0.95	0.1409	0.779	0.78	0.1208	0	0.7951	1	70	62.734	0.7	0.6476	0.6393	....?
510	1.32	1.03	-0.29	0.48	0	31	74	0.22	0.26	1.1177	0.4511	0.6136	-0.8694	0	0.6738	1	64.516	60.23	2.3871	0.4611	0.8535	1320?	1508	1.03	1.03	1	10	28	0.26	0.07	0.8252	0.82	-0.3292	0.7236	0.72	-0.4693	0	0.6126	1	40	34.666	2.8	0.3979	1.1195	....?
511	-0.3	-0.07	0.23	0.54	0	31	33	0.21	0.33	1.0093	0.131	0.8742	-0.2191	0	0.6584	1	35.484	47.248	1.0645	0.5398	0.8523	1100?	1509	-0.07	-0.07	1	10	13	0.33	0.11	0.6118	0.61	-0.6094	0.5534	0.55	-0.4594	0	0.8263	1	50	43.071	1.3	0.6548	0.7496	....?
512	-0.95	-1.16	-0.21	0.77	0	31	21	0.26	0.51	0.8575	-0.3491	0.7386	-0.4193	0	0.6965	1	58.065	56.303	0.6774	0.5258	0.6477	0120?	1510	-1.16	-1.16	1	10	6	0.51	0.26	0.5594	0.56	-0.6094	0.4505	0.45	-0.2295	0	0.9571	1	70	60.907	0.6	0.7072	0.463	....?
513	-0.3	-0.85	-0.55	0.69	0	31	33	0.21	0.48	1.0543	0.2811	1.1704	0.5512	0	0.4223	1	45.161	47.248	1.0645	0.5398	0.8711	1220?	1511	-0.85	-0.85	1	10	7	0.48	0.23	0.8961	0.9	0.0609	0.8239	0.83	0.1708	0	0.6862	1	50	62.734	0.7	0.6476	0.6214	....?
514	0.22	-0.94	-1.16	0.72	1	31	46	0.19	0.53	0.7906	-0.7692	0.7438	-0.7893	0	0.6828	1	35.484	42.833	1.4839	0.5327	0.8272	1320?	1512	-0.95	-0.94	1	10	5	0.53	0.28	0.5451	0.54	-0.5495	0.427	0.43	-0.1196	0	0.4816	1	80	68.478	0.5	0.3382	0.4383	...0?
515	-0.76	-1	-0.24	0.71	0	31	24	0.24	0.47	0.916	-0.1691	0.8509	-0.1891	0	0.5225	1	58.065	55.457	0.7742	0.5325	0.7101	0110?	1513	-1	-1	1	10	7	0.47	0.22	0.3555	0.35	-1.2396	0.3266	0.33	-0.4797	0	0.947	1	80	61.364	0.7	0.7058	0.3989	....?
516	0.4	0.38	-0.02	0.46	0	31	51	0.19	0.27	0.597	-1.6494	0.5848	-1.4994	0	0.6513	1	45.161	44.071	1.6452	0.5265	0.7251	1220?	1514	0.38	0.38	1	10	18	0.27	0.07	0.538	0.54	-1.1295	0.5657	0.56	-0.8294	0	0.6848	1	20	33.15	1.8	0.5322	0.8689	....?
517	0.03	-0.42	-0.45	0.61	0	31	41	0.2	0.41	0.8291	-0.6092	1.1209	0.4611	0	0.4952	1	45.161	45.68	1.3226	0.537	0.8284	0220?	1515	-0.42	-0.42	1	10	9	0.41	0.17	0.7267	0.72	-0.2293	0.6713	0.67	-0.0993	0	0.8279	1	30	52.453	0.9	0.6248	0.6611	....?
518	0.37	0.18	-0.19	0.48	0	31	50	0.19	0.29	1.2616	0.9913	1.1448	0.5511	0	0.6256	1	32.258	44.053	1.6129	0.5279	1.0533	1300?	1516	0.18	0.18	1	10	14	0.29	0.09	1.3268	1.33	0.7613	2.2127	2.23	1.6922	0	0.5337	1	30	35.988	1.4	0.5106	1.2437	....?
519	-2.41	-2.82	-0.41	1.13	0	31	7	0.43	0.7	0.7425	-0.4893	0.4669	-0.4295	0	0.5626	1	77.419	82.002	0.2258	0.4308	0.3567	0100?	1517	-2.83	-2.82	1	17	3	0.7	0.49	0.8588	0.85	0.0209	0.4567	0.45	-0.0195	0	0.8434	1	88.235	87.699	0.1765	0.5671	0.3199	....?
520	-1.16	-1	0.16	0.75	0	31	18	0.28	0.47	0.6423	-1.1194	0.4949	-0.9995	0	0.7087	1	70.968	61.048	0.5806	0.516	0.5231	0200?	1518	-1	-1	1	10	7	0.47	0.22	0.4715	0.47	-0.8995	0.3904	0.39	-0.3696	0	0.8196	1	80	61.364	0.7	0.7058	0.4594	....?
521	0.89	0.75	-0.14	0.46	0	31	64	0.2	0.26	0.7518	-0.8092	0.6241	-1.1294	0	0.7117	1	48.387	50.793	2.0645	0.4985	0.7883	1320?	1519	0.75	0.75	1	10	25	0.26	0.07	0.6418	0.64	-0.7594	0.6176	0.62	-0.7594	0	0.6953	1	30	39.676	2.5	0.4996	0.9927	....?
522	-0.17	-0.18	-0.01	0.56	0	31	36	0.21	0.35	0.7879	-0.7492	0.6848	-0.8593	0	0.7392	1	41.935	45.383	1.1613	0.5395	0.7772	0210?	1520	-0.18	-0.18	1	10	12	0.35	0.12	1.3133	1.31	0.6813	1.0778	1.08	0.3611	0	0.7862	1	20	40.566	1.2	0.668	1.044	....?
523	0.55	0.44	-0.11	0.45	0	31	55	0.19	0.26	1.25	0.9213	0.9424	-0.0891	0	0.6295	1	32.258	44.557	1.7742	0.52	1.0474	0310?	1521	0.44	0.44	1	10	20	0.26	0.07	1.4213	1.42	1.0014	1.2013	1.2	0.5512	0	0.5384	1	20	32.961	2	0.5576	1.4385	....?
524	-1.32	-1.53	-0.21	0.86	0	31	16	0.29	0.57	0.8704	-0.2791	0.6384	-0.5494	0	0.5543	1	77.419	64.406	0.5161	0.5074	0.5771	1200?	1522	-1.53	-1.53	1	10	5	0.57	0.33	0.3217	0.32	-1.2197	0.263	0.26	-0.3897	0	0.9117	1	80	67.092	0.5	0.7298	0.3123	....?
525	-1.01	-1.13	-0.12	0.78	0	31	20	0.26	0.52	0.8129	-0.4992	0.8268	-0.1992	0	0.5753	1	58.065	60.187	0.6452	0.5229	0.6171	0100?	1523	-1.13	-1.13	1	10	6	0.52	0.27	1.3855	1.39	0.7514	1.1146	1.11	0.4811	0	0.884	1	40	63.494	0.6	0.7188	0.7128	....?
526	-0.21	-0.41	-0.2	0.6	0	31	35	0.21	0.39	0.7757	-0.7892	0.6418	-0.9994	0	0.7079	1	48.387	45.329	1.129	0.5397	0.7636	1210?	1524	-0.41	-0.41	1	10	10	0.39	0.15	0.3688	0.37	-1.1196	0.3709	0.37	-0.6096	0	0.8692	1	50	51.1	1	0.6891	0.4894	....?
527	-0.05	0.08	0.13	0.52	0	31	39	0.2	0.32	1.0698	0.3511	1.0684	0.3111	0	0.5208	1	48.387	45.519	1.2581	0.5383	0.9286	1210?	1525	0.08	0.08	1	10	13	0.32	0.1	1.0411	1.04	0.261	1.007	1	0.231	0	0.6577	1	50	45.938	1.3	0.5893	1.0105	1...?
528	0.44	0.13	-0.31	0.49	0	31	52	0.19	0.3	1.1245	0.5311	0.8888	-0.2691	0	0.6008	1	48.387	44.144	1.6774	0.525	0.9954	1210?	1526	0.13	0.13	1	10	15	0.3	0.09	0.7278	0.73	-0.4093	0.6334	0.63	-0.4494	0	0.7846	1	40	42.91	1.5	0.6262	0.8927	....?
529	0.48	0.47	-0.01	0.46	0	31	53	0.19	0.27	0.6776	-1.2293	1.1357	0.5211	0	0.4987	1	51.613	44.172	1.7097	0.5234	0.7725	1201?	1527	0.47	0.47	1	10	19	0.27	0.07	0.5729	0.57	-0.9694	0.54	0.54	-0.9895	0	0.7403	1	50	37.198	1.9	0.5428	0.8951	....?
530	-0.09	-0.29	-0.2	0.57	0	31	38	0.2	0.37	0.8615	-0.4591	1.1109	0.4211	0	0.4467	1	38.71	45.684	1.2258	0.5387	0.8269	0210?	1528	-0.29	-0.29	1	10	11	0.37	0.14	0.7497	0.75	-0.2393	0.6988	0.7	-0.0993	0	0.8122	1	20	46.106	1.1	0.6772	0.7427	.2..?
531	0.37	-0.15	-0.52	0.55	0	31	50	0.19	0.36	0.9404	-0.1391	0.8198	-0.5192	0	0.6662	1	38.71	44.053	1.6129	0.5279	0.9094	1120?	1529	-0.15	-0.15	1	10	11	0.36	0.13	1.1183	1.12	0.3911	1.0339	1.03	0.311	0	0.7242	1	40	43.182	1.1	0.6217	0.9335	....?
532	0.74	0.55	-0.19	0.45	0	31	60	0.19	0.26	0.6428	-1.2894	0.6962	-0.9293	0	0.65	1	41.935	45.677	1.9355	0.5094	0.742	1330?	1530	0.55	0.55	1	10	21	0.26	0.07	0.3768	0.38	-1.7296	0.3812	0.38	-1.5796	0	0.7504	1	30	33.365	2.1	0.5429	0.7367	....?
533	-0.76	-0.98	-0.22	0.72	0	31	24	0.24	0.48	0.9091	-0.1891	0.9272	-0.0091	0	0.6299	1	45.161	55.457	0.7742	0.5325	0.7074	0000?	1531	-0.98	-0.98	1	10	7	0.48	0.23	0.9808	0.98	0.191	0.8789	0.88	0.2509	0	0.8998	1	40	63.614	0.7	0.726	0.6586	....?
534	-0.54	-1.13	-0.59	0.75	0	31	28	0.23	0.52	1.3975	1.2614	1.056	0.2711	0	0.6433	1	41.935	51.448	0.9032	0.5376	0.9378	1100?	1532	-1.13	-1.13	1	10	6	0.52	0.27	0.8744	0.87	0.0109	0.7019	0.7	0.0907	0	0.9379	1	60	63.494	0.6	0.7188	0.5663	....?
535	-0.26	-0.32	-0.06	0.58	0	31	34	0.21	0.37	0.5302	-1.9595	0.5288	-1.4095	0	0.7125	1	54.839	47.248	1.0968	0.5398	0.6247	1200?	1533	-0.32	-0.32	1	10	11	0.37	0.14	0.312	0.31	-1.3397	0.2973	0.3	-0.8397	0	0.8973	1	50	50.1	1.1	0.6908	0.4716	....?
536	0.15	-0.18	-0.33	0.54	0	31	44	0.19	0.35	0.5417	-2.0295	0.4539	-2.0595	0	0.7407	1	54.839	45.378	1.4194	0.5346	0.6798	1210?	1534	-0.18	-0.18	1	10	12	0.35	0.12	0.5887	0.59	-0.6294	0.5365	0.54	-0.4195	0	0.8212	1	30	40.566	1.2	0.668	0.6989	....?
537	-1.94	-1.99	-0.05	0.99	0	31	10	0.36	0.63	0.786	-0.4592	0.5563	-0.4794	0	0.6165	1	83.871	72.206	0.3226	0.4664	0.4384	0000?	1535	-1.99	-1.99	1	12	4	0.63	0.4	0.4006	0.4	-0.9796	0.262	0.26	-0.3297	0	0.9255	1	83.333	78.055	0.3333	0.7022	0.2886	....?
538	0.93	0.48	-0.45	0.46	0	31	65	0.2	0.26	1.374	1.2214	0.9042	-0.1591	0	0.6469	1	45.161	50.515	2.0968	0.4954	1.0594	1330?	1536	0.48	0.48	1	10	21	0.26	0.07	0.9514	0.95	0.041	0.7263	0.73	-0.4193	0	0.749	1	60	37.064	2.1	0.6057	1.1643	....?
539	1.14	1.15	0.01	0.48	0	31	70	0.21	0.27	0.825	-0.5292	0.5216	-1.3395	0	0.6822	1	61.29	55.941	2.2581	0.4776	0.7847	1220?	1537	1.15	1.15	1	10	28	0.27	0.07	1.1086	1.11	0.3911	0.9037	0.9	-0.0291	0	0.5396	1	30	40.25	2.8	0.3473	1.2422	....?
540	0.15	-0.17	-0.32	0.54	0	31	44	0.19	0.35	0.9063	-0.2791	0.8491	-0.3892	0	0.6131	1	45.161	45.378	1.4194	0.5346	0.8793	0210?	1538	-0.17	-0.17	1	10	11	0.35	0.12	1.1596	1.16	0.4512	1.1774	1.18	0.4812	0	0.6828	1	30	40.544	1.1	0.6534	0.9715	....?
541	-1.24	-1	0.24	0.75	0	31	17	0.28	0.47	1.3947	1.1514	1.2889	0.6713	0	0.422	1	51.613	61.983	0.5484	0.512	0.7511	0000?	1539	-1	-1	1	10	7	0.47	0.22	0.9335	0.93	0.0909	0.798	0.8	0.1708	0	0.9215	1	40	61.364	0.7	0.7058	0.6464	....?
542	0.18	0.01	-0.17	0.52	0	31	45	0.19	0.33	0.6712	-1.3293	0.6396	-1.1994	0	0.661	1	45.161	43.577	1.4516	0.5337	0.7597	0310?	1540	0.01	0.01	1	10	12	0.33	0.11	0.4465	0.45	-1.0096	0.5856	0.58	-0.4494	0	0.5911	1	60	47.235	1.2	0.5865	0.6372	....?
543	1.05	0.95	-0.1	0.45	0	31	68	0.2	0.25	1.1235	0.5011	1.3144	0.8813	0	0.4972	1	41.935	53.711	2.1935	0.4851	0.936	0330?	1541	0.95	0.95	1	10	27	0.25	0.06	0.8023	0.8	-0.3792	0.7665	0.77	-0.3992	0	0.5622	1	30	35.851	2.7	0.4376	1.1132	....?
544	-0.21	-0.61	-0.4	0.62	0	31	35	0.21	0.41	1.1329	0.5511	0.9664	0.031	0	0.5041	1	45.161	45.329	1.129	0.5397	0.9228	0110?	1542	-0.61	-0.61	1	10	9	0.41	0.17	0.9705	0.97	0.151	0.8364	0.84	0.1608	0	0.8571	1	60	55.015	0.9	0.698	0.7544	....?
545	0.97	0.78	-0.19	0.45	0	31	66	0.2	0.25	1.0279	0.191	0.9358	-0.0591	0	0.6111	1	54.839	50.541	2.129	0.4921	0.9102	1210?	1543	0.78	0.78	1	10	24	0.25	0.06	1.2168	1.22	0.6112	1.4513	1.46	1.0415	0	0.5886	1	40	33.892	2.4	0.4689	1.3718	....?
546	0.74	0.49	-0.25	0.45	0	31	60	0.19	0.26	0.677	-1.1293	0.6808	-0.9893	0	0.617	1	45.161	45.677	1.9355	0.5094	0.7615	1300?	1544	0.49	0.49	1	10	19	0.26	0.07	0.5407	0.54	-1.1395	0.6142	0.61	-0.8194	0	0.4917	1	20	31.936	1.9	0.5026	0.8996	....?
547	0.33	0.38	0.05	0.46	0	31	49	0.19	0.27	0.9205	-0.2191	1.1082	0.4411	0	0.5402	1	38.71	44.004	1.5806	0.5292	0.8986	1300?	1545	0.38	0.38	1	10	18	0.27	0.08	0.7122	0.71	-0.5693	0.6155	0.62	-0.6894	0	0.7142	1	30	34.711	1.8	0.5808	0.9709	....?
548	-0.7	-1.13	-0.43	0.76	0	31	25	0.24	0.52	0.6983	-0.9693	0.7482	-0.4693	0	0.6294	1	48.387	53.147	0.8065	0.5341	0.6312	1200?	1546	-1.13	-1.13	1	10	6	0.52	0.27	0.6578	0.66	-0.3993	0.4851	0.49	-0.1895	0	0.9296	1	80	63.494	0.6	0.7188	0.4911	....?
549	-0.54	-0.18	0.36	0.58	0	31	28	0.23	0.35	1.6563	1.9117	1.4481	1.0814	0	0.6007	1	38.71	51.448	0.9032	0.5376	1.021	1300?	1547	-0.18	-0.18	1	10	12	0.35	0.12	2.2307	2.23	1.7622	1.9004	1.9	1.1519	0	0.7336	1	20	40.566	1.2	0.668	1.3606	....?
550	0.93	0.87	-0.06	0.45	0	31	65	0.2	0.25	0.6987	-1.0293	0.5841	-1.2594	0	0.6728	1	58.065	50.515	2.0968	0.4954	0.7555	1210?	1548	0.87	0.87	1	10	27	0.25	0.06	0.808	0.81	-0.3292	0.9077	0.91	-0.0191	0	0.5485	1	40	38.71	2.7	0.4515	1.132	....?
551	0.29	-0.07	-0.36	0.52	0	31	48	0.19	0.33	0.7905	-0.7592	1.2349	0.8112	0	0.4602	1	48.387	44.238	1.5484	0.5304	0.8313	1111?	1549	-0.07	-0.07	1	10	13	0.33	0.11	0.4618	0.46	-1.0095	0.459	0.46	-0.6595	0	0.8306	1	50	43.071	1.3	0.6548	0.6513	....?
552	0.55	0.33	-0.22	0.46	0	31	55	0.19	0.27	0.8026	-0.6592	0.7728	-0.6892	0	0.5909	1	35.484	44.557	1.7742	0.52	0.8392	1300?	1550	0.33	0.33	1	10	17	0.27	0.07	0.6634	0.66	-0.7393	0.6807	0.68	-0.5193	0	0.5881	1	10	29.305	1.7	0.4957	0.9689	....?
553	-1.24	-1.24	0	0.79	0	31	17	0.28	0.51	0.7964	-0.5392	0.7315	-0.3593	0	0.435	1	64.516	61.983	0.5484	0.512	0.5676	0010?	1551	-1.24	-1.24	1	10	6	0.51	0.26	0.5308	0.53	-0.7295	0.4303	0.43	-0.2396	0	0.9562	1	80	63.44	0.6	0.7053	0.4504	....?
554	-2.08	-2.82	-0.74	1.08	0	31	9	0.38	0.7	0.7095	-0.6593	0.5837	-0.3694	0	0.5867	1	77.419	76.694	0.2903	0.4562	0.3955	0100?	1552	-2.83	-2.82	1	16	3	0.7	0.49	0.7476	0.74	-0.1593	0.4951	0.49	0.0305	0	0.7038	1	87.5	87.05	0.1875	0.5861	0.3084	..0.?
555	-0.01	-0.05	-0.04	0.53	0	31	40	0.2	0.33	0.8526	-0.4991	0.7972	-0.5292	0	0.6584	1	45.161	45.619	1.2903	0.5377	0.8347	1310?	1553	-0.05	-0.05	1	10	12	0.33	0.11	0.9993	1	0.191	0.9315	0.93	0.1609	0	0.7085	1	40	43.121	1.2	0.6337	0.9564	....?
556	1.01	0.95	-0.06	0.46	0	31	67	0.2	0.26	1.1427	0.5611	2.1602	2.4922	0	0.3364	1	51.613	52.148	2.1613	0.4887	0.9523	1030?	1554	0.95	0.95	1	10	27	0.26	0.07	0.7827	0.78	-0.4192	0.673	0.67	-0.6093	0	0.6263	1	30	35.022	2.7	0.4434	1.0866	....?
557	0.33	0.24	-0.09	0.49	0	31	49	0.19	0.3	0.7186	-1.0793	0.6948	-1.0093	0	0.6085	1	45.161	44.004	1.5806	0.5292	0.794	0320?	1555	0.24	0.24	1	10	15	0.3	0.09	0.6641	0.66	-0.5793	0.5159	0.52	-0.6395	0	0.7811	1	50	41.9	1.5	0.6931	0.8627	....?
558	-0.26	-0.31	-0.05	0.58	0	31	34	0.21	0.37	0.7866	-0.7292	0.7709	-0.5392	0	0.6532	1	48.387	47.248	1.0968	0.5398	0.7609	1200?	1556	-0.31	-0.31	1	10	11	0.37	0.13	0.6649	0.67	-0.4293	0.588	0.59	-0.2694	0	0.8407	1	40	45.257	1.1	0.6798	0.7033	....?
559	-0.39	0.06	0.45	0.53	0	31	31	0.22	0.31	0.7987	-0.6392	0.7394	-0.5893	0	0.7023	1	48.387	48.158	1	0.5394	0.7397	0310?	1557	0.06	0.06	1	10	14	0.31	0.1	0.7001	0.7	-0.4293	0.7281	0.73	-0.2093	0	0.7902	1	40	44.337	1.4	0.6319	0.841	.3..?
560	0.03	-0.07	-0.1	0.53	0	31	41	0.2	0.33	0.6637	-1.3693	0.6708	-1.0093	0	0.7018	1	45.161	45.68	1.3226	0.537	0.7412	1200?	1558	-0.07	-0.07	1	10	13	0.33	0.11	0.5044	0.51	-0.8895	0.4789	0.48	-0.6195	0	0.8265	1	50	43.071	1.3	0.6548	0.6806	....?
561	-1.32	-1.67	-0.35	0.88	0	31	16	0.29	0.59	0.78	-0.5792	0.6195	-0.5894	0	0.7464	1	74.194	64.406	0.5161	0.5074	0.5463	0100?	1559	-1.68	-1.67	1	10	5	0.59	0.35	1.0655	1.06	0.3011	0.7044	0.7	0.1707	0	0.9395	1	80	66.935	0.5	0.6702	0.5511	....?
562	0.44	0.13	-0.31	0.49	0	31	52	0.19	0.3	0.8578	-0.4491	1.3908	1.2414	0	0.3892	1	25.806	44.144	1.6774	0.525	0.8694	0301?	1560	0.13	0.13	1	10	15	0.3	0.09	0.6426	0.64	-0.6294	0.6365	0.64	-0.4394	0	0.8322	1	60	42.879	1.5	0.6219	0.841	....?
563	-1.32	-1.54	-0.22	0.87	0	31	16	0.29	0.58	1.0556	0.2711	0.9247	0.0509	0	0.551	1	58.065	64.406	0.5161	0.5074	0.6356	0100?	1561	-1.55	-1.54	1	10	5	0.58	0.33	1.5886	1.58	1.0216	1.0782	1.08	0.4811	0	0.8801	1	60	66.432	0.5	0.7181	0.6895	....?
564	0.93	0.84	-0.09	0.46	0	31	65	0.2	0.26	0.9555	-0.049	0.7218	-0.7493	0	0.6874	1	51.613	50.515	2.0968	0.4954	0.8834	1310?	1562	0.84	0.84	1	10	25	0.26	0.07	1.1145	1.11	0.4011	1.1292	1.13	0.4211	0	0.6475	1	20	39.174	2.5	0.497	1.3009	....?
565	1.37	1.35	-0.02	0.59	0	31	75	0.23	0.36	1.3283	0.9613	0.794	-0.3392	0	0.5796	1	64.516	60.734	2.4194	0.4568	0.9089	1320?	1563	1.35	1.35	1	10	24	0.36	0.13	1.3889	1.39	0.7814	0.9377	0.93	0.1509	0	0.6527	1	60	54.404	2.4	0.5608	1.0491	...0?
566	-0.76	-0.76	0	0.69	0	31	24	0.24	0.45	0.7252	-0.8493	0.6184	-0.8094	0	0.7166	1	58.065	55.457	0.7742	0.5325	0.6319	1200?	1564	-0.76	-0.76	1	10	8	0.45	0.2	0.3966	0.4	-1.0296	0.3846	0.38	-0.4396	0	0.9512	1	70	61.689	0.8	0.7124	0.4406	....?
567	1.09	1.22	0.13	0.48	0	31	69	0.21	0.27	0.8398	-0.4792	0.6458	-0.9194	0	0.6615	1	51.613	54.132	2.2258	0.4814	0.801	1210?	1565	1.22	1.22	1	10	31	0.27	0.07	0.942	0.95	0.0009	0.7404	0.74	-0.2593	0	0.5654	1	50	43.203	3.1	0.3694	1.1351	..1.?
568	0.18	0.11	-0.07	0.48	0	31	45	0.19	0.29	0.8945	-0.3291	0.7349	-0.8193	0	0.6294	1	45.161	43.577	1.4516	0.5337	0.877	1210?	1566	0.11	0.11	1	10	14	0.29	0.08	1.1744	1.17	0.5112	1.0324	1.03	0.261	0	0.7924	1	40	38.184	1.4	0.5005	1.1984	....?
569	0.48	-0.07	-0.55	0.53	1	31	53	0.19	0.34	0.7756	-0.7892	0.7709	-0.7092	0	0.6365	1	38.71	44.172	1.7097	0.5234	0.8265	0320?	1567	-0.07	-0.07	1	10	12	0.34	0.11	0.7092	0.71	-0.3493	0.693	0.69	-0.1993	0	0.7527	1	60	45.303	1.2	0.6381	0.7885	....?
570	-1.24	-1.31	-0.07	0.8	0	31	17	0.28	0.52	1.3297	1.0013	0.9889	0.161	0	0.5638	1	51.613	61.983	0.5484	0.512	0.7334	1010?	1568	-1.31	-1.31	1	10	6	0.52	0.27	1.2334	1.23	0.5612	0.9693	0.97	0.361	0	0.8545	1	60	63.111	0.6	0.7005	0.6719	....?
571	1.01	0.8	-0.21	0.47	0	31	67	0.2	0.27	0.7065	-1.0093	0.6336	-1.0194	0	0.6132	1	51.613	52.148	2.1613	0.4887	0.7488	0320?	1569	0.8	0.8	1	10	25	0.27	0.07	0.7006	0.7	-0.5293	0.6445	0.65	-0.4994	0	0.7064	1	30	45.333	2.5	0.5169	0.9852	....?
572	-0.26	-0.61	-0.35	0.62	0	31	34	0.21	0.41	0.8314	-0.5492	0.8114	-0.4092	0	0.655	1	41.935	47.248	1.0968	0.5398	0.7823	1220?	1570	-0.61	-0.61	1	10	9	0.41	0.17	1.0562	1.05	0.2911	0.8339	0.83	0.1508	0	0.8451	1	40	55.015	0.9	0.698	0.787	....?
573	0.74	0.22	-0.52	0.48	1	31	60	0.19	0.29	0.9313	-0.1391	1.9738	2.442	0	0.1	1	35.484	45.677	1.9355	0.5094	0.8932	1221?	1571	0.22	0.22	1	10	16	0.29	0.08	0.747	0.75	-0.3993	0.8604	0.86	-0.0491	0	0.6338	1	20	35.626	1.6	0.6113	0.938	....?
574	-1.5	-1.52	-0.02	0.87	0	31	14	0.31	0.56	1.0729	0.3211	0.924	0.0809	0	0.4786	1	51.613	65.722	0.4516	0.4967	0.6022	0010?	1572	-1.52	-1.52	1	11	5	0.56	0.32	1.2124	1.21	0.5212	0.9499	0.95	0.3509	0	0.8762	1	54.545	69.092	0.4545	0.6874	0.5904	....?
575	-0.54	-0.92	-0.38	0.7	0	31	28	0.23	0.47	0.6744	-1.1093	0.7418	-0.5293	0	0.5594	1	41.935	51.448	0.9032	0.5376	0.6515	1200?	1573	-0.93	-0.92	1	10	7	0.47	0.22	0.8404	0.84	-0.0592	0.8398	0.84	0.2108	0	0.8947	1	40	60.713	0.7	0.7017	0.6184	....?
576	2.44	2.73	0.29	1.13	0	31	87	0.42	0.71	1.3303	0.7213	0.6622	-0.1893	0	0.2765	1	83.871	84.389	2.8065	0.3955	0.4984	1331?	1574	2.74	2.73	1	10	37	0.71	0.5	0.7217	0.72	-0.0393	0.6166	0.61	-0.0994	0	0.3536	1	80	82.228	3.7	0.1161	0.3792	....?
577	-0.82	-1.25	-0.43	0.77	0	31	23	0.25	0.52	1.0525	0.2711	0.9235	-0.0091	0	0.5514	1	58.065	55.738	0.7419	0.5305	0.7471	0100?	1575	-1.25	-1.25	1	10	6	0.52	0.27	0.6095	0.61	-0.5594	0.4541	0.45	-0.2095	0	0.9391	1	80	63.503	0.6	0.7102	0.478	.1..?
578	-0.17	0.04	0.21	0.53	0	31	36	0.21	0.32	0.5155	-2.0995	0.5032	-1.5795	0	0.7202	1	51.613	45.383	1.1613	0.5395	0.6286	0200?	1576	0.04	0.04	1	10	14	0.32	0.1	0.2872	0.29	-1.6897	0.2934	0.29	-1.2197	0	0.8718	1	60	43.155	1.4	0.6408	0.538	....?
579	0.15	-0.18	-0.33	0.54	0	31	44	0.19	0.35	0.6774	-1.2993	1.2786	0.9113	0	0.3269	1	51.613	45.378	1.4194	0.5346	0.7602	1210?	1577	-0.18	-0.18	1	10	12	0.35	0.12	0.3424	0.34	-1.3297	0.344	0.34	-0.8397	0	0.8904	1	50	40.566	1.2	0.668	0.533	....?
580	-0.44	-1.54	-1.1	0.8	1	31	30	0.22	0.58	1.1145	0.4711	0.8004	-0.3892	0	0.6652	1	45.161	48.38	0.9677	0.539	0.8622	0200?	1578	-1.54	-1.54	1	10	5	0.58	0.34	0.2888	0.29	-1.4697	0.243	0.24	-0.4798	0	0.9435	1	100	66.572	0.5	0.7289	0.293	....?
581	-1.6	-3.24	-1.64	1.38	1	31	13	0.32	1.06	1.1457	0.5011	1.0336	0.261	0	0.5435	1	54.839	66.197	0.4194	0.4904	0.6009	1000?	1579	-3.24	-3.24	1	12	1	1.06	1.12	1.2272	1.23	0.5412	2.5717	2.58	1.2626	0	0.1676	1	91.667	91.926	0.0833	0.1491	0.3027	...0?
582	0.11	0.07	-0.04	0.52	0	31	43	0.2	0.32	0.7158	-1.1193	0.6715	-1.0393	0	0.6949	1	38.71	45.396	1.3871	0.5355	0.778	0320?	1580	0.07	0.07	1	10	13	0.32	0.1	0.5348	0.54	-0.8195	0.5213	0.52	-0.6595	0	0.813	1	40	46.175	1.3	0.5958	0.7232	....?
583	0.48	0.32	-0.16	0.47	0	31	53	0.19	0.28	0.6634	-1.2893	0.572	-1.5494	0	0.6749	1	54.839	44.172	1.7097	0.5234	0.7644	1310?	1581	0.32	0.32	1	10	17	0.28	0.08	0.4569	0.46	-1.3695	0.4827	0.48	-1.0195	0	0.7242	1	50	34.51	1.7	0.5661	0.77	....?
584	0.59	0.55	-0.04	0.44	0	31	56	0.19	0.25	0.8204	-0.5792	0.667	-1.0993	0	0.7028	1	51.613	44.654	1.8065	0.5181	0.8472	1310?	1582	0.55	0.55	1	10	22	0.25	0.06	0.9407	0.94	0.0109	0.9029	0.9	-0.0491	0	0.5714	1	20	28.939	2.2	0.5184	1.2069	....?
585	-0.3	-0.5	-0.2	0.62	0	31	33	0.21	0.41	0.926	-0.1691	0.8955	-0.1591	0	0.6715	1	45.161	47.248	1.0645	0.5398	0.8164	0220?	1583	-0.5	-0.5	1	10	9	0.41	0.17	1.4842	1.49	0.8715	1.4726	1.48	0.7515	0	0.6839	1	20	54.223	0.9	0.6851	0.9485	..2.?
586	0.44	0.4	-0.04	0.45	0	31	52	0.19	0.26	0.6734	-1.2593	0.7372	-0.8393	0	0.6185	1	45.161	44.144	1.6774	0.525	0.7703	1300?	1584	0.4	0.4	1	10	19	0.26	0.07	0.439	0.44	-1.5396	0.4116	0.41	-1.3596	0	0.77	1	40	32.064	1.9	0.5445	0.8037	....?
587	1.27	1	-0.27	0.48	0	31	73	0.22	0.26	0.9336	-0.1091	0.6033	-0.9394	0	0.6235	1	54.839	60.337	2.3548	0.4653	0.7963	1330?	1585	1	1	1	10	28	0.26	0.07	0.7254	0.72	-0.5893	0.725	0.72	-0.3993	0	0.5874	1	40	40.981	2.8	0.4742	1.03	....?
588	0.26	-0.29	-0.55	0.57	0	31	47	0.19	0.38	0.9019	-0.2891	0.857	-0.3791	0	0.5944	1	38.71	44.156	1.5161	0.5316	0.8859	0200?	1586	-0.29	-0.29	1	10	10	0.38	0.15	1.3901	1.39	0.7514	1.1751	1.18	0.4812	0	0.6158	1	30	47.296	1	0.6271	0.9754	0...?
589	-0.65	-0.52	0.13	0.61	0	31	26	0.23	0.38	0.6078	-1.3694	0.5473	-1.0995	0	0.7148	1	67.742	51.53	0.8387	0.5355	0.5991	0110?	1587	-0.52	-0.52	1	10	8	0.38	0.14	0.6307	0.63	-0.5194	0.5733	0.57	-0.2094	0	0.757	1	60	51.409	0.8	0.479	0.668	....?
590	-0.44	-0.45	-0.01	0.62	0	31	30	0.22	0.4	0.7607	-0.7792	0.844	-0.2692	0	0.6063	1	38.71	48.38	0.9677	0.539	0.7123	0300?	1588	-0.45	-0.45	1	10	9	0.4	0.16	0.691	0.69	-0.3093	0.6471	0.65	-0.1094	0	0.8623	1	20	48.95	0.9	0.6917	0.6535	....?
591	-0.01	-0.33	-0.32	0.58	0	31	40	0.2	0.38	0.9523	-0.099	0.7965	-0.5392	0	0.7136	1	48.387	45.619	1.2903	0.5377	0.8822	1200?	1589	-0.33	-0.33	1	10	10	0.38	0.15	0.7051	0.71	-0.2993	0.6109	0.61	-0.2194	0	0.8178	1	60	50.595	1	0.6732	0.6932	....?
592	0.11	-0.31	-0.42	0.57	0	31	43	0.2	0.37	0.8467	-0.5292	0.7765	-0.6392	0	0.6962	1	48.387	45.396	1.3871	0.5355	0.8461	1310?	1590	-0.31	-0.31	1	10	11	0.37	0.13	1.0021	1	0.201	0.9119	0.91	0.1909	0	0.8191	1	40	45.257	1.1	0.6798	0.8635	....?
593	1.37	1.12	-0.25	0.5	0	31	75	0.23	0.27	1.4024	1.1314	0.7355	-0.4893	0	0.64	1	64.516	60.734	2.4194	0.4568	0.9339	1330?	1591	1.12	1.12	1	10	31	0.27	0.08	1.063	1.06	0.2911	0.8379	0.84	-0.0692	0	0.5677	1	40	44.487	3.1	0.3813	1.1886	....?
594	2.63	2.13	-0.5	1.01	0	31	88	0.46	0.55	0.8434	-0.0792	0.7196	-0.0393	0	0.252	1	80.645	86.571	2.8387	0.385	0.3598	1331?	1592	2.13	2.13	1	10	36	0.55	0.3	0.3447	0.35	-0.5797	0.2562	0.26	-0.4297	0	0.5696	1	80	74.589	3.6	0.1713	0.3395	....?
595	-1.4	-1.54	-0.14	0.88	0	31	15	0.3	0.58	1.2423	0.7612	1.0849	0.3411	0	0.5275	1	64.516	64.915	0.4839	0.5024	0.6692	1100?	1593	-1.54	-1.54	1	10	5	0.58	0.34	0.9244	0.93	0.0809	0.5981	0.6	0.0406	0	0.9234	1	80	66.572	0.5	0.7289	0.5242	....?
596	-0.17	-0.49	-0.32	0.6	0	31	36	0.21	0.39	0.9527	-0.089	0.8505	-0.3191	0	0.5905	1	61.29	45.383	1.1613	0.5395	0.8546	1210?	1594	-0.49	-0.49	1	10	10	0.39	0.16	1.5943	1.6	1.0316	1.4267	1.43	0.7114	0	0.7467	1	40	53.565	1	0.7043	1.0135	....?
597	0.93	0.83	-0.1	0.46	0	31	65	0.2	0.26	0.6847	-1.0893	0.5983	-1.2094	0	0.6309	1	54.839	50.515	2.0968	0.4954	0.7478	1220?	1595	0.83	0.83	1	10	26	0.26	0.07	0.595	0.59	-0.9094	0.5504	0.55	-0.9494	0	0.688	1	50	40.939	2.6	0.5118	0.9434	....?
598	0.29	-0.07	-0.36	0.52	0	31	48	0.19	0.33	0.8238	-0.6192	0.7107	-0.9393	0	0.6854	1	48.387	44.238	1.5484	0.5304	0.8486	1300?	1596	-0.07	-0.07	1	10	13	0.33	0.11	0.9416	0.94	0.0809	0.7325	0.73	-0.1393	0	0.8049	1	40	43.071	1.3	0.6548	0.93	....?
599	0.22	-0.37	-0.59	0.57	1	31	46	0.19	0.38	0.7717	-0.8492	0.9679	0.001	0	0.5316	1	41.935	42.833	1.4839	0.5327	0.8172	1210?	1597	-0.37	-0.37	1	10	11	0.38	0.14	0.5851	0.58	-0.5894	0.5178	0.52	-0.3495	0	0.9029	1	50	48.743	1.1	0.7141	0.6395	....?
600	0.89	0.7	-0.19	0.46	0	31	64	0.2	0.26	0.7378	-0.8593	0.6433	-1.0594	0	0.6159	1	51.613	50.793	2.0645	0.4985	0.7809	1320?	1598	0.7	0.7	1	10	23	0.26	0.07	0.7584	0.76	-0.4492	0.7571	0.76	-0.4392	0	0.6326	1	30	33.914	2.3	0.4995	1.0685	....?
601	0.85	0.61	-0.24	0.46	0	31	63	0.2	0.26	0.7037	-0.9993	1.4484	1.2614	0	0.2737	1	48.387	50.926	2.0323	0.5014	0.7667	1331?	1599	0.61	0.61	1	10	21	0.26	0.07	0.2381	0.24	-2.3698	0.276	0.28	-2.1497	0	0.7784	1	60	30.922	2.1	0.5169	0.5903	....?
602	-0.44	-0.67	-0.23	0.66	0	31	30	0.22	0.44	0.9168	-0.1891	0.677	-0.7693	0	0.7102	1	54.839	48.38	0.9677	0.539	0.782	0200?	1600	-0.67	-0.67	1	10	8	0.44	0.19	0.4604	0.46	-0.8395	0.3973	0.4	-0.4396	0	0.8915	1	70	59.052	0.8	0.6997	0.4907	..0.?
603	-0.39	-0.45	-0.06	0.61	0	31	31	0.22	0.39	0.8672	-0.3791	0.9011	-0.1291	0	0.5576	1	38.71	48.158	1	0.5394	0.7708	1200?	1601	-0.45	-0.45	1	10	10	0.39	0.15	0.8267	0.83	-0.0992	0.7768	0.78	0.0508	0	0.8503	1	40	49.052	1	0.69	0.7401	....?
604	-0.65	-0.63	0.02	0.67	0	31	26	0.23	0.44	0.9631	-0.019	0.9161	-0.0491	0	0.5656	1	45.161	51.53	0.8387	0.5355	0.7541	1200?	1602	-0.63	-0.63	1	10	8	0.44	0.2	0.8136	0.81	-0.0792	0.8196	0.82	0.1408	0	0.6949	1	60	56.881	0.8	0.6462	0.6417	....?
605	-1.24	-0.82	0.42	0.73	0	31	17	0.28	0.45	0.662	-1.0293	0.634	-0.5894	0	0.5345	1	64.516	61.983	0.5484	0.512	0.5175	0210?	1603	-0.83	-0.82	1	10	8	0.45	0.2	0.5155	0.51	-0.7695	0.4272	0.43	-0.3496	0	0.9315	1	70	60.1	0.8	0.7142	0.5032	....?
606	-2.24	-2	0.24	1.04	0	31	8	0.41	0.63	0.8845	-0.1391	0.505	-0.4395	0	0.661	1	87.097	79.674	0.2581	0.4444	0.4164	0000?	1604	-2	-2	1	11	4	0.63	0.4	1.2277	1.23	0.5412	0.6657	0.67	0.2007	0	0.8916	1	90.909	76.03	0.3636	0.6881	0.5279	....?
607	-0.65	-0.6	0.05	0.65	0	31	26	0.23	0.42	0.8027	-0.5792	0.7765	-0.4092	0	0.6058	1	41.935	51.53	0.8387	0.5355	0.6884	0200?	1605	-0.6	-0.6	1	10	9	0.42	0.17	0.4904	0.49	-0.8095	0.4506	0.45	-0.3795	0	0.9084	1	50	55.036	0.9	0.6995	0.5303	.2..?
608	0.44	0.42	-0.02	0.46	0	31	52	0.19	0.27	0.9806	0.021	0.8597	-0.3791	0	0.6285	1	41.935	44.144	1.6774	0.525	0.9295	1200?	1606	0.42	0.42	1	10	20	0.27	0.07	0.7941	0.79	-0.3392	0.6458	0.64	-0.6094	0	0.7536	1	30	32.993	2	0.6003	1.0561	....?
609	0.22	0.03	-0.19	0.48	0	31	46	0.19	0.29	0.925	-0.1991	0.7921	-0.6092	0	0.6555	1	41.935	42.833	1.4839	0.5327	0.8948	1300?	1607	0.03	0.03	1	10	14	0.29	0.09	1.093	1.09	0.3511	0.9214	0.92	0.1209	0	0.6523	1	40	41.484	1.4	0.6068	1.1263	....?
610	0.66	0.51	-0.15	0.45	0	31	58	0.19	0.26	1.0977	0.4211	0.7914	-0.5992	0	0.6961	1	45.161	45.594	1.871	0.514	0.9756	1330?	1608	0.51	0.51	1	10	21	0.26	0.07	1.184	1.18	0.5412	0.9913	0.99	0.141	0	0.7034	1	30	34.438	2.1	0.5576	1.3163	.3..?
611	-0.65	-1.13	-0.48	0.75	0	31	26	0.23	0.52	1.0216	0.171	0.8118	-0.3092	0	0.66	1	45.161	51.53	0.8387	0.5355	0.7767	0110?	1609	-1.13	-1.13	1	10	6	0.52	0.27	0.9211	0.92	0.0809	0.8158	0.82	0.2108	0	0.8854	1	40	63.494	0.6	0.7188	0.5812	....?
612	-0.65	-1.56	-0.91	0.81	1	31	26	0.23	0.58	0.7137	-0.9193	0.5862	-0.9694	0	0.7164	1	61.29	51.53	0.8387	0.5355	0.6492	0110?	1610	-1.56	-1.56	1	11	4	0.58	0.33	0.2802	0.28	-1.5297	0.2217	0.22	-0.3698	0	0.5841	1	100	69.013	0.3636	0.3251	0.2763	...0?
613	-2.24	-2.62	-0.38	1.13	0	31	8	0.41	0.72	0.94	0.0009	0.5455	-0.3695	0	0.7371	1	80.645	79.674	0.2581	0.4444	0.4293	0100?	1611	-2.62	-2.62	1	13	3	0.72	0.52	1.9016	1.9	1.2419	0.8066	0.81	0.3208	0	0.8237	1	92.308	84.501	0.2308	0.6337	0.531	....?
614	-0.76	-0.8	-0.04	0.7	0	31	24	0.24	0.46	0.8246	-0.4792	0.7947	-0.3292	0	0.6774	1	61.29	55.457	0.7742	0.5325	0.6738	1100?	1612	-0.8	-0.8	1	10	8	0.46	0.21	1.3898	1.39	0.7714	1.1702	1.17	0.5012	0	0.8016	1	50	58.508	0.8	0.7128	0.8169	..0.?
615	-0.49	-0.78	-0.29	0.66	0	31	29	0.22	0.44	0.852	-0.4191	0.8225	-0.3192	0	0.5955	1	51.613	51.177	0.9355	0.5384	0.7432	1300?	1613	-0.78	-0.78	1	10	8	0.44	0.19	0.4829	0.48	-0.8595	0.4338	0.43	-0.3496	0	0.928	1	70	60.105	0.8	0.7	0.5012	....?
616	0.74	0.55	-0.19	0.44	0	31	60	0.19	0.25	0.7779	-0.7092	0.6448	-1.1394	0	0.691	1	45.161	45.677	1.9355	0.5094	0.8163	1330?	1614	0.55	0.55	1	10	22	0.25	0.06	0.7323	0.73	-0.5293	0.7028	0.7	-0.5393	0	0.6197	1	20	28.939	2.2	0.5184	1.0649	....?
617	-0.59	-0.84	-0.25	0.67	0	31	27	0.23	0.44	0.8706	-0.3391	0.7472	-0.4993	0	0.7042	1	58.065	51.296	0.871	0.5367	0.7288	0200?	1615	-0.84	-0.84	1	10	8	0.44	0.2	0.6724	0.67	-0.4293	0.6103	0.61	-0.0794	0	0.929	1	50	60.29	0.8	0.7115	0.5844	....?
618	0.66	0.48	-0.18	0.45	0	31	58	0.19	0.26	1.3061	1.0613	0.9367	-0.0991	0	0.6597	1	45.161	45.594	1.871	0.514	1.0642	1220?	1616	0.48	0.48	1	10	21	0.26	0.07	1.8146	1.82	1.6518	1.5426	1.54	1.1215	0	0.5062	1	30	31.462	2.1	0.53	1.6642	....?
619	0.22	-0.03	-0.25	0.51	0	31	46	0.19	0.32	1.1004	0.4611	1.099	0.4111	0	0.5578	1	38.71	42.833	1.4839	0.5327	0.9759	1220?	1617	-0.03	-0.03	1	10	13	0.32	0.1	1.1108	1.11	0.3811	0.9944	0.99	0.241	0	0.7721	1	40	42.333	1.3	0.6261	1.0379	....?
620	0.4	-0.11	-0.51	0.53	0	31	51	0.19	0.34	0.7017	-1.1393	0.5909	-1.4694	0	0.7306	1	51.613	44.071	1.6452	0.5265	0.7861	1310?	1618	-0.11	-0.11	1	10	13	0.34	0.12	0.5548	0.55	-0.7094	0.4994	0.5	-0.5295	0	0.8676	1	40	40.292	1.3	0.6944	0.6918	....?
621	0.89	0.64	-0.25	0.46	0	31	64	0.2	0.26	0.66	-1.1893	0.5133	-1.5895	0	0.693	1	64.516	50.793	2.0645	0.4985	0.7386	1230?	1619	0.64	0.64	1	10	23	0.26	0.07	0.7487	0.75	-0.4693	0.6567	0.66	-0.6993	0	0.6363	1	30	28.24	2.3	0.5392	1.0616	....?
622	0.22	0.04	-0.18	0.51	0	31	46	0.19	0.32	0.7622	-0.8992	0.8038	-0.5692	0	0.6334	1	32.258	42.833	1.4839	0.5327	0.8122	0110?	1620	0.04	0.04	1	10	14	0.32	0.1	0.9926	0.99	0.171	0.8882	0.89	0.0609	0	0.7695	1	40	43.155	1.4	0.6408	1.0001	....?
623	-0.17	-1.26	-1.09	0.8	1	31	36	0.21	0.59	0.6871	-1.2093	0.6176	-1.1094	0	0.6885	1	45.161	45.383	1.1613	0.5395	0.7258	0200?	1621	-1.26	-1.26	1	10	4	0.59	0.35	0.3806	0.38	-0.9596	0.2643	0.26	-0.2897	0	0.4536	1	80	70.575	0.4	0.3106	0.3291	...0?
624	-0.3	-0.24	0.06	0.57	0	31	33	0.21	0.36	0.6511	-1.3193	0.7039	-0.7393	0	0.5205	1	45.161	47.248	1.0645	0.5398	0.6846	0100?	1622	-0.24	-0.24	1	10	12	0.36	0.13	0.3079	0.31	-1.3997	0.3043	0.3	-0.8797	0	0.905	1	50	44.816	1.2	0.7055	0.4894	....?
625	-0.01	-0.45	-0.44	0.59	0	31	40	0.2	0.39	1.0547	0.2911	1.0371	0.221	0	0.6564	1	45.161	45.619	1.2903	0.5377	0.9284	1200?	1623	-0.45	-0.45	1	10	10	0.39	0.15	1.1976	1.2	0.5112	1.0285	1.03	0.341	0	0.8028	1	40	49.052	1	0.69	0.8908	....?
626	-0.54	-0.84	-0.3	0.71	0	31	28	0.23	0.48	0.576	-1.5494	0.4898	-1.3695	0	0.7291	1	77.419	51.448	0.9032	0.5376	0.6021	0110?	1624	-0.84	-0.84	1	10	7	0.48	0.23	0.4423	0.44	-0.8596	0.4135	0.41	-0.3796	0	0.8719	1	70	62.929	0.7	0.6454	0.4372	0...?
627	0.78	0.47	-0.31	0.46	0	31	61	0.19	0.27	1.1599	0.6112	0.7203	-0.8193	0	0.6994	1	58.065	50.524	1.9677	0.5069	0.9931	1320?	1625	0.47	0.47	1	10	19	0.27	0.07	1.3865	1.39	0.9114	1.2659	1.27	0.6713	0	0.6786	1	30	36.99	1.9	0.5368	1.3933	1...?
628	-0.26	-0.18	0.08	0.56	0	31	34	0.21	0.35	1.319	1.1313	1.1712	0.5612	0	0.6149	1	25.806	47.248	1.0968	0.5398	0.9853	0100?	1626	-0.18	-0.18	1	10	12	0.35	0.12	1.5871	1.58	1.0416	1.4676	1.47	0.7715	0	0.6824	1	20	40.566	1.2	0.668	1.1476	....?
629	-0.7	-0.88	-0.18	0.72	0	31	25	0.24	0.48	0.7905	-0.6092	0.6258	-0.8194	0	0.7268	1	54.839	53.147	0.8065	0.5341	0.6716	0200?	1627	-0.88	-0.88	1	10	7	0.48	0.23	0.6748	0.67	-0.3493	0.5352	0.54	-0.1695	0	0.9044	1	60	61.24	0.7	0.7125	0.5411	....?
630	-0.7	-1.29	-0.59	0.77	0	31	25	0.24	0.53	0.5597	-1.5694	0.4905	-1.2595	0	0.722	1	64.516	53.147	0.8065	0.5341	0.5651	1200?	1628	-1.29	-1.29	1	10	6	0.53	0.28	0.2233	0.22	-1.8298	0.2219	0.22	-0.6398	0	0.9357	1	100	63.239	0.6	0.7161	0.2803	....?
631	1.05	0.74	-0.31	0.46	0	31	68	0.2	0.26	1.7195	2.1217	1.2156	0.6612	0	0.6228	1	48.387	53.711	2.1935	0.4851	1.1579	1330?	1629	0.74	0.74	1	10	25	0.26	0.07	1.9904	1.99	1.822	1.8824	1.89	1.6219	0	0.5088	1	20	32.054	2.5	0.4772	1.7062	..3.?
632	0.33	-0.57	-0.9	0.63	1	31	49	0.19	0.44	0.5774	-1.7794	0.5001	-1.8995	0	0.7439	1	58.065	44.004	1.5806	0.5292	0.7117	1220?	1630	-0.57	-0.57	1	10	8	0.44	0.19	0.5132	0.51	-0.6495	0.4388	0.44	-0.3996	0	0.912	1	50	59.366	0.8	0.6566	0.5164	....?
633	-0.13	-0.18	-0.05	0.55	0	31	37	0.2	0.35	1.2384	0.9112	0.9633	0.011	0	0.6576	1	38.71	45.397	1.1935	0.5391	0.9832	0100?	1631	-0.18	-0.18	1	10	12	0.35	0.12	1.0592	1.06	0.2911	0.8575	0.86	0.0809	0	0.8217	1	50	40.521	1.2	0.6635	0.9414	....?
634	0.74	0.37	-0.37	0.45	0	31	60	0.19	0.26	1.2192	0.7912	1.0221	0.181	0	0.5426	1	45.161	45.677	1.9355	0.5094	1.022	0320?	1632	0.37	0.37	1	10	19	0.26	0.07	1.57	1.57	1.2616	1.2393	1.24	0.6012	0	0.5473	1	30	30.708	1.9	0.5532	1.509	....?
635	-0.54	-0.93	-0.39	0.73	0	31	28	0.23	0.5	0.8247	-0.5092	0.7755	-0.4392	0	0.6126	1	45.161	51.448	0.9032	0.5376	0.7205	1300?	1633	-0.93	-0.93	1	10	7	0.5	0.25	0.8024	0.8	-0.1192	0.6075	0.61	-0.0694	0	0.7836	1	60	64.185	0.7	0.6836	0.5699	....?
636	0.07	-0.24	-0.31	0.58	0	31	42	0.2	0.38	0.9134	-0.2491	0.8506	-0.3691	0	0.5812	1	45.161	45.703	1.3548	0.5363	0.8744	0110?	1634	-0.24	-0.24	1	10	10	0.38	0.14	1.267	1.26	0.6013	1.2761	1.27	0.5813	0	0.4885	1	40	49.637	1	0.6224	0.9459	....?
637	-0.26	-0.45	-0.19	0.6	0	31	34	0.21	0.39	0.8351	-0.5292	0.866	-0.2491	0	0.6352	1	41.935	47.248	1.0968	0.5398	0.784	0100?	1635	-0.45	-0.45	1	10	10	0.39	0.15	1.1064	1.1	0.3711	0.9702	0.97	0.281	0	0.8405	1	40	49.052	1	0.69	0.8562	....?
638	0.33	0.3	-0.03	0.47	0	31	49	0.19	0.28	0.7866	-0.7692	0.6745	-1.0893	0	0.7093	1	48.387	44.004	1.5806	0.5292	0.8307	0320?	1636	0.3	0.3	1	10	17	0.28	0.08	0.7868	0.79	-0.3392	0.698	0.7	-0.4293	0	0.7798	1	40	35.652	1.7	0.5961	0.9936	....?
639	1.42	1.08	-0.34	0.49	0	31	76	0.23	0.26	1.1316	0.4611	0.7992	-0.2992	0	0.3771	1	61.29	61.211	2.4516	0.4524	0.8169	1321?	1637	1.08	1.08	1	10	27	0.26	0.07	0.7107	0.71	-0.6593	0.608	0.61	-0.7994	0	0.5409	1	40	40.233	2.7	0.3692	1.0092	....?
640	-0.59	-0.92	-0.33	0.7	0	31	27	0.23	0.47	0.5898	-1.4694	0.4958	-1.3095	0	0.7353	1	61.29	51.296	0.871	0.5367	0.5998	0200?	1638	-0.93	-0.92	1	10	7	0.47	0.22	0.782	0.78	-0.1592	0.617	0.62	-0.0494	0	0.858	1	60	60.713	0.7	0.7017	0.5965	....?
641	0.97	0.95	-0.02	0.46	0	31	66	0.2	0.26	0.7087	-0.9893	0.7429	-0.6593	0	0.5298	1	48.387	50.541	2.129	0.4921	0.7557	0310?	1639	0.95	0.95	1	10	26	0.26	0.07	0.772	0.77	-0.4192	0.9661	0.96	0.101	0	0.4538	1	40	43.671	2.6	0.4432	1.061	0...?
642	0.33	-0.35	-0.68	0.59	1	31	49	0.19	0.4	0.9479	-0.1091	0.8788	-0.3091	0	0.6015	1	41.935	44.004	1.5806	0.5292	0.9119	1330?	1640	-0.35	-0.35	1	10	10	0.4	0.16	0.6635	0.67	-0.3393	0.5712	0.57	-0.2394	0	0.8933	1	50	54.56	1	0.782	0.6469	....?
643	0.63	0.37	-0.26	0.46	0	31	57	0.19	0.27	0.6559	-1.2693	0.6621	-1.1093	0	0.6508	1	41.935	44.722	1.8387	0.5161	0.756	1320?	1641	0.37	0.37	1	10	19	0.27	0.07	0.5006	0.5	-1.2595	0.5248	0.53	-0.9395	0	0.7152	1	50	32.787	1.9	0.5689	0.8427	....?
644	1.14	0.97	-0.17	0.47	0	31	70	0.21	0.26	0.8828	-0.3091	0.5645	-1.1794	0	0.6754	1	58.065	55.941	2.2581	0.4776	0.8117	1310?	1642	0.97	0.97	1	10	28	0.26	0.07	0.9585	0.96	0.051	0.8817	0.88	-0.0491	0	0.5418	1	40	40.333	2.8	0.4395	1.1686	....?
645	0.7	0.61	-0.09	0.45	0	31	59	0.19	0.26	0.812	-0.5892	1.1003	0.4111	0	0.3633	1	45.161	45.634	1.9032	0.5117	0.8367	1311?	1643	0.61	0.61	1	10	23	0.26	0.07	0.5698	0.57	-0.9894	0.4007	0.4	-1.4996	0	0.6451	1	50	29.23	2.3	0.5273	0.9304	....?
646	1.68	1.59	-0.09	0.61	0	31	80	0.27	0.34	1.6439	1.3116	0.6101	-0.6594	0	0.5999	1	77.419	66.092	2.5806	0.4349	0.8543	1320?	1644	1.59	1.59	1	10	34	0.34	0.12	2.1179	2.13	1.4721	1.0397	1.04	0.271	0	0.468	1	60	50.166	3.4	0.2586	1.3407	.3..?
647	-0.26	-0.89	-0.63	0.67	0	31	34	0.21	0.46	0.8997	-0.2791	0.8794	-0.2091	0	0.6203	1	38.71	47.248	1.0968	0.5398	0.8138	1120?	1645	-0.89	-0.89	1	10	7	0.46	0.21	1.0941	1.1	0.3711	0.9689	0.97	0.341	0	0.8267	1	40	59.874	0.7	0.7044	0.718	....?
648	0.07	0.22	0.15	0.49	0	31	42	0.2	0.29	0.9456	-0.1191	0.8093	-0.5092	0	0.6542	1	48.387	45.703	1.3548	0.5363	0.8897	0200?	1646	0.22	0.22	1	10	16	0.29	0.08	0.825	0.82	-0.2192	0.7833	0.78	-0.1992	0	0.7077	1	50	35.626	1.6	0.6113	0.9858	....?
649	1.22	1.17	-0.05	0.47	0	31	72	0.21	0.26	0.7686	-0.7192	0.488	-1.3895	0	0.626	1	67.742	57.554	2.3226	0.4695	0.7356	1320?	1647	1.17	1.17	1	10	31	0.26	0.07	0.9065	0.91	-0.1091	0.6296	0.63	-0.5394	0	0.5811	1	50	40.519	3.1	0.3888	1.1412	....?
650	-0.65	-0.84	-0.19	0.68	0	31	26	0.23	0.45	0.5901	-1.4494	0.5954	-0.9394	0	0.7039	1	45.161	51.53	0.8387	0.5355	0.5903	1110?	1648	-0.84	-0.84	1	10	8	0.45	0.2	0.9182	0.92	0.0609	0.7773	0.78	0.1208	0	0.8348	1	40	58.917	0.8	0.7007	0.6715	....?
651	-0.21	-0.19	0.02	0.58	0	31	35	0.21	0.37	1.0401	0.241	0.9409	-0.0391	0	0.6926	1	41.935	45.329	1.129	0.5397	0.8842	0200?	1649	-0.19	-0.19	1	10	11	0.37	0.13	1.0329	1.03	0.271	0.8432	0.84	0.0808	0	0.8609	1	50	45.757	1.1	0.7251	0.8755	....?
652	-0.95	-1.59	-0.64	0.84	0	31	21	0.26	0.58	0.7293	-0.8093	0.6216	-0.7294	0	0.6626	1	61.29	56.303	0.6774	0.5258	0.5973	1200?	1650	-1.59	-1.59	1	10	5	0.58	0.34	0.3631	0.36	-1.2796	0.3091	0.31	-0.3597	0	0.9209	1	80	65.103	0.5	0.7113	0.3285	....?
653	0.22	-0.18	-0.4	0.54	0	31	46	0.19	0.35	0.9913	0.051	0.9087	-0.1991	0	0.6247	1	41.935	42.833	1.4839	0.5327	0.9263	1200?	1651	-0.18	-0.18	1	10	12	0.35	0.12	0.8681	0.87	-0.0391	0.8445	0.84	0.0708	0	0.8143	1	30	40.566	1.2	0.668	0.8488	....?
654	1.01	0.75	-0.26	0.46	0	31	67	0.2	0.26	1.0708	0.3311	0.6858	-0.8293	0	0.6337	1	61.29	52.148	2.1613	0.4887	0.9218	1330?	1652	0.75	0.75	1	10	25	0.26	0.07	0.9104	0.91	-0.0491	0.6446	0.65	-0.6894	0	0.6464	1	50	39.676	2.5	0.4996	1.1824	....?
655	0.37	0.56	0.19	0.45	0	31	50	0.19	0.26	0.9195	-0.2191	0.8079	-0.5692	0	0.7006	1	45.161	44.053	1.6129	0.5279	0.8992	1320?	1653	0.56	0.56	1	10	23	0.26	0.07	0.8814	0.88	-0.1191	1.0196	1.02	0.201	0	0.7003	1	10	30.46	2.3	0.5164	1.1296	....?
656	-0.13	-0.31	-0.18	0.57	0	31	37	0.2	0.37	0.7864	-0.7692	0.8329	-0.3792	0	0.6034	1	41.935	45.397	1.1935	0.5391	0.7835	1200?	1654	-0.31	-0.31	1	10	11	0.37	0.13	0.3034	0.3	-1.4297	0.2958	0.3	-0.8597	0	0.8985	1	60	45.257	1.1	0.6798	0.4751	....?
657	-0.7	-0.61	0.09	0.65	0	31	25	0.24	0.41	1.0406	0.231	0.997	0.141	0	0.5567	1	45.161	53.147	0.8065	0.5341	0.7706	0100?	1655	-0.61	-0.61	1	10	9	0.41	0.17	1.0562	1.05	0.2911	0.8339	0.83	0.1508	0	0.8451	1	40	55.015	0.9	0.698	0.787	....?
658	-1.7	-1.75	-0.05	0.89	0	31	12	0.33	0.56	1.0715	0.3111	0.7917	-0.1192	0	0.5665	1	70.968	68.705	0.3871	0.4833	0.5593	0000?	1656	-1.75	-1.75	1	10	5	0.56	0.31	0.9109	0.91	0.0409	0.6409	0.64	0.1206	0	0.9147	1	80	65.426	0.5	0.6733	0.5402	....?
659	-0.82	-0.61	0.21	0.66	0	31	23	0.25	0.41	1.0303	0.201	1.247	0.6412	0	0.2945	1	38.71	55.738	0.7419	0.5305	0.7391	0200?	1657	-0.61	-0.61	1	10	9	0.41	0.17	1.2646	1.26	0.6013	1.087	1.09	0.4211	0	0.7313	1	30	55.015	0.9	0.698	0.8611	....?
660	-1.5	-1.43	0.07	0.87	0	31	14	0.31	0.56	1.19	0.6212	0.8061	-0.1392	0	0.7096	1	67.742	65.722	0.4516	0.4967	0.6342	0000?	1658	-1.44	-1.43	1	10	4	0.56	0.32	0.952	0.95	0.151	0.7512	0.75	0.2108	0	0.8014	1	60	66.88	0.4	0.4292	0.5486	....?
661	0.97	0.74	-0.23	0.47	0	31	66	0.2	0.27	1.1214	0.4911	1.0884	0.3611	0	0.558	1	35.484	50.541	2.129	0.4921	0.9507	0320?	1659	0.74	0.74	1	10	24	0.27	0.07	1.2572	1.26	0.6513	1.4089	1.41	0.9114	0	0.657	1	20	35.728	2.4	0.4704	1.3255	....?
662	0.22	-0.13	-0.35	0.54	0	31	46	0.19	0.35	0.7863	-0.7892	0.7145	-0.9093	0	0.6981	1	48.387	42.833	1.4839	0.5327	0.8249	0310?	1660	-0.13	-0.13	1	10	11	0.35	0.13	1.0778	1.07	0.3311	0.9038	0.9	0.1309	0	0.7008	1	40	43.14	1.1	0.5966	0.9253	....?
663	0.78	0.74	-0.04	0.45	0	31	61	0.19	0.26	1.3986	1.2914	1.016	0.161	0	0.5536	1	48.387	50.524	1.9677	0.5069	1.0905	1330?	1661	0.74	0.74	1	10	25	0.26	0.07	1.6547	1.66	1.3317	1.3548	1.36	0.8214	0	0.4893	1	30	32.054	2.5	0.4772	1.5557	..3.?
664	1.27	1.07	-0.2	0.48	0	31	73	0.22	0.26	1.1329	0.5111	0.7019	-0.6293	0	0.6524	1	64.516	60.337	2.3548	0.4653	0.8772	1330?	1662	1.07	1.07	1	10	30	0.26	0.07	0.8435	0.84	-0.2592	0.7086	0.71	-0.3593	0	0.5709	1	40	41.943	3	0.4132	1.1124	....?
665	0.78	0.88	0.1	0.45	0	31	61	0.19	0.26	0.906	-0.2291	0.566	-1.4494	0	0.6972	1	61.29	50.524	1.9677	0.5069	0.8777	1220?	1663	0.88	0.88	1	10	27	0.26	0.07	1.3206	1.32	0.8013	1.0291	1.03	0.231	0	0.5752	1	20	40.637	2.7	0.4684	1.4223	....?
666	0.26	-0.07	-0.33	0.52	0	31	47	0.19	0.33	0.9299	-0.1791	0.9142	-0.1791	0	0.622	1	32.258	44.156	1.5161	0.5316	0.8996	0120?	1664	-0.07	-0.07	1	10	13	0.33	0.11	1.0939	1.1	0.3511	0.9442	0.95	0.1709	0	0.7167	1	50	43.071	1.3	0.6548	1.0024	....?
667	0.48	0.49	0.01	0.45	0	31	53	0.19	0.26	0.7534	-0.8892	0.6251	-1.3094	0	0.7248	1	48.387	44.172	1.7097	0.5234	0.8146	1210?	1665	0.49	0.49	1	10	21	0.26	0.07	0.5178	0.52	-1.1795	0.5138	0.51	-1.0295	0	0.7887	1	30	32.791	2.1	0.5876	0.8641	....?
668	0.29	-0.44	-0.73	0.58	1	31	48	0.19	0.39	0.7971	-0.7292	0.8789	-0.2991	0	0.5694	1	38.71	44.238	1.5484	0.5304	0.8348	0220?	1666	-0.44	-0.44	1	10	10	0.39	0.15	0.4548	0.46	-0.8995	0.449	0.45	-0.4496	0	0.9151	1	50	49.669	1	0.6895	0.5443	.2..?
669	-0.39	-1.07	-0.68	0.71	0	31	31	0.22	0.49	1.0146	0.151	0.7205	-0.6493	0	0.6599	1	45.161	48.158	1	0.5394	0.8337	0210?	1667	-1.07	-1.07	1	10	5	0.49	0.24	0.9129	0.92	0.1109	0.8603	0.86	0.2609	0	0.0081	1	60	65.456	0.5	0.427	0.6206	....?
670	-0.7	-0.84	-0.14	0.72	0	31	25	0.24	0.48	0.9862	0.061	0.8495	-0.1992	0	0.6903	1	48.387	53.147	0.8065	0.5341	0.7501	1100?	1668	-0.84	-0.84	1	10	7	0.48	0.23	0.7255	0.73	-0.2393	0.6434	0.64	-0.0394	0	0.8332	1	50	62.929	0.7	0.6454	0.5599	1...?
671	-0.54	-1.04	-0.5	0.71	0	31	28	0.23	0.48	0.6042	-1.4194	0.7895	-0.3992	0	0.5475	1	61.29	51.448	0.9032	0.5376	0.6167	0220?	1669	-1.04	-1.04	1	10	7	0.48	0.23	0.819	0.82	-0.1292	0.7919	0.79	0.1708	0	0.9383	1	40	61.139	0.7	0.7146	0.5941	....?
672	-0.3	-0.27	0.03	0.59	0	31	33	0.21	0.38	0.5872	-1.6294	0.5453	-1.3095	0	0.706	1	51.613	47.248	1.0645	0.5398	0.6501	1100?	1670	-0.27	-0.27	1	10	10	0.38	0.14	0.4027	0.4	-0.9896	0.4841	0.48	-0.4695	0	0.7509	1	50	48.075	1	0.6113	0.5292	....?
673	1.68	1.38	-0.3	0.56	0	31	80	0.27	0.29	1.2926	0.7313	0.6786	-0.4893	0	0.6618	1	67.742	66.092	2.5806	0.4349	0.7576	1330?	1671	1.38	1.38	1	10	32	0.29	0.08	0.9523	0.96	0.061	0.9724	0.98	0.141	0	0.5132	1	20	38.226	3.2	0.3179	1.0767	....?
674	-0.26	-0.41	-0.15	0.6	0	31	34	0.21	0.39	0.8598	-0.4291	0.7926	-0.4692	0	0.6472	1	45.161	47.248	1.0968	0.5398	0.7956	0200?	1672	-0.41	-0.41	1	10	10	0.39	0.15	0.7156	0.72	-0.2793	0.6221	0.62	-0.1694	0	0.8759	1	50	51.1	1	0.6891	0.6818	....?
675	0.78	0.55	-0.23	0.44	0	31	61	0.19	0.25	0.7358	-0.8793	0.5547	-1.4994	0	0.6654	1	54.839	50.524	1.9677	0.5069	0.791	1320?	1673	0.55	0.55	1	10	22	0.25	0.06	0.8902	0.89	-0.1091	0.7243	0.72	-0.4793	0	0.5958	1	20	28.939	2.2	0.5184	1.1741	....?
676	-0.49	-1.46	-0.97	0.8	1	31	29	0.22	0.58	1.011	0.141	0.9257	-0.0491	0	0.6776	1	41.935	51.177	0.9355	0.5384	0.8096	1200?	1674	-1.46	-1.46	1	10	5	0.58	0.33	1.7537	1.75	1.1218	1.3314	1.33	0.6613	0	0.826	1	60	69.296	0.5	0.7097	0.7254	....?
677	1.18	1.02	-0.16	0.47	0	31	71	0.21	0.26	0.7097	-0.9793	0.5234	-1.2895	0	0.6925	1	70.968	56.827	2.2903	0.4736	0.718	1320?	1675	1.02	1.02	1	10	27	0.26	0.07	0.6892	0.69	-0.7293	0.7451	0.75	-0.4393	0	0.606	1	50	36.035	2.7	0.4249	1.0198	....?
678	-1.32	-2.09	-0.77	0.92	0	31	16	0.29	0.63	1.5095	1.4015	1.2706	0.6313	0	0.5139	1	70.968	64.406	0.5161	0.5074	0.76	0100?	1676	-2.09	-2.09	1	13	4	0.63	0.39	1.3454	1.34	0.7013	0.6707	0.67	0.1607	0	0.9168	1	76.923	78.965	0.3077	0.6652	0.5137	....?
679	0.29	0.01	-0.28	0.52	0	31	48	0.19	0.33	0.8822	-0.3691	0.8918	-0.2591	0	0.6767	1	35.484	44.238	1.5484	0.5304	0.8782	0230?	1677	0.01	0.01	1	10	12	0.33	0.11	1.0986	1.09	0.3611	1.0168	1.01	0.261	0	0.7676	1	40	47.235	1.2	0.5865	0.9995	....?
680	0.15	-0.07	-0.22	0.52	0	31	44	0.19	0.33	0.8789	-0.3891	0.6894	-0.9793	0	0.6674	1	54.839	45.378	1.4194	0.5346	0.8659	1200?	1678	-0.07	-0.07	1	10	13	0.33	0.11	1.5523	1.56	1.0216	1.0755	1.08	0.3511	0	0.7319	1	60	43.071	1.3	0.6548	1.1941	....?
681	-1.16	-1	0.16	0.75	0	31	18	0.28	0.47	0.8189	-0.4692	0.6091	-0.6794	0	0.6957	1	80.645	61.048	0.5806	0.516	0.5907	0300?	1679	-1	-1	1	10	7	0.47	0.22	0.5444	0.54	-0.7095	0.411	0.41	-0.3296	0	0.8454	1	80	61.364	0.7	0.7058	0.4937	....?
682	1.61	1.91	0.3	0.73	0	31	79	0.26	0.47	0.6095	-0.8794	0.4312	-1.2296	0	0.6546	1	80.645	65.533	2.5484	0.4393	0.5421	1330?	1680	1.91	1.91	1	10	33	0.47	0.22	0.321	0.32	-0.6897	0.294	0.29	-0.9997	0	0.4061	1	80	59.767	3.3	0.1515	0.3823	....?
683	0.48	0.47	-0.01	0.46	0	31	53	0.19	0.27	1.0135	0.141	1.3352	1.0913	0	0.4548	1	41.935	44.172	1.7097	0.5234	0.9448	1311?	1681	0.47	0.47	1	10	19	0.27	0.07	0.5663	0.57	-0.9894	0.4783	0.48	-1.1995	0	0.7283	1	50	36.99	1.9	0.5368	0.8905	1...?
684	-1.01	-1.29	-0.28	0.79	0	31	20	0.26	0.53	0.5603	-1.4994	0.4268	-1.2996	0	0.73	1	80.645	60.187	0.6452	0.5229	0.5123	0200?	1682	-1.29	-1.29	1	10	6	0.53	0.28	0.2233	0.22	-1.8298	0.2219	0.22	-0.6398	0	0.9357	1	100	63.239	0.6	0.7161	0.2803	....?
685	-1.24	-2.47	-1.23	1.02	1	31	17	0.28	0.74	1.0801	0.3411	0.8591	-0.0891	0	0.5746	1	58.065	61.983	0.5484	0.512	0.661	1100?	1683	-2.47	-2.47	1	10	3	0.74	0.55	0.6123	0.61	-0.4094	0.3679	0.37	-0.1296	0	0.8557	1	80	80.071	0.3	0.658	0.3329	....?
686	-1.08	-0.98	0.1	0.75	0	31	19	0.27	0.48	0.7901	-0.5692	0.8719	-0.0891	0	0.5831	1	54.839	60.654	0.6129	0.5197	0.5945	0110?	1684	-0.98	-0.98	1	10	7	0.48	0.23	0.7877	0.79	-0.1192	0.6369	0.64	-0.0094	0	0.8964	1	60	63.614	0.7	0.726	0.5903	....?
687	-0.17	0.07	0.24	0.52	0	31	36	0.21	0.31	0.7976	-0.7092	0.8087	-0.4492	0	0.6272	1	41.935	45.383	1.1613	0.5395	0.7819	0310?	1685	0.07	0.07	1	10	14	0.31	0.09	0.7013	0.7	-0.4593	0.6936	0.69	-0.2893	0	0.7659	1	40	42.674	1.4	0.6114	0.8609	....?
688	-1.6	-1.59	0.01	0.9	0	31	13	0.32	0.58	0.7794	-0.5392	0.5831	-0.5594	0	0.6188	1	67.742	66.197	0.4194	0.4904	0.4956	0010?	1686	-1.59	-1.59	1	10	5	0.58	0.34	1.0042	1	0.201	0.6693	0.67	0.1207	0	0.9051	1	60	65.103	0.5	0.7113	0.5464	....?
689	-0.82	-1.16	-0.34	0.76	0	31	23	0.25	0.51	0.7774	-0.6492	0.8182	-0.2592	0	0.514	1	61.29	55.738	0.7419	0.5305	0.6421	0310?	1687	-1.17	-1.16	1	10	6	0.51	0.26	0.7349	0.73	-0.2493	0.5883	0.59	-0.0394	0	0.9273	1	70	60.762	0.6	0.7067	0.5315	....?
690	-1.6	-1.29	0.31	0.85	0	31	13	0.32	0.53	0.5434	-1.3995	0.4922	-0.7795	0	0.7496	1	80.645	66.197	0.4194	0.4904	0.4138	0000?	1688	-1.29	-1.29	1	10	6	0.53	0.28	0.686	0.69	-0.4093	0.4984	0.5	-0.1495	0	0.9528	1	80	63.239	0.6	0.7161	0.4913	....?
691	-0.7	-0.57	0.13	0.66	0	31	25	0.24	0.42	1.0011	0.111	0.9872	0.121	0	0.6417	1	41.935	53.147	0.8065	0.5341	0.7558	1210?	1689	-0.57	-0.57	1	10	9	0.42	0.18	1.8055	1.8	1.2318	1.5389	1.53	0.8015	0	0.7209	1	40	56.418	0.9	0.7023	1.0106	....?
692	-0.44	-0.98	-0.54	0.71	0	31	30	0.22	0.49	1.0292	0.201	0.8722	-0.1891	0	0.6406	1	48.387	48.38	0.9677	0.539	0.8285	0110?	1690	-0.98	-0.98	1	10	7	0.49	0.24	1.5587	1.56	0.9716	1.2646	1.26	0.5913	0	0.8745	1	50	62.803	0.7	0.7185	0.8101	....?
693	0.7	0.49	-0.21	0.45	0	31	59	0.19	0.26	0.8481	-0.4492	0.723	-0.8393	0	0.6646	1	45.161	45.634	1.9032	0.5117	0.8551	1330?	1691	0.49	0.49	1	10	21	0.26	0.07	0.6676	0.67	-0.6993	0.6616	0.66	-0.6093	0	0.7405	1	50	32.791	2.1	0.5876	0.9812	....?
694	0.33	-0.2	-0.53	0.56	0	31	49	0.19	0.37	0.8491	-0.4992	0.7077	-0.9593	0	0.6933	1	58.065	44.004	1.5806	0.5292	0.863	1220?	1692	-0.2	-0.2	1	10	11	0.37	0.14	1.2102	1.21	0.5212	1.001	1	0.291	0	0.8493	1	20	46.546	1.1	0.7674	0.9386	....?
695	-0.05	-0.34	-0.29	0.57	0	31	39	0.2	0.37	1.0125	0.141	1.4528	1.2715	0	0.3095	1	32.258	45.519	1.2581	0.5383	0.9034	1320?	1693	-0.34	-0.34	1	10	11	0.37	0.14	0.7338	0.73	-0.2793	0.6798	0.68	-0.1093	0	0.8432	1	30	48.748	1.1	0.6963	0.7275	....?
696	-0.35	-0.36	-0.01	0.57	0	31	32	0.21	0.36	1.1397	0.5611	0.9771	0.071	0	0.6284	1	41.935	48.225	1.0323	0.5397	0.8949	0100?	1694	-0.36	-0.36	1	10	10	0.36	0.13	1.1735	1.17	0.4812	0.9401	0.94	0.2309	0	0.7467	1	40	46.846	1	0.6647	0.9523	....?
697	-0.88	-1.89	-1.01	0.9	1	31	22	0.25	0.65	1.0003	0.111	0.9714	0.101	0	0.5419	1	45.161	55.955	0.7097	0.5283	0.7141	1210?	1695	-1.89	-1.89	1	10	4	0.65	0.42	1.3487	1.35	0.7113	0.7464	0.75	0.2707	0	0.9426	1	80	71.955	0.4	0.6849	0.5643	....?
698	0.81	0.54	-0.27	0.47	0	31	62	0.2	0.27	0.6921	-1.0493	0.6655	-1.0093	0	0.6304	1	51.613	50.771	2	0.5042	0.7639	1230?	1696	0.54	0.54	1	10	23	0.27	0.07	0.6608	0.66	-0.6793	0.5973	0.6	-0.7794	0	0.6994	1	40	33.409	2.3	0.553	0.9649	....?
699	0.78	0.58	-0.2	0.46	0	31	61	0.19	0.27	0.919	-0.1791	0.8147	-0.4892	0	0.6339	1	54.839	50.524	1.9677	0.5069	0.884	1320?	1697	0.58	0.58	1	10	22	0.27	0.07	1.2037	1.2	0.5612	1.0988	1.1	0.3611	0	0.6678	1	40	37.253	2.2	0.5829	1.2836	....?
700	-0.49	-1.13	-0.64	0.74	0	31	29	0.22	0.52	1.0499	0.261	0.938	-0.0191	0	0.6619	1	45.161	51.177	0.9355	0.5384	0.825	1230?	1698	-1.13	-1.13	1	10	6	0.52	0.27	0.88	0.88	0.0109	0.7731	0.77	0.1608	0	0.9334	1	60	63.494	0.6	0.7188	0.5681	....?
701	1.27	0.84	-0.43	0.48	0	31	73	0.22	0.26	1.0374	0.221	0.8251	-0.2892	0	0.3856	1	61.29	60.337	2.3548	0.4653	0.8394	1321?	1699	0.84	0.84	1	10	26	0.26	0.07	0.3268	0.33	-1.9497	0.3623	0.36	-1.6296	0	0.7382	1	40	36.845	2.6	0.4914	0.7039	....?
702	-1.01	-1.03	-0.02	0.8	0	31	20	0.26	0.54	1.1613	0.5812	1.0063	0.181	0	0.6407	1	64.516	60.187	0.6452	0.5229	0.7375	1100?	1700	-1.03	-1.03	1	10	5	0.54	0.29	1.8877	1.88	1.2719	1.2768	1.27	0.6413	0	0.4446	1	50	68.761	0.5	0.3933	0.7986	...0?
703	0.63	0.13	-0.5	0.49	1	31	57	0.19	0.3	1.0784	0.3611	0.8605	-0.3591	0	0.6232	1	35.484	44.722	1.8387	0.5161	0.9693	1330?	1701	0.13	0.13	1	10	15	0.3	0.09	0.9455	0.95	0.0609	0.8638	0.86	-0.0091	0	0.681	1	40	42.91	1.5	0.6262	1.0175	....?
704	1.09	0.88	-0.21	0.47	0	31	69	0.21	0.26	0.9768	0.021	0.6905	-0.7693	0	0.6365	1	54.839	54.132	2.2258	0.4814	0.8639	1330?	1702	0.88	0.88	1	10	27	0.26	0.07	0.7937	0.8	-0.3492	0.6889	0.69	-0.5193	0	0.6461	1	30	40.637	2.7	0.4684	1.1027	....?
705	0.4	0.15	-0.25	0.5	0	31	51	0.19	0.31	0.5823	-1.7294	0.4883	-1.9695	0	0.7336	1	61.29	44.071	1.6452	0.5265	0.7161	1220?	1703	0.15	0.15	1	10	14	0.31	0.1	0.2073	0.21	-2.0898	0.2283	0.23	-1.5398	0	0.9184	1	70	48.371	1.4	0.68	0.4642	....?
706	-0.26	-0.07	0.19	0.54	0	31	34	0.21	0.33	1.2431	0.9012	1.1996	0.6312	0	0.5539	1	51.613	47.248	1.0968	0.5398	0.9566	1200?	1704	-0.07	-0.07	1	10	13	0.33	0.11	1.8084	1.81	1.3418	1.5442	1.55	0.8715	0	0.5607	1	30	43.071	1.3	0.6548	1.2888	....?
707	-0.65	-0.4	0.25	0.64	0	31	26	0.23	0.41	0.7569	-0.7492	0.8239	-0.2792	0	0.4492	1	48.387	51.53	0.8387	0.5355	0.6685	0210?	1705	-0.4	-0.4	1	10	9	0.41	0.16	0.3584	0.36	-1.0696	0.6337	0.64	-0.1494	0	0.5597	1	70	53.886	0.9	0.64	0.4673	....?
708	0.33	0.22	-0.11	0.48	0	31	49	0.19	0.29	0.8321	-0.5792	0.9184	-0.1691	0	0.5515	1	35.484	44.004	1.5806	0.5292	0.8544	0220?	1706	0.22	0.22	1	10	16	0.29	0.08	0.823	0.82	-0.2192	0.9263	0.93	0.0709	0	0.7235	1	30	35.626	1.6	0.6113	0.9846	....?
709	-1.6	-1.27	0.33	0.84	0	31	13	0.32	0.52	0.9364	-0.0591	0.6769	-0.3593	0	0.4117	1	74.194	66.197	0.4194	0.4904	0.5432	0100?	1707	-1.27	-1.27	1	10	6	0.52	0.27	0.5801	0.58	-0.5494	0.4469	0.45	-0.2096	0	0.9273	1	80	64.133	0.6	0.7072	0.4603	....?
710	-0.59	-1.09	-0.5	0.75	0	31	27	0.23	0.52	0.6236	-1.3194	0.8898	-0.1191	0	0.3765	1	45.161	51.296	0.871	0.5367	0.6168	0210?	1708	-1.09	-1.09	1	10	6	0.52	0.27	0.6327	0.63	-0.4394	0.4654	0.46	-0.2295	0	0.7291	1	80	64.356	0.6	0.6443	0.4801	0...?
711	0.33	0.04	-0.29	0.5	0	31	49	0.19	0.31	1.0656	0.3311	0.9428	-0.0891	0	0.5945	1	29.032	44.004	1.5806	0.5292	0.9668	1300?	1709	0.04	0.04	1	10	14	0.31	0.1	1.0812	1.08	0.3311	1.0082	1.01	0.241	0	0.6645	1	30	43.123	1.4	0.6364	1.047	....?
712	-0.3	-0.61	-0.31	0.62	0	31	33	0.21	0.41	0.658	-1.2893	0.6774	-0.8293	0	0.6309	1	54.839	47.248	1.0645	0.5398	0.6882	0200?	1710	-0.61	-0.61	1	10	9	0.41	0.17	0.5201	0.52	-0.7595	0.4844	0.48	-0.3195	0	0.8979	1	50	55.015	0.9	0.698	0.5522	....?
713	-1.08	-1.59	-0.51	0.85	0	31	19	0.27	0.58	1.0936	0.3811	0.8856	-0.0591	0	0.6583	1	58.065	60.654	0.6129	0.5197	0.6995	1000?	1711	-1.59	-1.59	1	10	5	0.58	0.34	0.8788	0.88	-0.0191	0.5742	0.57	0.0106	0	0.9619	1	80	65.103	0.5	0.7113	0.5111	....?
714	0.26	-0.18	-0.44	0.54	0	31	47	0.19	0.35	0.7167	-1.0993	0.6514	-1.1793	0	0.7154	1	48.387	44.156	1.5161	0.5316	0.7898	1320?	1712	-0.18	-0.18	1	10	12	0.35	0.12	0.3823	0.38	-1.1996	0.3648	0.36	-0.7796	0	0.8831	1	50	40.566	1.2	0.668	0.5632	....?
715	0.81	0.39	-0.42	0.49	0	31	62	0.2	0.29	0.8154	-0.5592	0.6812	-0.9493	0	0.602	1	51.613	50.771	2	0.5042	0.8292	0320?	1713	0.39	0.39	1	10	14	0.29	0.08	0.7779	0.78	-0.3292	0.8344	0.83	-0.0792	0	0.6368	1	60	41.583	1.4	0.4511	0.9647	...0?
716	-1.08	-0.85	0.23	0.72	0	31	19	0.27	0.45	0.8656	-0.3191	0.8285	-0.1792	0	0.6437	1	54.839	60.654	0.6129	0.5197	0.6223	1000?	1714	-0.85	-0.85	1	10	7	0.45	0.21	0.908	0.91	0.0909	0.7759	0.78	0.1308	0	0.879	1	50	64.522	0.7	0.7173	0.6623	....?
717	-0.54	-0.72	-0.18	0.66	0	31	28	0.23	0.43	0.7855	-0.6592	0.6952	-0.6693	0	0.6515	1	54.839	51.448	0.9032	0.5376	0.7031	1110?	1715	-0.72	-0.72	1	10	8	0.43	0.19	0.4891	0.49	-0.7995	0.4233	0.42	-0.3796	0	0.8702	1	70	59.636	0.8	0.6931	0.5097	....?
718	-0.65	-0.88	-0.23	0.71	0	31	26	0.23	0.48	0.8587	-0.3691	0.7773	-0.3992	0	0.7268	1	41.935	51.53	0.8387	0.5355	0.7121	1300?	1716	-0.88	-0.88	1	10	7	0.48	0.23	0.9669	0.97	0.161	0.7833	0.78	0.1408	0	0.8964	1	40	61.24	0.7	0.7125	0.6478	....?
719	0.44	0.45	0.01	0.46	0	31	52	0.19	0.27	1.1	0.4411	0.855	-0.3891	0	0.6451	1	38.71	44.144	1.6774	0.525	0.9845	1310?	1717	0.45	0.45	1	10	19	0.27	0.07	1.0195	1.02	0.201	0.7969	0.8	-0.1292	0	0.7268	1	30	39.557	1.9	0.6426	1.183	....?
720	-0.09	-0.06	0.03	0.54	0	31	38	0.2	0.34	0.8262	-0.6092	0.7973	-0.5092	0	0.7041	1	58.065	45.684	1.2258	0.5387	0.8098	1200?	1718	-0.06	-0.06	1	10	12	0.34	0.12	0.4903	0.49	-0.8295	0.6505	0.65	-0.2693	0	0.8798	1	50	48.386	1.2	0.7117	0.6426	....?
721	-0.65	-1.08	-0.43	0.73	0	31	26	0.23	0.5	1.0758	0.3411	1.231	0.6412	0	0.4617	1	32.258	51.53	0.8387	0.5355	0.797	1100?	1719	-1.08	-1.08	1	10	6	0.5	0.25	0.7815	0.78	-0.0992	0.6964	0.7	0.0907	0	0.9267	1	60	65.936	0.6	0.7304	0.5561	....?
722	0.22	0.19	-0.03	0.47	0	31	46	0.19	0.28	0.7048	-1.1593	0.6317	-1.2494	0	0.6379	1	48.387	42.833	1.4839	0.5327	0.781	0220?	1720	0.19	0.19	1	10	16	0.28	0.08	0.6817	0.68	-0.6493	0.5773	0.58	-0.6294	0	0.7148	1	50	35.363	1.6	0.5813	0.9446	....?
723	-0.88	-1.31	-0.43	0.77	0	31	22	0.25	0.52	0.8215	-0.4792	2.6138	2.5226	0	0.44	1	58.065	55.955	0.7097	0.5283	0.6472	0311?	1721	-1.31	-1.31	1	10	6	0.52	0.27	0.9043	0.9	0.0309	0.6864	0.69	0.0907	0	0.9314	1	60	63.111	0.6	0.7005	0.5753	....?
724	-1.08	-1.92	-0.84	0.91	0	31	19	0.27	0.64	0.6857	-0.9593	0.654	-0.5893	0	0.4975	1	61.29	60.654	0.6129	0.5197	0.5538	0210?	1722	-1.92	-1.92	1	10	4	0.64	0.41	0.633	0.63	-0.4294	0.475	0.47	0.0105	0	0.894	1	80	71.456	0.4	0.7141	0.3912	....?
725	-0.13	-1.08	-0.95	0.7	1	31	37	0.2	0.5	0.8545	-0.4791	0.8545	-0.3091	0	0.6359	1	38.71	45.397	1.1935	0.5391	0.8167	1330?	1723	-1.08	-1.08	1	10	6	0.5	0.25	0.4842	0.48	-0.6695	0.4046	0.4	-0.2896	0	0.9433	1	80	65.936	0.6	0.7304	0.4378	....?
726	1.68	1.45	-0.23	0.58	0	31	80	0.27	0.31	1.7728	1.5118	0.711	-0.4093	0	0.6085	1	64.516	66.092	2.5806	0.4349	0.8872	1330?	1724	1.45	1.45	1	10	33	0.31	0.1	1.6179	1.61	1.1016	0.9075	0.91	0.1209	0	0.4578	1	40	43.898	3.3	0.3025	1.2943	....?
727	-1.6	-1.99	-0.39	0.95	0	31	13	0.32	0.63	0.8351	-0.3592	0.6033	-0.5194	0	0.5907	1	74.194	66.197	0.4194	0.4904	0.513	0100?	1725	-1.99	-1.99	1	12	4	0.63	0.4	1.2091	1.21	0.5212	0.6024	0.6	0.1106	0	0.9159	1	91.667	78.055	0.3333	0.7022	0.5014	....?
728	0.26	0.3	0.04	0.47	0	31	47	0.19	0.28	0.9709	-0.019	0.7378	-0.8193	0	0.6781	1	48.387	44.156	1.5161	0.5316	0.9192	1210?	1726	0.3	0.3	1	10	17	0.28	0.08	1.1026	1.1	0.3711	0.9136	0.91	0.0209	0	0.7533	1	30	35.652	1.7	0.5961	1.1762	....?
729	0.63	0.22	-0.41	0.48	0	31	57	0.19	0.29	0.8091	-0.6092	0.7169	-0.8893	0	0.7026	1	41.935	44.722	1.8387	0.5161	0.8397	1330?	1727	0.22	0.22	1	10	16	0.29	0.08	0.4615	0.46	-1.2295	0.4848	0.48	-0.8795	0	0.7681	1	40	35.626	1.6	0.6113	0.7373	....?
730	0.03	-0.11	-0.14	0.53	0	31	41	0.2	0.33	0.6362	-1.5094	0.6042	-1.2794	0	0.6306	1	58.065	45.68	1.3226	0.537	0.7256	0310?	1728	-0.11	-0.11	1	10	12	0.33	0.11	0.3063	0.31	-1.5297	0.3198	0.32	-0.9697	0	0.8587	1	60	40.744	1.2	0.6309	0.5255	....?
731	1.14	1.12	-0.02	0.47	0	31	70	0.21	0.26	0.934	-0.1291	1.0221	0.191	0	0.4819	1	38.71	55.941	2.2581	0.4776	0.8349	1330?	1729	1.12	1.12	1	10	29	0.26	0.07	0.8056	0.8	-0.3992	0.7647	0.76	-0.3492	0	0.4436	1	30	37.147	2.9	0.3775	1.0844	..3.?
732	-1.7	-1.59	0.11	0.91	0	31	12	0.33	0.58	0.8521	-0.2991	0.6483	-0.3894	0	0.5451	1	70.968	68.705	0.3871	0.4833	0.4988	0200?	1730	-1.59	-1.59	1	10	5	0.58	0.34	0.518	0.52	-0.8195	0.4411	0.44	-0.1496	0	0.8744	1	80	65.103	0.5	0.7113	0.3924	....?
733	-0.05	-0.18	-0.13	0.55	0	31	39	0.2	0.35	0.7979	-0.7292	0.7447	-0.6993	0	0.709	1	51.613	45.519	1.2581	0.5383	0.8019	1220?	1731	-0.18	-0.18	1	10	12	0.35	0.12	0.6603	0.66	-0.4593	0.6325	0.63	-0.2494	0	0.839	1	40	40.566	1.2	0.668	0.7402	....?
734	-0.76	-0.98	-0.22	0.73	0	31	24	0.24	0.49	1.2802	0.9213	1.2344	0.6312	0	0.5339	1	51.613	55.457	0.7742	0.5325	0.8395	1210?	1732	-0.98	-0.98	1	10	7	0.49	0.24	1.4584	1.46	0.8515	1.9393	1.93	1.0419	0	0.7438	1	50	62.803	0.7	0.7185	0.7837	....?
735	0.07	0.12	0.05	0.49	0	31	42	0.2	0.29	0.694	-1.2293	0.9586	-0.019	0	0.6201	1	51.613	45.703	1.3548	0.5363	0.7622	0210?	1733	0.12	0.12	1	10	14	0.29	0.09	1.0954	1.09	0.3511	1.7285	1.72	1.1517	0	0.1692	1	20	39.09	1.4	0.5405	1.1249	....?
736	0.55	0.57	0.02	0.45	0	31	55	0.19	0.26	1.0137	0.141	0.8089	-0.5492	0	0.6287	1	45.161	44.557	1.7742	0.52	0.9432	0310?	1734	0.57	0.57	1	10	22	0.26	0.07	1.3024	1.3	0.7713	1.1243	1.12	0.4111	0	0.6194	1	20	28.28	2.2	0.554	1.3886	....?
737	-0.7	-0.79	-0.09	0.7	0	31	25	0.24	0.46	0.9212	-0.1491	0.7855	-0.3692	0	0.6529	1	54.839	53.147	0.8065	0.5341	0.725	1200?	1735	-0.79	-0.79	1	10	8	0.46	0.21	1.089	1.09	0.3511	0.973	0.97	0.321	0	0.6901	1	70	59.574	0.8	0.7159	0.7128	....?
738	-0.54	-1.02	-0.48	0.73	0	31	28	0.23	0.5	0.9354	-0.1191	0.902	-0.0991	0	0.5796	1	61.29	51.448	0.9032	0.5376	0.7673	0100?	1736	-1.02	-1.02	1	10	7	0.5	0.25	0.7987	0.8	-0.1592	0.6804	0.68	0.0307	0	0.9243	1	60	61.069	0.7	0.7179	0.5703	....?
739	-0.21	-0.29	-0.08	0.62	0	31	35	0.21	0.41	0.6647	-1.2993	0.6672	-0.9093	0	0.6604	1	48.387	45.329	1.129	0.5397	0.7069	0200?	1737	-0.29	-0.29	1	10	8	0.41	0.16	0.2787	0.28	-1.2397	0.3195	0.32	-0.5897	0	0.5325	1	70	56.281	0.8	0.3936	0.4115	...0?
740	-0.88	-0.82	0.06	0.7	0	31	22	0.25	0.45	0.768	-0.6792	0.7514	-0.4092	0	0.6329	1	48.387	55.955	0.7097	0.5283	0.6258	1110?	1738	-0.83	-0.82	1	10	8	0.45	0.2	0.7738	0.77	-0.1992	0.6324	0.63	-0.0494	0	0.9036	1	50	60.1	0.8	0.7142	0.6165	....?
741	-0.13	-0.14	-0.01	0.55	0	31	37	0.2	0.35	0.8245	-0.6092	0.979	0.061	0	0.482	1	45.161	45.397	1.1935	0.5391	0.8022	1300?	1739	-0.14	-0.14	1	10	12	0.35	0.12	1.1127	1.12	0.3811	1.2256	1.23	0.5312	0	0.4971	1	30	42.099	1.2	0.6572	0.9641	....?
742	-0.05	-0.06	-0.01	0.51	0	31	39	0.2	0.31	0.8718	-0.4191	0.8528	-0.3391	0	0.6598	1	45.161	45.519	1.2581	0.5383	0.8383	1100?	1740	-0.06	-0.06	1	10	13	0.31	0.09	0.75	0.75	-0.3693	0.8403	0.84	0.0208	0	0.7391	1	60	41.416	1.3	0.6202	0.8975	....?
743	-0.01	-0.44	-0.43	0.61	0	31	40	0.2	0.41	0.7899	-0.7692	0.7284	-0.7793	0	0.6829	1	41.935	45.619	1.2903	0.5377	0.8035	0310?	1741	-0.44	-0.44	1	10	9	0.41	0.17	1.3141	1.31	0.6513	1.1303	1.13	0.4411	0	0.6577	1	60	51.374	0.9	0.6363	0.8821	0...?
744	0.48	0.48	0	0.45	0	31	53	0.19	0.26	0.7467	-0.9093	0.7283	-0.8693	0	0.6492	1	29.032	44.172	1.7097	0.5234	0.811	1310?	1742	0.48	0.48	1	10	21	0.26	0.07	0.6523	0.65	-0.7693	0.6247	0.63	-0.7294	0	0.6321	1	20	31.462	2.1	0.53	0.9978	....?
745	0.18	-0.05	-0.23	0.52	0	31	45	0.19	0.33	0.8993	-0.3091	0.8191	-0.4992	0	0.6636	1	32.258	43.577	1.4516	0.5337	0.8793	0220?	1743	-0.05	-0.05	1	10	13	0.33	0.11	0.4927	0.49	-0.9095	0.6608	0.66	-0.2693	0	0.8779	1	50	44.23	1.3	0.6478	0.6724	.2..?
746	1.68	1.51	-0.17	0.6	0	31	80	0.27	0.33	0.9647	0.081	1.0181	0.211	0	0.2966	1	58.065	66.092	2.5806	0.4349	0.6545	1231?	1744	1.51	1.51	1	10	34	0.33	0.11	0.8661	0.86	0.0009	0.9548	0.95	0.151	0	0.3451	1	50	46.158	3.4	0.2454	0.8871	....?
747	-0.65	-1.1	-0.45	0.75	0	31	26	0.23	0.52	0.9638	-0.009	1.0207	0.191	0	0.516	1	48.387	51.53	0.8387	0.5355	0.7544	0110?	1745	-1.1	-1.1	1	10	6	0.52	0.28	1.1027	1.1	0.3711	0.9077	0.91	0.2909	0	0.84	1	40	64.153	0.6	0.6449	0.6332	....?
748	0.03	-0.94	-0.97	0.73	1	31	41	0.2	0.53	0.9008	-0.2991	0.8238	-0.4492	0	0.5809	1	41.935	45.68	1.3226	0.537	0.8635	0200?	1746	-0.95	-0.94	1	10	5	0.53	0.28	0.4304	0.43	-0.8096	0.3398	0.34	-0.2397	0	0.5035	1	80	68.478	0.5	0.3382	0.3895	...0?
749	-2.24	-1.39	0.85	0.93	0	31	8	0.41	0.52	1.0876	0.3411	0.8057	0.0308	0	0.5304	1	80.645	79.674	0.2581	0.4444	0.4617	0000?	1747	-1.39	-1.39	1	10	6	0.52	0.27	1.0022	1	0.201	0.7657	0.77	0.1808	0	0.8368	1	50	60.654	0.6	0.6934	0.6084	....?
750	-0.21	-0.65	-0.44	0.63	0	31	35	0.21	0.42	1.203	0.7812	1.2094	0.6612	0	0.4806	1	45.161	45.329	1.129	0.5397	0.951	0200?	1748	-0.65	-0.65	1	10	9	0.42	0.17	0.9198	0.92	0.0709	0.7287	0.73	0.0307	0	0.7433	1	40	54.514	0.9	0.7095	0.7263	....?
751	0.51	0.24	-0.27	0.49	0	31	54	0.19	0.3	0.9202	-0.1991	0.7385	-0.8293	0	0.6751	1	45.161	45.466	1.7419	0.5217	0.8996	0220?	1749	0.24	0.24	1	10	15	0.3	0.09	1.2323	1.23	0.5912	0.9791	0.98	0.201	0	0.7823	1	40	41.9	1.5	0.6931	1.1752	....?
752	-0.76	-0.6	0.16	0.66	0	31	24	0.24	0.42	0.7176	-0.8793	0.7263	-0.5093	0	0.5634	1	58.065	55.457	0.7742	0.5325	0.6285	0200?	1750	-0.6	-0.6	1	10	9	0.42	0.17	0.5467	0.55	-0.6695	0.5028	0.5	-0.2895	0	0.8843	1	50	55.036	0.9	0.6995	0.5599	.2..?
753	-0.39	-0.31	0.08	0.59	0	31	31	0.22	0.37	0.5451	-1.7895	0.6183	-0.9894	0	0.6568	1	54.839	48.158	1	0.5394	0.6111	1200?	1751	-0.31	-0.31	1	10	11	0.37	0.13	0.4396	0.44	-0.9896	0.3919	0.39	-0.6296	0	0.8785	1	60	45.257	1.1	0.6798	0.5719	....?
754	-0.35	-0.33	0.02	0.59	0	31	32	0.21	0.38	0.9545	-0.069	0.9105	-0.1091	0	0.6107	1	35.484	48.225	1.0323	0.5397	0.819	1200?	1752	-0.33	-0.33	1	10	10	0.38	0.15	1.1538	1.16	0.4412	1.1121	1.12	0.4211	0	0.5816	1	30	50.595	1	0.6732	0.8867	....?
755	-0.35	-0.98	-0.63	0.7	0	31	32	0.21	0.49	0.8215	-0.5692	0.8018	-0.4192	0	0.6	1	48.387	48.225	1.0323	0.5397	0.7598	0100?	1753	-0.98	-0.98	1	10	7	0.49	0.24	0.5403	0.54	-0.6695	0.4516	0.45	-0.2695	0	0.8865	1	80	62.803	0.7	0.7185	0.477	....?
756	1.01	0.75	-0.26	0.46	0	31	67	0.2	0.26	0.7053	-1.0093	0.7881	-0.4892	0	0.5212	1	54.839	52.148	2.1613	0.4887	0.7482	0330?	1754	0.75	0.75	1	10	24	0.26	0.07	0.4642	0.46	-1.3995	0.6818	0.68	-0.6493	0	0.5282	1	40	36.302	2.4	0.4929	0.8412	....?
757	-0.39	-0.45	-0.06	0.61	0	31	31	0.22	0.39	0.6387	-1.3294	0.5687	-1.1594	0	0.754	1	54.839	48.158	1	0.5394	0.6615	1200?	1755	-0.45	-0.45	1	10	10	0.39	0.15	0.6733	0.67	-0.3993	0.5648	0.56	-0.2494	0	0.8617	1	60	49.052	1	0.69	0.6679	....?
758	1.37	1.1	-0.27	0.49	0	31	75	0.23	0.26	1.0047	0.131	0.7174	-0.5393	0	0.436	1	70.968	60.734	2.4194	0.4568	0.7904	1321?	1756	1.1	1.1	1	10	28	0.26	0.07	0.6403	0.64	-0.9294	0.5554	0.56	-0.9594	0	0.5566	1	30	36.244	2.8	0.3813	0.9789	....?
759	-0.17	-0.57	-0.4	0.63	0	31	36	0.21	0.42	1.0852	0.4011	0.9582	0.001	0	0.5335	1	48.387	45.383	1.1613	0.5395	0.9121	0210?	1757	-0.57	-0.57	1	10	9	0.42	0.18	1.1286	1.13	0.4111	0.9792	0.98	0.311	0	0.7178	1	60	56.418	0.9	0.7023	0.799	....?
760	-0.59	-1.13	-0.54	0.75	0	31	27	0.23	0.52	1.093	0.4011	0.8122	-0.3192	0	0.6646	1	54.839	51.296	0.871	0.5367	0.8166	1110?	1758	-1.13	-1.13	1	10	6	0.52	0.27	0.7999	0.8	-0.1292	0.6426	0.64	0.0206	0	0.8735	1	60	63.494	0.6	0.7188	0.5416	....?
761	0.22	0.02	-0.2	0.51	0	31	46	0.19	0.32	0.8645	-0.4491	0.7177	-0.8993	0	0.679	1	41.935	42.833	1.4839	0.5327	0.865	0200?	1759	0.02	0.02	1	10	13	0.32	0.1	0.7738	0.77	-0.2592	0.75	0.75	-0.1493	0	0.7902	1	50	43.768	1.3	0.6148	0.8727	..0.?
762	-0.26	-0.88	-0.62	0.69	0	31	34	0.21	0.48	0.7298	-0.9793	0.7438	-0.6293	0	0.6182	1	51.613	47.248	1.0968	0.5398	0.7329	1310?	1760	-0.88	-0.88	1	10	7	0.48	0.23	0.6113	0.61	-0.4794	0.5876	0.59	-0.0994	0	0.9051	1	60	61.24	0.7	0.7125	0.5151	....?
763	-0.49	-0.76	-0.27	0.67	0	31	29	0.22	0.45	1.0569	0.2911	1.1731	0.5312	0	0.6143	1	48.387	51.177	0.9355	0.5384	0.8278	1300?	1761	-0.76	-0.76	1	10	8	0.45	0.2	1.3655	1.36	0.7314	1.1696	1.17	0.5012	0	0.793	1	60	61.689	0.8	0.7124	0.8176	....?
764	-1.32	-1.16	0.16	0.8	0	31	16	0.29	0.51	1.0415	0.231	0.8631	-0.0591	0	0.4323	1	64.516	64.406	0.5161	0.5074	0.6313	0000?	1762	-1.17	-1.16	1	10	6	0.51	0.26	0.8764	0.87	0.0109	0.7093	0.71	0.1007	0	0.8906	1	50	60.762	0.6	0.7067	0.5804	....?
765	-0.54	-0.76	-0.22	0.68	0	31	28	0.23	0.45	0.7006	-0.9993	0.7116	-0.6193	0	0.6159	1	54.839	51.448	0.9032	0.5376	0.664	1100?	1763	-0.76	-0.76	1	10	8	0.45	0.2	0.7674	0.77	-0.1792	0.6989	0.7	0.0207	0	0.8962	1	50	61.689	0.8	0.7124	0.6129	....?
766	-0.54	-0.45	0.09	0.62	0	31	28	0.23	0.39	0.7846	-0.6592	0.8423	-0.2492	0	0.6216	1	45.161	51.448	0.9032	0.5376	0.7027	1000?	1764	-0.45	-0.45	1	10	10	0.39	0.15	1.0439	1.04	0.271	0.9006	0.9	0.2009	0	0.8308	1	40	49.052	1	0.69	0.8317	....?
767	-0.65	-0.94	-0.29	0.76	0	31	26	0.23	0.53	0.7273	-0.8693	0.6882	-0.6493	0	0.7199	1	64.516	51.53	0.8387	0.5355	0.6553	0210?	1765	-0.95	-0.94	1	10	5	0.53	0.28	1.6687	1.66	1.0317	1.4754	1.47	0.7615	0	0.4114	1	50	68.478	0.5	0.3382	0.7669	...0?
768	-1.08	-1.37	-0.29	0.79	0	31	19	0.27	0.52	0.7088	-0.8693	0.6971	-0.4793	0	0.5752	1	54.839	60.654	0.6129	0.5197	0.5631	0200?	1766	-1.37	-1.37	1	10	6	0.52	0.27	0.9034	0.9	0.0209	0.7169	0.72	0.1307	0	0.9324	1	50	60.429	0.6	0.6924	0.5789	....?
769	0.07	-0.36	-0.43	0.56	0	31	42	0.2	0.36	0.9468	-0.1191	0.8545	-0.3591	0	0.6688	1	45.161	45.703	1.3548	0.5363	0.8903	1110?	1767	-0.36	-0.36	1	10	10	0.36	0.13	1.289	1.29	0.6513	1.1642	1.16	0.4712	0	0.7357	1	50	46.846	1	0.6647	0.9981	....?
770	0.81	0.79	-0.02	0.46	0	31	62	0.2	0.26	0.7125	-0.9693	1.1122	0.4311	0	0.3338	1	45.161	50.771	2	0.5042	0.7751	1211?	1768	0.79	0.79	1	10	26	0.26	0.07	0.3696	0.37	-1.6496	0.5179	0.52	-1.0495	0	0.6562	1	40	39.77	2.6	0.4706	0.7307	....?
771	-0.3	-1.61	-1.31	0.78	1	31	33	0.21	0.57	1.2739	0.9813	0.9921	0.111	0	0.7136	1	35.484	47.248	1.0645	0.5398	0.9575	1300?	1769	-1.61	-1.61	1	10	5	0.57	0.33	1.1319	1.13	0.4111	0.7893	0.79	0.2408	0	0.9443	1	60	65.146	0.5	0.6957	0.5892	....?
772	-0.13	-0.39	-0.26	0.58	0	31	37	0.2	0.38	0.8683	-0.4191	0.8078	-0.4592	0	0.6948	1	35.484	45.397	1.1935	0.5391	0.8233	0200?	1770	-0.4	-0.39	1	10	10	0.38	0.14	1.0387	1.03	0.271	1.0491	1.04	0.361	0	0.8067	1	40	49.371	1	0.6696	0.8506	....?
773	-0.13	0.04	0.17	0.52	0	31	37	0.2	0.32	0.8517	-0.4891	0.7995	-0.4892	0	0.6534	1	38.71	45.397	1.1935	0.5391	0.8154	1300?	1771	0.04	0.04	1	10	14	0.32	0.1	0.9177	0.91	0.0309	0.8404	0.84	-0.0092	0	0.7381	1	30	43.155	1.4	0.6408	0.9616	....?
774	0.7	0.68	-0.02	0.45	0	31	59	0.19	0.26	0.4851	-2.0895	0.5503	-1.5694	0	0.6339	1	54.839	45.634	1.9032	0.5117	0.6467	1210?	1772	0.68	0.68	1	10	24	0.26	0.07	0.3084	0.31	-1.9997	0.299	0.3	-1.9297	0	0.7084	1	60	31.955	2.4	0.5139	0.6869	....?
775	-0.13	-0.45	-0.32	0.59	0	31	37	0.2	0.39	0.8753	-0.3891	0.77	-0.5892	0	0.594	1	41.935	45.397	1.1935	0.5391	0.8266	1010?	1773	-0.45	-0.45	1	10	10	0.39	0.15	0.3215	0.32	-1.3497	0.3059	0.31	-0.7397	0	0.9034	1	60	49.052	1	0.69	0.4615	....?
776	1.75	1.44	-0.31	0.6	0	31	81	0.28	0.32	2.0113	1.782	0.7101	-0.3793	0	0.6326	1	77.419	66.61	2.6129	0.4304	0.9032	1330?	1774	1.44	1.44	1	10	31	0.32	0.1	1.4723	1.47	0.9015	0.663	0.66	-0.2693	0	0.5429	1	60	46.511	3.1	0.3464	1.2128	....?
777	-1.94	-1.35	0.59	0.89	0	31	10	0.36	0.53	1	0.131	0.8393	0.0208	0	0.456	1	61.29	72.206	0.3226	0.4664	0.4945	1100?	1775	-1.35	-1.35	1	10	6	0.53	0.28	1.1713	1.17	0.4712	0.887	0.89	0.3009	0	0.5389	1	40	64.731	0.6	0.6927	0.6494	....?
778	-0.21	-0.29	-0.08	0.59	0	31	35	0.21	0.38	0.9019	-0.2791	0.9147	-0.1191	0	0.5937	1	38.71	45.329	1.129	0.5397	0.8234	1210?	1776	-0.29	-0.29	1	10	10	0.38	0.15	1.4038	1.41	0.7714	1.1375	1.14	0.4411	0	0.7673	1	30	47.296	1	0.6271	0.9802	1...?
779	-0.49	-0.67	-0.18	0.66	0	31	29	0.22	0.44	1.1303	0.5211	1.072	0.3111	0	0.6066	1	38.71	51.177	0.9355	0.5384	0.8561	0200?	1777	-0.67	-0.67	1	10	8	0.44	0.19	1.1519	1.15	0.4412	1.0057	1	0.341	0	0.8419	1	30	59.052	0.8	0.6997	0.7761	..0.?
780	-0.39	-0.61	-0.22	0.63	0	31	31	0.22	0.41	0.7444	-0.8693	0.6573	-0.8493	0	0.7133	1	45.161	48.158	1	0.5394	0.7141	1200?	1778	-0.61	-0.61	1	10	9	0.41	0.17	0.6549	0.65	-0.4393	0.6263	0.62	-0.1094	0	0.8575	1	70	55.015	0.9	0.698	0.6197	....?
781	1.27	1.18	-0.09	0.49	0	31	73	0.22	0.27	0.7581	-0.7192	0.7136	-0.5993	0	0.3676	1	61.29	60.337	2.3548	0.4653	0.7176	1231?	1779	1.18	1.18	1	10	31	0.27	0.07	0.6312	0.63	-0.8794	0.4323	0.43	-0.9796	0	0.6409	1	70	44.91	3.1	0.3909	0.9329	....?
782	0.22	0.16	-0.06	0.49	0	31	46	0.19	0.3	0.8013	-0.7192	1.279	0.9213	0	0.436	1	29.032	42.833	1.4839	0.5327	0.8328	0310?	1780	0.16	0.16	1	10	15	0.3	0.09	0.5648	0.56	-0.8794	0.5805	0.58	-0.5894	0	0.7859	1	40	39.997	1.5	0.5962	0.8035	....?
783	-0.26	-0.41	-0.15	0.6	0	31	34	0.21	0.39	0.9174	-0.2091	0.7749	-0.5292	0	0.6936	1	38.71	47.248	1.0968	0.5398	0.8218	1100?	1781	-0.41	-0.41	1	10	10	0.39	0.15	0.8945	0.9	0.0409	0.8765	0.88	0.1709	0	0.7904	1	40	51.1	1	0.6891	0.7623	....?
784	-1.01	-1.05	-0.04	0.73	0	31	20	0.26	0.47	1.0196	0.171	0.9052	-0.0291	0	0.4874	1	64.516	60.187	0.6452	0.5229	0.6911	0100?	1782	-1.05	-1.05	1	10	7	0.47	0.23	0.7362	0.74	-0.2993	0.6321	0.63	-0.0094	0	0.7969	1	60	61.295	0.7	0.7103	0.5727	....?
785	-0.39	-0.45	-0.06	0.62	0	31	31	0.22	0.4	0.393	-2.6496	0.4316	-1.7096	0	0.6895	1	54.839	48.158	1	0.5394	0.5189	1210?	1783	-0.45	-0.45	1	10	9	0.4	0.16	0.4212	0.42	-0.9296	0.3815	0.38	-0.5596	0	0.8191	1	60	48.95	0.9	0.6917	0.5103	....?
786	-0.65	-1.23	-0.58	0.75	0	31	26	0.23	0.52	1.1204	0.4811	1.0317	0.221	0	0.5533	1	38.71	51.53	0.8387	0.5355	0.8133	1200?	1784	-1.23	-1.23	1	10	6	0.52	0.27	0.8502	0.85	-0.0191	0.6402	0.64	0.0406	0	0.9171	1	60	65.607	0.6	0.7302	0.5605	....?
787	0.97	0.8	-0.17	0.46	0	31	66	0.2	0.26	0.9912	0.071	0.7048	-0.7893	0	0.6307	1	51.613	50.541	2.129	0.4921	0.8938	1310?	1785	0.8	0.8	1	10	26	0.26	0.07	1.2145	1.21	0.5912	1.0475	1.05	0.261	0	0.5922	1	20	40.13	2.6	0.4617	1.3317	..1.?
788	-0.76	-1.19	-0.43	0.78	0	31	24	0.24	0.54	0.8155	-0.5192	0.655	-0.7093	0	0.7482	1	58.065	55.457	0.7742	0.5325	0.67	0100?	1786	-1.19	-1.19	1	10	6	0.54	0.29	1.0748	1.07	0.3311	0.7946	0.79	0.1908	0	0.9474	1	50	64.124	0.6	0.7216	0.6079	....?
789	-0.3	-0.27	0.03	0.54	0	31	33	0.21	0.33	0.807	-0.6392	0.8311	-0.3392	0	0.4952	1	54.839	47.248	1.0645	0.5398	0.7621	1200?	1787	-0.27	-0.27	1	10	10	0.33	0.11	0.8464	0.84	-0.1192	0.6357	0.64	-0.2094	0	0.1966	1	60	42.626	1	0.493	0.8703	....?
790	0.15	-0.07	-0.22	0.52	0	31	44	0.19	0.33	0.7375	-1.0193	0.9064	-0.1891	0	0.5745	1	51.613	45.378	1.4194	0.5346	0.7932	0310?	1788	-0.07	-0.07	1	10	13	0.33	0.11	0.7461	0.75	-0.2993	0.7314	0.73	-0.1393	0	0.8256	1	40	43.071	1.3	0.6548	0.8278	....?
791	-0.21	-0.45	-0.24	0.6	0	31	35	0.21	0.39	0.8549	-0.4591	0.732	-0.6793	0	0.6744	1	35.484	45.329	1.129	0.5397	0.8016	1320?	1789	-0.45	-0.45	1	10	10	0.39	0.15	0.4471	0.45	-0.9596	0.4312	0.43	-0.4696	0	0.898	1	60	49.052	1	0.69	0.5443	....?
792	0.51	0.65	0.14	0.45	0	31	54	0.19	0.26	1.5654	1.8216	1.2098	0.7412	0	0.6359	1	35.484	45.466	1.7419	0.5217	1.1734	1300?	1790	0.65	0.65	1	10	24	0.26	0.07	1.8141	1.81	1.6118	1.6828	1.68	1.3617	0	0.5628	1	20	29.935	2.4	0.4824	1.6481	....?
793	-0.17	-0.69	-0.52	0.64	0	31	36	0.21	0.43	0.8931	-0.3191	0.8138	-0.4292	0	0.6229	1	45.161	45.383	1.1613	0.5395	0.8274	0210?	1791	-0.69	-0.69	1	10	8	0.43	0.19	1.125	1.13	0.4011	1.0011	1	0.341	0	0.8584	1	40	58.906	0.8	0.6926	0.7769	....?
794	0.18	-0.26	-0.44	0.55	0	31	45	0.19	0.36	0.7831	-0.7992	0.7753	-0.6592	0	0.6367	1	35.484	43.577	1.4516	0.5337	0.8206	0310?	1792	-0.26	-0.26	1	10	11	0.36	0.13	0.6711	0.67	-0.4293	0.5795	0.58	-0.2994	0	0.8117	1	50	45.354	1.1	0.6559	0.7258	....?
795	-0.39	-0.67	-0.28	0.66	0	31	31	0.22	0.44	0.6873	-1.1093	2.0096	2.112	0	0.2389	1	51.613	48.158	1	0.5394	0.6862	0211?	1793	-0.67	-0.67	1	10	8	0.44	0.19	0.4593	0.46	-0.8495	0.4214	0.42	-0.3996	0	0.9153	1	70	59.052	0.8	0.6997	0.49	..1.?
796	-1.24	-1.02	0.22	0.76	0	31	17	0.28	0.48	0.9951	0.101	0.8285	-0.1492	0	0.5248	1	61.29	61.983	0.5484	0.512	0.6345	1200?	1794	-1.02	-1.02	1	10	7	0.48	0.23	0.8783	0.88	0.0409	0.7165	0.72	0.0907	0	0.8558	1	60	61.964	0.7	0.7071	0.6173	....?
797	0.15	0	-0.15	0.51	0	31	44	0.19	0.32	0.6416	-1.4894	0.5914	-1.3994	0	0.6951	1	45.161	45.378	1.4194	0.5346	0.7398	1220?	1795	0	0	1	10	14	0.32	0.1	0.5111	0.51	-0.8695	0.632	0.63	-0.3494	0	0.8287	1	40	42.741	1.4	0.6815	0.697	....?
798	-0.39	-0.85	-0.46	0.67	0	31	31	0.22	0.45	0.6718	-1.1793	0.6537	-0.8693	0	0.7497	1	51.613	48.158	1	0.5394	0.6784	1200?	1796	-0.85	-0.85	1	10	7	0.45	0.21	0.5768	0.58	-0.4994	0.565	0.56	-0.1194	0	0.9434	1	50	64.522	0.7	0.7173	0.5279	....?
799	-1.08	-1.33	-0.25	0.85	0	31	19	0.27	0.58	0.7428	-0.7493	0.5889	-0.7594	0	0.7545	1	61.29	60.654	0.6129	0.5197	0.5765	0000?	1797	-1.33	-1.33	1	10	5	0.58	0.33	0.7602	0.76	-0.1692	0.4753	0.47	-0.1295	0	0.9366	1	80	68.975	0.5	0.6904	0.4784	....?
800	-0.39	-1.13	-0.74	0.74	0	31	31	0.22	0.52	0.7112	-1.0093	0.6752	-0.7893	0	0.7411	1	35.484	48.158	1	0.5394	0.698	1210?	1798	-1.13	-1.13	1	10	6	0.52	0.27	0.9754	0.98	0.171	0.6903	0.69	0.0707	0	0.9083	1	60	63.494	0.6	0.7188	0.5981	....?
801	0.55	0.3	-0.25	0.47	0	31	55	0.19	0.28	0.6721	-1.2293	0.5448	-1.6595	0	0.7138	1	58.065	44.557	1.7742	0.52	0.768	1320?	1799	0.3	0.3	1	10	17	0.28	0.08	0.4373	0.44	-1.3896	0.4593	0.46	-1.0495	0	0.7628	1	50	35.652	1.7	0.5961	0.7407	....?
802	0.55	0.43	-0.12	0.46	0	31	55	0.19	0.27	1.0651	0.3211	1.2686	0.9013	0	0.5086	1	35.484	44.557	1.7742	0.52	0.9668	0320?	1800	0.43	0.43	1	10	19	0.27	0.07	1.1881	1.19	0.5512	1.2419	1.24	0.6112	0	0.6796	1	20	35.411	1.9	0.5605	1.2993	....?
803	0.03	-0.06	-0.09	0.51	0	31	41	0.2	0.31	0.5986	-1.7094	0.5254	-1.6295	0	0.7434	1	61.29	45.68	1.3226	0.537	0.7039	1110?	1801	-0.06	-0.06	1	10	13	0.31	0.09	0.4934	0.49	-1.0695	0.4429	0.44	-0.7096	0	0.8673	1	50	41.416	1.3	0.6202	0.7279	....?
804	0.37	-0.18	-0.55	0.54	1	31	50	0.19	0.35	0.7146	-1.0893	0.7006	-0.9893	0	0.6184	1	41.935	44.053	1.6129	0.5279	0.7927	0310?	1802	-0.18	-0.18	1	10	12	0.35	0.12	0.5491	0.55	-0.7295	0.5308	0.53	-0.4295	0	0.8346	1	50	40.566	1.2	0.668	0.675	....?
805	-0.88	-1.29	-0.41	0.78	0	31	22	0.25	0.53	0.7656	-0.6792	0.6042	-0.8094	0	0.7414	1	58.065	55.955	0.7097	0.5283	0.6248	1100?	1803	-1.29	-1.29	1	10	6	0.53	0.28	0.686	0.69	-0.4093	0.4984	0.5	-0.1495	0	0.9528	1	80	63.239	0.6	0.7161	0.4913	....?
806	0.59	0.03	-0.56	0.48	1	31	56	0.19	0.29	0.8432	-0.4892	0.6807	-1.0493	0	0.6646	1	45.161	44.654	1.8065	0.5181	0.8588	1320?	1804	0.03	0.03	1	10	14	0.29	0.09	0.604	0.6	-0.7994	0.4417	0.44	-0.7996	0	0.7925	1	50	41.484	1.4	0.6068	0.8373	....?
807	-1.7	-2.06	-0.36	0.96	0	31	12	0.33	0.63	1.0476	0.251	0.7541	-0.1792	0	0.5289	1	77.419	68.705	0.3871	0.4833	0.553	0100?	1805	-2.06	-2.06	1	12	4	0.63	0.4	1.2421	1.24	0.5712	0.6426	0.64	0.1206	0	0.9218	1	91.667	77.425	0.3333	0.676	0.51	....?
808	0.51	-0.07	-0.58	0.52	1	31	54	0.19	0.33	0.9899	0.061	0.8795	-0.2991	0	0.5635	1	32.258	45.466	1.7419	0.5217	0.9331	0300?	1806	-0.07	-0.07	1	10	13	0.33	0.11	0.5783	0.58	-0.6894	0.5683	0.57	-0.4394	0	0.818	1	50	43.071	1.3	0.6548	0.7288	....?
809	-1.5	-2.07	-0.57	0.95	0	31	14	0.31	0.64	0.8286	-0.3992	0.6277	-0.4994	0	0.614	1	70.968	65.722	0.4516	0.4967	0.5292	1000?	1807	-2.07	-2.07	1	12	3	0.64	0.4	0.561	0.56	-0.5894	0.3764	0.38	-0.1396	0	0.4075	1	83.333	78.152	0.25	0.3069	0.34	....?
810	0.7	0.4	-0.3	0.46	0	31	59	0.19	0.27	0.4893	-2.0595	0.5408	-1.6095	0	0.6417	1	51.613	45.634	1.9032	0.5117	0.6495	0220?	1808	0.4	0.4	1	10	20	0.27	0.07	0.2733	0.27	-2.1697	0.3047	0.3	-1.6597	0	0.8428	1	60	36.983	2	0.6188	0.6155	....?
811	0.85	0.68	-0.17	0.45	0	31	63	0.2	0.25	0.8173	-0.5492	0.7548	-0.6692	0	0.5853	1	51.613	50.926	2.0323	0.5014	0.8263	1300?	1809	0.68	0.68	1	10	24	0.25	0.06	0.65	0.65	-0.7394	0.7395	0.74	-0.4493	0	0.5939	1	30	31.624	2.4	0.5051	1.0005	.3..?
812	-0.26	-0.61	-0.35	0.62	0	31	34	0.21	0.41	0.6657	-1.2693	0.6234	-1.0394	0	0.7074	1	51.613	47.248	1.0968	0.5398	0.7	1210?	1810	-0.61	-0.61	1	10	9	0.41	0.17	0.4641	0.46	-0.9095	0.4325	0.43	-0.4096	0	0.9225	1	50	55.015	0.9	0.698	0.5217	....?
813	0.7	0.77	0.07	0.45	0	31	59	0.19	0.26	0.9019	-0.2491	0.7381	-0.7893	0	0.6796	1	48.387	45.634	1.9032	0.5117	0.8818	1200?	1811	0.77	0.77	1	10	26	0.26	0.07	0.8786	0.88	-0.1091	0.7381	0.74	-0.4193	0	0.6129	1	50	38.081	2.6	0.4764	1.1302	....?
814	0.15	-0.21	-0.36	0.55	0	31	44	0.19	0.36	0.9384	-0.1491	1.0116	0.141	0	0.5512	1	41.935	45.378	1.4194	0.5346	0.8948	1310?	1812	-0.21	-0.21	1	10	11	0.36	0.13	0.807	0.81	-0.1392	0.6831	0.68	-0.1593	0	0.7394	1	40	41.277	1.1	0.651	0.7986	..1.?
815	-1.6	-1.61	-0.01	0.89	0	31	13	0.32	0.57	0.8599	-0.2891	0.663	-0.3893	0	0.6967	1	67.742	66.197	0.4194	0.4904	0.5206	0000?	1813	-1.61	-1.61	1	10	5	0.57	0.33	0.9858	0.99	0.181	0.6694	0.67	0.1307	0	0.8683	1	60	65.146	0.5	0.6957	0.5499	....?
816	-1.5	-1.66	-0.16	0.8	0	31	14	0.31	0.49	1.6537	1.6617	1.038	0.261	0	0.5028	1	70.968	65.722	0.4516	0.4967	0.7476	0200?	1814	-1.66	-1.66	1	15	6	0.49	0.24	1.8351	1.84	1.3718	1.0769	1.08	0.4111	0	0.7225	1	86.667	71.072	0.4	0.6198	0.7091	....?
817	0.85	0.63	-0.22	0.46	0	31	63	0.2	0.26	1.0114	0.141	0.7929	-0.5392	0	0.6287	1	51.613	50.926	2.0323	0.5014	0.9192	1320?	1815	0.63	0.63	1	10	23	0.26	0.07	0.9251	0.93	-0.0291	0.8279	0.83	-0.2392	0	0.6923	1	10	26.311	2.3	0.5446	1.1826	....?
818	0.7	0.54	-0.16	0.45	0	31	59	0.19	0.26	1.0455	0.251	0.7188	-0.8593	0	0.678	1	48.387	45.634	1.9032	0.5117	0.9494	1220?	1816	0.54	0.54	1	10	22	0.26	0.07	0.9224	0.92	-0.0291	0.6893	0.69	-0.5293	0	0.725	1	40	30.612	2.2	0.5919	1.1593	....?
819	0.18	-0.18	-0.36	0.54	0	31	45	0.19	0.35	0.6506	-1.4293	0.6238	-1.2694	0	0.6898	1	45.161	43.577	1.4516	0.5337	0.7479	0330?	1817	-0.18	-0.18	1	10	12	0.35	0.12	0.8462	0.84	-0.0792	0.6474	0.65	-0.2294	0	0.8524	1	40	40.566	1.2	0.668	0.838	....?
820	-0.7	-1.56	-0.86	0.82	1	31	25	0.24	0.58	0.6914	-0.9993	0.6779	-0.6593	0	0.682	1	51.613	53.147	0.8065	0.5341	0.6281	0210?	1818	-1.56	-1.56	1	10	5	0.58	0.34	1.0357	1.03	0.261	0.6904	0.69	0.1307	0	0.8894	1	80	65.751	0.5	0.6278	0.5523	0...?
821	-0.95	-1.23	-0.28	0.81	0	31	21	0.26	0.55	1.0309	0.201	1.1171	0.3911	0	0.4934	1	64.516	56.303	0.6774	0.5258	0.7102	1200?	1819	-1.24	-1.23	1	10	6	0.55	0.3	0.7605	0.76	-0.1892	0.5279	0.53	-0.1095	0	0.9645	1	60	67.442	0.6	0.7879	0.4998	....?
822	-0.39	-0.33	0.06	0.61	0	31	31	0.22	0.39	1.0116	0.141	0.922	-0.0691	0	0.6435	1	45.161	48.158	1	0.5394	0.8325	1110?	1820	-0.33	-0.33	1	10	10	0.39	0.15	1.0133	1.01	0.241	0.8506	0.85	0.1209	0	0.8934	1	40	53.571	1	0.7356	0.8088	....?
823	-1.32	-0.92	0.4	0.79	0	31	16	0.29	0.5	0.7661	-0.6292	0.6437	-0.5294	0	0.6931	1	67.742	64.406	0.5161	0.5074	0.5415	0000?	1821	-0.92	-0.92	1	10	7	0.5	0.25	0.7925	0.79	-0.1192	0.6092	0.61	-0.0694	0	0.9358	1	60	64.211	0.7	0.7366	0.5669	....?
824	-1.01	-0.61	0.4	0.67	0	31	20	0.26	0.41	0.7019	-0.9093	0.7004	-0.4993	0	0.5958	1	64.516	60.187	0.6452	0.5229	0.5734	1100?	1822	-0.61	-0.61	1	10	9	0.41	0.17	0.4316	0.43	-0.9996	0.4353	0.43	-0.3996	0	0.9405	1	70	55.015	0.9	0.698	0.5031	....?
825	0.22	-0.06	-0.28	0.5	0	31	46	0.19	0.31	0.7891	-0.7692	0.7518	-0.7592	0	0.6389	1	38.71	42.833	1.4839	0.5327	0.8264	1320?	1823	-0.06	-0.06	1	10	13	0.31	0.09	0.8731	0.87	-0.0891	0.6518	0.65	-0.2893	0	0.766	1	40	41.416	1.3	0.6202	0.9684	....?
826	-0.95	-1.13	-0.18	0.78	0	31	21	0.26	0.52	0.784	-0.6092	0.6944	-0.5293	0	0.6194	1	54.839	56.303	0.6774	0.5258	0.6193	0100?	1824	-1.13	-1.13	1	10	6	0.52	0.27	0.8259	0.83	-0.0792	0.7223	0.72	0.1107	0	0.9333	1	60	63.494	0.6	0.7188	0.5503	....?
827	1.22	0.95	-0.27	0.46	0	31	72	0.21	0.25	1.3222	1.0613	0.9882	0.111	0	0.3488	1	58.065	57.554	2.3226	0.4695	0.9648	1331?	1825	0.95	0.95	1	10	27	0.25	0.06	1.06	1.06	0.2811	1.0023	1	0.161	0	0.5964	1	30	35.851	2.7	0.4376	1.2795	....?
828	0.37	-0.18	-0.55	0.54	1	31	50	0.19	0.35	0.7798	-0.7892	0.7109	-0.9493	0	0.6124	1	41.935	44.053	1.6129	0.5279	0.8281	0110?	1826	-0.18	-0.18	1	10	12	0.35	0.12	0.6988	0.7	-0.3793	0.6294	0.63	-0.2594	0	0.818	1	30	40.566	1.2	0.668	0.7615	....?
829	-0.35	-1.59	-1.24	0.79	1	31	32	0.21	0.58	1.24	0.8712	1.1075	0.4011	0	0.6391	1	45.161	48.225	1.0323	0.5397	0.9335	0000?	1827	-1.59	-1.59	1	10	5	0.58	0.34	1.0042	1	0.201	0.6693	0.67	0.1207	0	0.9051	1	60	65.103	0.5	0.7113	0.5464	....?
830	-0.05	-0.05	0	0.53	0	31	39	0.2	0.33	0.7059	-1.1593	0.6428	-1.0794	0	0.632	1	61.29	45.519	1.2581	0.5383	0.7543	0310?	1828	-0.05	-0.05	1	10	13	0.33	0.11	0.386	0.39	-1.2296	0.4115	0.41	-0.7896	0	0.8476	1	70	44.23	1.3	0.6478	0.5952	.3..?
831	-0.76	-0.61	0.15	0.65	0	31	24	0.24	0.41	1.0352	0.221	0.8235	-0.2592	0	0.6861	1	54.839	55.457	0.7742	0.5325	0.7549	0100?	1829	-0.61	-0.61	1	10	9	0.41	0.17	1.1477	1.15	0.4311	0.9857	0.98	0.321	0	0.7321	1	30	55.015	0.9	0.698	0.8204	....?
832	0.48	0.68	0.2	0.45	0	31	53	0.19	0.26	1.2413	0.9012	1.0204	0.171	0	0.5697	1	38.71	44.172	1.7097	0.5234	1.0456	0300?	1830	0.68	0.68	1	10	24	0.26	0.07	1.0431	1.04	0.241	0.8534	0.85	-0.1691	0	0.6171	1	30	31.955	2.4	0.5139	1.2633	....?
833	1.01	0.95	-0.06	0.46	0	31	67	0.2	0.26	1.0912	0.4011	0.9933	0.111	0	0.4914	1	51.613	52.148	2.1613	0.4887	0.9306	0330?	1831	0.95	0.95	1	10	27	0.26	0.07	1.0265	1.02	0.201	0.8537	0.85	-0.1591	0	0.5916	1	40	35.022	2.7	0.4434	1.2444	....?
834	-1.16	-1.99	-0.83	0.91	0	31	18	0.28	0.63	0.9295	-0.0991	0.8547	-0.1091	0	0.4954	1	58.065	61.048	0.5806	0.516	0.6293	1200?	1832	-1.99	-1.99	1	12	4	0.63	0.4	0.6273	0.63	-0.4394	0.4224	0.42	-0.0896	0	0.8855	1	66.667	78.055	0.3333	0.7022	0.3611	....?
835	-1.6	-1.28	0.32	0.85	0	31	13	0.32	0.53	1.0145	0.161	0.8158	-0.0992	0	0.3909	1	70.968	66.197	0.4194	0.4904	0.5654	0110?	1833	-1.28	-1.28	1	10	6	0.53	0.28	0.7731	0.77	-0.2192	0.5892	0.59	-0.0294	0	0.933	1	60	63.801	0.6	0.7172	0.5269	..1.?
836	-0.54	-0.5	0.04	0.64	0	31	28	0.23	0.41	1.1465	0.5611	1.1191	0.4111	0	0.4472	1	45.161	51.448	0.9032	0.5376	0.8495	0010?	1834	-0.5	-0.5	1	10	9	0.41	0.17	0.4024	0.4	-1.0096	0.3724	0.37	-0.5596	0	0.9099	1	70	54.223	0.9	0.6851	0.4939	..1.?
837	0.07	-0.02	-0.09	0.53	0	31	42	0.2	0.33	0.5063	-2.2395	0.5005	-1.7695	0	0.7488	1	64.516	45.703	1.3548	0.5363	0.651	1200?	1835	-0.02	-0.02	1	10	13	0.33	0.11	0.3467	0.35	-1.3697	0.3803	0.38	-0.8896	0	0.8972	1	70	43.343	1.3	0.6398	0.5685	....?
838	0.85	0.83	-0.02	0.46	0	31	63	0.2	0.26	1.1178	0.4811	0.9596	0.001	0	0.5901	1	45.161	50.926	2.0323	0.5014	0.9663	1330?	1836	0.83	0.83	1	10	25	0.26	0.07	0.9237	0.92	-0.0291	0.7929	0.79	-0.3392	0	0.6477	1	30	36.389	2.5	0.4852	1.1759	.3..?
839	-0.49	-0.61	-0.12	0.63	0	31	29	0.22	0.41	0.853	-0.4191	1.0798	0.3311	0	0.4595	1	54.839	51.177	0.9355	0.5384	0.7437	0300?	1837	-0.61	-0.61	1	10	9	0.41	0.17	0.7976	0.8	-0.1492	0.6393	0.64	-0.0894	0	0.8599	1	60	55.015	0.9	0.698	0.6839	....?
840	0.11	0.04	-0.07	0.52	0	31	43	0.2	0.32	0.7354	-1.0293	0.6928	-0.9593	0	0.7166	1	45.161	45.396	1.3871	0.5355	0.7886	1300?	1838	0.04	0.04	1	10	14	0.32	0.1	0.5208	0.52	-0.8995	0.5122	0.51	-0.6295	0	0.7994	1	60	43.155	1.4	0.6408	0.7245	....?
841	-0.7	-0.67	0.03	0.68	0	31	25	0.24	0.44	0.7761	-0.6692	0.661	-0.7093	0	0.6986	1	54.839	53.147	0.8065	0.5341	0.6655	0300?	1839	-0.67	-0.67	1	10	8	0.44	0.19	0.4604	0.46	-0.8395	0.3973	0.4	-0.4396	0	0.8915	1	70	59.052	0.8	0.6997	0.4907	..0.?
842	-0.7	-0.45	0.25	0.63	0	31	25	0.24	0.39	0.88	-0.2891	0.8763	-0.1391	0	0.6103	1	54.839	53.147	0.8065	0.5341	0.7086	0100?	1840	-0.45	-0.45	1	10	10	0.39	0.15	1.2354	1.23	0.5612	1.046	1.05	0.361	0	0.794	1	30	49.052	1	0.69	0.9047	....?
843	-0.95	-1.59	-0.64	0.84	0	31	21	0.26	0.58	0.88	-0.2791	0.7023	-0.5093	0	0.7345	1	54.839	56.303	0.6774	0.5258	0.6561	1100?	1841	-1.59	-1.59	1	10	5	0.58	0.34	1.244	1.24	0.5812	0.8726	0.87	0.3109	0	0.8944	1	60	65.103	0.5	0.7113	0.6081	....?
844	1.22	1.07	-0.15	0.47	0	31	72	0.21	0.26	0.3965	-2.4896	0.3285	-2.0797	0	0.7508	1	70.968	57.554	2.3226	0.4695	0.5284	1320?	1842	1.07	1.07	1	10	27	0.26	0.07	0.273	0.27	-2.4397	0.2751	0.27	-1.9597	0	0.7313	1	60	41.149	2.7	0.3905	0.6251	1...?
845	0.26	-0.4	-0.66	0.6	1	31	47	0.19	0.41	0.7824	-0.7992	0.7394	-0.8193	0	0.6624	1	41.935	44.156	1.5161	0.5316	0.8252	1200?	1843	-0.4	-0.4	1	10	9	0.41	0.16	0.8152	0.82	-0.0692	0.7082	0.71	-0.0493	0	0.8582	1	50	53.886	0.9	0.64	0.7048	....?
846	-0.7	-1.54	-0.84	0.82	1	31	25	0.24	0.58	0.7543	-0.7492	0.7005	-0.5993	0	0.7478	1	45.161	53.147	0.8065	0.5341	0.6561	1100?	1844	-1.54	-1.54	1	10	5	0.58	0.34	0.8383	0.84	-0.0792	0.5346	0.54	-0.0295	0	0.9618	1	80	66.572	0.5	0.7289	0.4992	....?
847	2.28	2.67	0.39	1.08	0	31	86	0.38	0.7	2.3756	2.0024	1.2248	0.5312	0	0.1596	1	80.645	81.435	2.7742	0.4036	0.7245	1331?	1845	2.68	2.67	1	10	38	0.7	0.49	0.7122	0.71	-0.0293	0.5446	0.54	-0.2095	0	0.161	1	80	82.326	3.8	0.0934	0.3811	....?
848	-1.24	-1.24	0	0.81	0	31	17	0.28	0.53	1.3189	0.9713	1.0184	0.221	0	0.6749	1	58.065	61.983	0.5484	0.512	0.7304	1100?	1846	-1.24	-1.24	1	10	6	0.53	0.28	2.2512	2.25	1.7123	1.6905	1.69	0.8817	0	0.786	1	50	64.828	0.6	0.7203	0.8985	....?
849	0.97	0.87	-0.1	0.47	0	31	66	0.2	0.27	1.0389	0.231	0.5949	-1.1894	0	0.6861	1	67.742	50.541	2.129	0.4921	0.915	1320?	1847	0.87	0.87	1	10	26	0.27	0.07	1.3079	1.31	0.7413	0.8286	0.83	-0.0992	0	0.5823	1	70	45.713	2.6	0.4978	1.343	....?
850	-1.01	-0.9	0.11	0.71	0	31	20	0.26	0.45	0.7164	-0.8493	0.6174	-0.7094	0	0.7129	1	58.065	60.187	0.6452	0.5229	0.5793	0110?	1848	-0.9	-0.9	1	10	8	0.45	0.2	1.0434	1.04	0.271	0.848	0.85	0.2008	0	0.8001	1	40	59.186	0.8	0.7016	0.7134	....?
851	-0.65	-0.82	-0.17	0.68	0	31	26	0.23	0.45	0.791	-0.6192	0.8462	-0.2192	0	0.5457	1	45.161	51.53	0.8387	0.5355	0.6834	0000?	1849	-0.83	-0.82	1	10	8	0.45	0.2	0.5544	0.55	-0.6694	0.4385	0.44	-0.3296	0	0.9107	1	70	60.1	0.8	0.7142	0.5219	....?
852	-0.35	-0.41	-0.06	0.6	0	31	32	0.21	0.39	1.0809	0.3711	1.0384	0.231	0	0.509	1	45.161	48.225	1.0323	0.5397	0.8715	0000?	1850	-0.41	-0.41	1	10	10	0.39	0.15	0.3181	0.32	-1.2797	0.3184	0.32	-0.7297	0	0.9116	1	70	51.1	1	0.6891	0.4546	....?
853	-0.26	-0.29	-0.03	0.62	0	31	34	0.21	0.41	1.1645	0.6512	1.066	0.3011	0	0.5768	1	35.484	47.248	1.0968	0.5398	0.9258	0000?	1851	-0.29	-0.29	1	10	8	0.41	0.16	0.7948	0.79	-0.0792	0.7311	0.73	0.0507	0	0.4615	1	60	56.281	0.8	0.3936	0.6949	...0?
854	0.48	0.45	-0.03	0.46	0	31	53	0.19	0.27	0.7633	-0.8392	0.7062	-0.9593	0	0.6783	1	41.935	44.172	1.7097	0.5234	0.8199	1300?	1852	0.45	0.45	1	10	19	0.27	0.07	0.5042	0.51	-1.1795	0.3834	0.38	-1.2996	0	0.7931	1	60	39.069	1.9	0.6218	0.8338	....?
855	-0.09	-0.6	-0.51	0.64	0	31	38	0.2	0.44	0.6918	-1.2093	0.6924	-0.8693	0	0.7143	1	51.613	45.684	1.2258	0.5387	0.741	1210?	1853	-0.6	-0.6	1	10	8	0.44	0.19	0.8204	0.82	-0.0592	0.799	0.8	0.1108	0	0.7457	1	50	58.094	0.8	0.6366	0.6497	....?
856	0.51	-0.02	-0.53	0.52	1	31	54	0.19	0.33	0.891	-0.3091	0.7234	-0.8893	0	0.6597	1	45.161	45.466	1.7419	0.5217	0.8853	0310?	1854	-0.02	-0.02	1	10	12	0.33	0.11	1.1125	1.12	0.3811	1.0004	1	0.241	0	0.7028	1	30	45.37	1.2	0.5813	0.9979	....?
857	-0.7	-0.82	-0.12	0.69	0	31	25	0.24	0.45	0.8527	-0.3891	0.7437	-0.4793	0	0.663	1	48.387	53.147	0.8065	0.5341	0.6975	1100?	1855	-0.83	-0.82	1	10	8	0.45	0.2	0.8101	0.81	-0.1292	0.6775	0.68	0.0007	0	0.9037	1	50	60.1	0.8	0.7142	0.6308	....?
858	-0.54	-1.29	-0.75	0.76	0	31	28	0.23	0.53	0.9543	-0.049	0.9287	-0.0291	0	0.6242	1	45.161	51.448	0.9032	0.5376	0.775	1010?	1856	-1.29	-1.29	1	10	6	0.53	0.28	0.7794	0.78	-0.2192	0.5995	0.6	-0.0194	0	0.9056	1	60	63.239	0.6	0.7161	0.5237	....?
859	-0.01	-0.18	-0.17	0.55	0	31	40	0.2	0.35	0.8409	-0.5492	0.8951	-0.2091	0	0.5984	1	38.71	45.619	1.2903	0.5377	0.829	1100?	1857	-0.18	-0.18	1	10	12	0.35	0.12	0.5682	0.57	-0.6794	0.5214	0.52	-0.4495	0	0.838	1	30	40.566	1.2	0.668	0.6867	....?
860	-1.7	-1.69	0.01	0.9	0	31	12	0.33	0.57	1.1574	0.5312	0.8277	-0.0492	0	0.5761	1	67.742	68.705	0.3871	0.4833	0.5813	1000?	1858	-1.69	-1.69	1	10	5	0.57	0.32	1.1485	1.15	0.4411	0.8009	0.8	0.2608	0	0.8768	1	60	65.105	0.5	0.6906	0.5949	.0..?
861	0.51	0.26	-0.25	0.46	0	31	54	0.19	0.27	0.875	-0.3691	0.6246	-1.3094	0	0.6561	1	51.613	45.466	1.7419	0.5217	0.8773	1210?	1859	0.26	0.26	1	10	16	0.27	0.07	1.039	1.04	0.231	0.9258	0.93	0.0509	0	0.8006	1	30	30.441	1.6	0.4981	1.1874	....?
862	0.55	0.1	-0.45	0.5	0	31	55	0.19	0.31	0.9502	-0.089	0.8535	-0.3891	0	0.6067	1	38.71	44.557	1.7742	0.52	0.9132	1100?	1860	0.1	0.1	1	10	15	0.31	0.1	0.7178	0.72	-0.3993	0.6912	0.69	-0.2893	0	0.7792	1	40	42.507	1.5	0.6673	0.8635	....?
863	0.81	0.43	-0.38	0.47	0	31	62	0.2	0.27	1.0314	0.201	0.8113	-0.4892	0	0.5517	1	38.71	50.771	2	0.5042	0.9326	0330?	1861	0.43	0.43	1	10	19	0.27	0.07	0.7894	0.79	-0.3592	0.6486	0.65	-0.6294	0	0.6645	1	30	35.411	1.9	0.5605	1.0591	....?
864	1.42	1.44	0.02	0.55	0	31	76	0.23	0.32	1.4252	1.1314	0.8109	-0.2692	0	0.3343	1	70.968	61.211	2.4516	0.4524	0.9167	1331?	1862	1.44	1.44	1	10	31	0.32	0.1	1.4963	1.5	0.9415	0.6595	0.66	-0.2693	0	0.5182	1	60	46.511	3.1	0.3464	1.2227	....?
865	-0.13	-0.17	-0.04	0.52	0	31	37	0.2	0.32	0.7837	-0.7792	0.7828	-0.5392	0	0.6519	1	45.161	45.397	1.1935	0.5391	0.7822	1300?	1863	-0.17	-0.17	1	10	11	0.32	0.1	0.6201	0.62	-0.6794	0.6063	0.61	-0.3094	0	0.7626	1	50	38.233	1.1	0.4969	0.7809	....?
866	-0.21	-0.31	-0.1	0.58	0	31	35	0.21	0.37	0.8611	-0.4391	0.7809	-0.5192	0	0.6876	1	51.613	45.329	1.129	0.5397	0.8046	1000?	1864	-0.31	-0.31	1	10	11	0.37	0.13	0.6064	0.61	-0.5594	0.5645	0.56	-0.3094	0	0.8582	1	40	45.257	1.1	0.6798	0.6717	....?
867	-0.76	-0.62	0.14	0.67	0	31	24	0.24	0.43	0.7082	-0.9193	0.7586	-0.4192	0	0.5665	1	51.613	55.457	0.7742	0.5325	0.6244	0200?	1865	-0.62	-0.62	1	10	8	0.43	0.19	0.1966	0.2	-1.6698	0.202	0.2	-0.8898	0	0.8608	1	90	58.109	0.8	0.7086	0.3225	....?
868	-0.39	-0.53	-0.14	0.61	0	31	31	0.22	0.39	0.8628	-0.3991	0.9019	-0.1191	0	0.6215	1	35.484	48.158	1	0.5394	0.7688	0200?	1866	-0.53	-0.53	1	10	9	0.39	0.15	0.7941	0.79	-0.1092	0.7362	0.74	0.0307	0	0.8644	1	50	53.946	0.9	0.6786	0.7282	....?
869	-2.08	-2.32	-0.24	0.99	0	31	9	0.38	0.61	0.7911	-0.4192	0.8612	0.0809	0	0.5173	1	77.419	76.694	0.2903	0.4562	0.4176	1100?	1867	-2.32	-2.32	1	17	4	0.61	0.37	1.0136	1.01	0.221	1.1104	1.11	0.5511	0	0.5426	1	76.471	82.971	0.2353	0.4817	0.4024	...0?
870	-1.4	-1.73	-0.33	0.87	0	31	15	0.3	0.57	0.9341	-0.0791	0.7209	-0.3293	0	0.6316	1	58.065	64.915	0.4839	0.5024	0.5803	0000?	1868	-1.73	-1.73	1	10	5	0.57	0.32	0.9445	0.94	0.0909	0.6442	0.64	0.1206	0	0.9237	1	80	65.264	0.5	0.6862	0.5424	....?
871	-0.09	-0.47	-0.38	0.64	0	31	38	0.2	0.44	0.6172	-1.5794	0.5616	-1.3894	0	0.6323	1	58.065	45.684	1.2258	0.5387	0.6999	1200?	1869	-0.47	-0.47	1	10	7	0.44	0.19	0.2961	0.3	-1.1497	0.3422	0.34	-0.4397	0	0.495	1	70	61.04	0.7	0.3786	0.3897	...0?
872	-0.76	-0.88	-0.12	0.72	0	31	24	0.24	0.48	0.8852	-0.2691	0.8532	-0.1791	0	0.4952	1	54.839	55.457	0.7742	0.5325	0.6981	1100?	1870	-0.88	-0.88	1	10	7	0.48	0.23	0.5183	0.52	-0.6895	0.4222	0.42	-0.3396	0	0.7492	1	80	61.24	0.7	0.7125	0.4743	....?
873	-0.44	-0.29	0.15	0.6	0	31	30	0.22	0.38	1.0966	0.4111	0.9817	0.091	0	0.6685	1	41.935	48.38	0.9677	0.539	0.8552	1010?	1871	-0.29	-0.29	1	10	10	0.38	0.15	1.2951	1.3	0.6313	1.2305	1.23	0.5412	0	0.69	1	20	47.296	1	0.6271	0.9414	1...?
874	-0.82	-1.02	-0.2	0.74	0	31	23	0.25	0.49	0.9008	-0.2091	0.7015	-0.5593	0	0.723	1	58.065	55.738	0.7419	0.5305	0.6912	0200?	1872	-1.02	-1.02	1	10	7	0.49	0.24	0.8669	0.87	-0.0291	0.6825	0.68	0.0307	0	0.8951	1	60	61.618	0.7	0.7168	0.6018	..0.?
875	-0.17	-0.45	-0.28	0.6	0	31	36	0.21	0.39	0.7357	-0.9793	0.6779	-0.8893	0	0.7409	1	48.387	45.383	1.1613	0.5395	0.751	1300?	1873	-0.45	-0.45	1	10	10	0.39	0.15	0.7378	0.74	-0.2693	0.6159	0.62	-0.1694	0	0.8401	1	40	49.052	1	0.69	0.6992	....?
876	0.74	0.55	-0.19	0.45	0	31	60	0.19	0.26	0.9386	-0.1091	0.8038	-0.5292	0	0.6077	1	41.935	45.677	1.9355	0.5094	0.8967	1120?	1874	0.55	0.55	1	10	20	0.26	0.07	1.0098	1.01	0.171	0.9886	0.99	0.131	0	0.5922	1	40	29.368	2	0.5016	1.2072	....?
877	-0.88	-2.01	-1.13	0.88	1	31	22	0.25	0.63	0.5289	-1.6695	0.5044	-1.1095	0	0.7512	1	61.29	55.955	0.7097	0.5283	0.5193	1100?	1875	-2.01	-2.01	1	12	4	0.63	0.4	0.6722	0.67	-0.3493	0.615	0.62	0.1306	0	0.9072	1	83.333	77.921	0.3333	0.6883	0.3749	....?
878	0.44	-0.14	-0.58	0.53	1	31	52	0.19	0.34	1.0286	0.191	0.8001	-0.5992	0	0.6502	1	41.935	44.144	1.6774	0.525	0.952	1300?	1876	-0.14	-0.14	1	10	12	0.34	0.11	1.0293	1.03	0.241	0.9787	0.98	0.241	0	0.7743	1	30	40.637	1.2	0.6414	0.9493	....?
879	-0.13	-0.31	-0.18	0.57	0	31	37	0.2	0.37	0.9019	-0.2891	0.8044	-0.4692	0	0.7244	1	38.71	45.397	1.1935	0.5391	0.839	0120?	1877	-0.31	-0.31	1	10	11	0.37	0.13	1.3921	1.39	0.7814	1.2319	1.23	0.5412	0	0.8104	1	30	45.257	1.1	0.6798	1.0177	....?
880	-0.39	-0.72	-0.33	0.69	0	31	31	0.22	0.47	1.0667	0.3211	0.8796	-0.1791	0	0.6411	1	38.71	48.158	1	0.5394	0.8549	1210?	1878	-0.72	-0.72	1	10	8	0.47	0.22	1.25	1.25	0.5713	0.9616	0.96	0.311	0	0.8488	1	60	64.535	0.8	0.7989	0.7583	....?
881	-0.3	-0.26	0.04	0.57	0	31	33	0.21	0.36	0.6032	-1.5494	0.5947	-1.1194	0	0.6808	1	61.29	47.248	1.0645	0.5398	0.6589	1210?	1879	-0.26	-0.26	1	10	11	0.36	0.13	0.8645	0.86	-0.0391	0.7792	0.78	0.0008	0	0.624	1	60	45.354	1.1	0.6559	0.8238	....?
882	-1.5	-1.68	-0.18	0.88	0	31	14	0.31	0.57	1.2709	0.8213	0.8645	-0.0291	0	0.596	1	61.29	65.722	0.4516	0.4967	0.6554	0200?	1880	-1.68	-1.68	1	10	5	0.57	0.32	1.2328	1.23	0.5612	0.9007	0.9	0.3509	0	0.8952	1	60	65	0.5	0.6845	0.6187	....?
883	0.97	0.64	-0.33	0.46	0	31	66	0.2	0.26	1.0436	0.241	0.9155	-0.1191	0	0.6036	1	48.387	50.541	2.129	0.4921	0.9171	1320?	1881	0.64	0.64	1	10	23	0.26	0.07	1.1242	1.12	0.4211	1.0503	1.05	0.2611	0	0.5958	1	10	28.24	2.3	0.5392	1.3008	....?
884	-1.32	-1.29	0.03	0.8	0	31	16	0.29	0.51	1.5209	1.4315	1.6694	1.1717	0	0.418	1	58.065	64.406	0.5161	0.5074	0.7629	0000?	1882	-1.29	-1.29	1	11	6	0.51	0.26	1.6006	1.6	1.0016	1.6028	1.6	0.8316	0	0.7985	1	54.545	67.034	0.5455	0.7093	0.7437	....?
885	0.59	0.32	-0.27	0.48	0	31	56	0.19	0.29	0.7648	-0.7992	0.5974	-1.4094	0	0.674	1	48.387	44.654	1.8065	0.5181	0.8179	1310?	1883	0.32	0.32	1	10	16	0.29	0.08	0.7562	0.76	-0.3892	0.6141	0.62	-0.4594	0	0.7503	1	40	41.069	1.6	0.6732	0.9543	....?
886	0.51	0.32	-0.19	0.48	0	31	54	0.19	0.29	0.7774	-0.7692	0.8124	-0.5492	0	0.5925	1	38.71	45.466	1.7419	0.5217	0.8269	1230?	1884	0.32	0.32	1	10	16	0.29	0.08	0.3028	0.3	-1.8897	0.2566	0.26	-1.4297	0	0.8796	1	70	41.069	1.6	0.6732	0.6039	....?
887	0.7	0.55	-0.15	0.45	0	31	59	0.19	0.26	0.7389	-0.8793	0.9819	0.051	0	0.4226	1	45.161	45.634	1.9032	0.5117	0.7982	1211?	1885	0.55	0.55	1	10	22	0.26	0.07	0.7654	0.76	-0.4292	0.6932	0.69	-0.5493	0	0.7421	1	30	29.696	2.2	0.5743	1.0618	....?
888	0.4	0.21	-0.19	0.5	0	31	51	0.19	0.31	0.8367	-0.5492	0.6768	-1.0893	0	0.619	1	51.613	44.071	1.6452	0.5265	0.8584	1110?	1886	0.21	0.21	1	10	12	0.31	0.1	0.5434	0.54	-0.8195	0.4659	0.47	-0.6995	0	0.5446	1	50	41.284	1.2	0.4354	0.7447	...0?
889	0.63	0.04	-0.59	0.51	1	31	57	0.19	0.32	0.8515	-0.4491	0.7842	-0.6292	0	0.5646	1	38.71	44.722	1.8387	0.5161	0.8614	1320?	1887	0.04	0.04	1	10	14	0.32	0.1	0.7694	0.77	-0.2792	0.6735	0.67	-0.2993	0	0.7441	1	50	43.155	1.4	0.6408	0.8805	....?
890	-0.65	-0.99	-0.34	0.7	0	31	26	0.23	0.47	0.9744	0.021	1.0178	0.191	0	0.3924	1	51.613	51.53	0.8387	0.5355	0.7585	0100?	1888	-0.99	-0.99	1	10	7	0.47	0.22	0.7591	0.76	-0.2292	0.614	0.61	-0.0394	0	0.8434	1	60	61.139	0.7	0.7031	0.5854	....?
891	1.93	1.8	-0.13	0.72	0	31	83	0.31	0.41	0.6004	-0.7294	0.7641	-0.1992	0	0.454	1	83.871	69.57	2.6774	0.421	0.4447	0330?	1889	1.8	1.8	1	10	36	0.41	0.17	0.5184	0.52	-0.4095	0.4558	0.46	-0.7095	0	0.4722	1	80	54.164	3.6	0.1749	0.556	.3..?
892	0.63	0.57	-0.06	0.45	0	31	57	0.19	0.26	0.6736	-1.1893	0.7076	-0.9293	0	0.5594	1	48.387	44.722	1.8387	0.5161	0.7661	1330?	1890	0.57	0.57	1	10	21	0.26	0.07	0.6324	0.63	-0.8194	0.6732	0.67	-0.6393	0	0.4148	1	30	28.61	2.1	0.5345	0.9724	....?
893	-0.35	-0.14	0.21	0.55	0	31	32	0.21	0.34	0.6763	-1.1793	0.8443	-0.2892	0	0.5799	1	48.387	48.225	1.0323	0.5397	0.6894	1210?	1891	-0.14	-0.14	1	10	12	0.34	0.11	0.3516	0.35	-1.3496	0.6419	0.64	-0.2594	0	0.8698	1	40	40.637	1.2	0.6414	0.5548	....?
894	-1.01	-1.43	-0.42	0.82	0	31	20	0.26	0.56	1.1275	0.4811	0.9682	0.101	0	0.582	1	51.613	60.187	0.6452	0.5229	0.7267	1000?	1892	-1.44	-1.43	1	10	4	0.56	0.32	1.7678	1.76	1.1618	0.9459	0.94	0.3809	0	0.7901	1	70	66.88	0.4	0.4292	0.7475	....?
895	0.4	-0.06	-0.46	0.52	0	31	51	0.19	0.33	0.8388	-0.5392	0.6945	-1.0193	0	0.6778	1	45.161	44.071	1.6452	0.5265	0.8595	1320?	1893	-0.06	-0.06	1	10	13	0.33	0.11	0.9595	0.96	0.121	0.8516	0.85	0.0409	0	0.743	1	40	43.041	1.3	0.6503	0.9421	....?
896	1.54	1.43	-0.11	0.55	0	31	78	0.25	0.3	1.2783	0.7513	0.5526	-0.8994	0	0.6481	1	67.742	64.072	2.5161	0.4437	0.8148	1230?	1894	1.43	1.43	1	10	33	0.3	0.09	1.4562	1.45	0.9215	0.85	0.85	-0.0892	0	0.4642	1	40	39.707	3.3	0.2886	1.2601	....?
897	1.68	1.32	-0.36	0.56	0	31	80	0.27	0.29	1.795	1.5418	0.8561	-0.0991	0	0.5245	1	58.065	66.092	2.5806	0.4349	0.8927	1230?	1895	1.32	1.32	1	10	33	0.29	0.08	1.149	1.15	0.4611	0.6431	0.64	-0.3094	0	0.499	1	60	46.466	3.3	0.3809	1.1771	....?
898	0.81	0.97	0.16	0.46	0	31	62	0.2	0.26	0.8848	-0.2991	0.8574	-0.3291	0	0.621	1	54.839	50.771	2	0.5042	0.8637	1210?	1896	0.97	0.97	1	10	28	0.26	0.07	0.4342	0.43	-1.5696	0.3984	0.4	-1.3396	0	0.6607	1	30	37.603	2.8	0.455	0.8064	....?
899	0.59	0.39	-0.2	0.46	0	31	56	0.19	0.27	0.5992	-1.5594	0.9932	0.081	0	0.441	1	48.387	44.654	1.8065	0.5181	0.724	0221?	1897	0.39	0.39	1	10	19	0.27	0.07	0.5751	0.57	-0.9794	0.429	0.43	-1.2596	0	0.7508	1	50	34.083	1.9	0.5722	0.897	....?
900	-1.16	-1.7	-0.54	0.83	0	31	18	0.28	0.55	1.3278	1.0013	1.0032	0.181	0	0.5364	1	58.065	61.048	0.5806	0.516	0.7522	0200?	1898	-1.7	-1.7	1	12	5	0.55	0.3	1.1241	1.12	0.4011	0.7865	0.79	0.1808	0	0.8453	1	75	70.336	0.4167	0.6482	0.5562	....?
901	0.26	-0.06	-0.32	0.53	0	31	47	0.19	0.34	0.6196	-1.5794	0.6388	-1.2294	0	0.6856	1	58.065	44.156	1.5161	0.5316	0.7343	1310?	1899	-0.06	-0.06	1	10	12	0.34	0.12	0.3777	0.38	-1.1496	0.3335	0.33	-0.9397	0	0.8943	1	70	48.386	1.2	0.7117	0.564	....?
902	-0.59	-0.95	-0.36	0.74	0	31	27	0.23	0.51	1.3335	1.0813	0.9943	0.131	0	0.6208	1	51.613	51.296	0.871	0.5367	0.902	0000?	1900	-0.96	-0.95	1	10	7	0.51	0.26	0.8165	0.81	-0.0692	0.5953	0.59	-0.0694	0	0.9422	1	60	65.594	0.7	0.7978	0.5642	....?
903	0.4	0.12	-0.28	0.49	0	31	51	0.19	0.3	0.7876	-0.7492	0.7636	-0.7392	0	0.6225	1	41.935	44.071	1.6452	0.5265	0.8328	0310?	1901	0.12	0.12	1	10	14	0.3	0.09	0.5472	0.54	-0.8695	0.5034	0.5	-0.7295	0	0.7421	1	60	43.51	1.4	0.5969	0.7682	..1.?
904	0.44	0.3	-0.14	0.47	0	31	52	0.19	0.28	0.566	-1.7994	0.6292	-1.2894	0	0.6952	1	38.71	44.144	1.6774	0.525	0.7062	1310?	1902	0.3	0.3	1	10	17	0.28	0.08	0.4184	0.42	-1.4596	0.4465	0.45	-1.0896	0	0.8246	1	40	35.652	1.7	0.5961	0.7245	....?
905	0.37	0.13	-0.24	0.49	0	31	50	0.19	0.3	0.7525	-0.9192	0.7532	-0.7792	0	0.6278	1	38.71	44.053	1.6129	0.5279	0.8135	0220?	1903	0.13	0.13	1	10	15	0.3	0.09	0.3964	0.4	-1.3696	0.428	0.43	-0.9396	0	0.8712	1	50	42.91	1.5	0.6262	0.6588	....?
906	0.15	-0.39	-0.54	0.54	0	31	44	0.19	0.35	0.7608	-0.9092	0.7306	-0.8193	0	0.6625	1	45.161	45.378	1.4194	0.5346	0.8056	1300?	1904	-0.39	-0.39	1	10	9	0.35	0.12	0.3091	0.31	-1.5397	0.2412	0.24	-0.9498	0	0.6496	1	60	46.125	0.9	0.4873	0.4981	....?
907	-1.94	-1.54	0.4	0.94	0	31	10	0.36	0.58	1.1013	0.3811	0.7372	-0.1493	0	0.471	1	67.742	72.206	0.3226	0.4664	0.519	0000?	1905	-1.55	-1.54	1	10	5	0.58	0.33	0.9649	0.96	0.151	0.631	0.63	0.0806	0	0.8949	1	60	66.432	0.5	0.7181	0.5374	....?
908	-0.17	-0.07	0.1	0.56	0	31	36	0.21	0.35	0.9283	-0.1791	0.9137	-0.1291	0	0.5665	1	38.71	45.383	1.1613	0.5395	0.8436	0100?	1906	-0.07	-0.07	1	10	12	0.35	0.12	0.2408	0.24	-1.6298	0.2455	0.25	-1.1098	0	0.9531	1	70	49.093	1.2	0.7504	0.4468	....?
909	-1.5	-1.7	-0.2	0.86	0	31	14	0.31	0.55	0.7025	-0.8193	0.5588	-0.6594	0	0.7106	1	77.419	65.722	0.4516	0.4967	0.4873	1000?	1907	-1.7	-1.7	1	12	5	0.55	0.3	0.8559	0.86	-0.0491	0.5347	0.53	-0.1095	0	0.9242	1	91.667	70.336	0.4167	0.6482	0.4853	....?
910	-0.95	-0.72	0.23	0.73	0	31	21	0.26	0.47	0.7995	-0.5492	0.8281	-0.2092	0	0.6171	1	51.613	56.303	0.6774	0.5258	0.6254	0000?	1908	-0.72	-0.72	1	10	8	0.47	0.22	0.813	0.81	-0.0592	0.654	0.65	-0.0293	0	0.932	1	50	64.535	0.8	0.7989	0.6115	....?
911	-1.16	-0.13	1.03	0.65	1	31	18	0.28	0.37	0.8007	-0.5292	0.8473	-0.1192	0	0.576	1	64.516	61.048	0.5806	0.516	0.5841	0100?	1909	-0.13	-0.13	1	10	10	0.37	0.14	0.9405	0.94	0.1309	1.9347	1.93	1.1719	0	0.0522	1	30	50.489	1	0.6503	0.8261	....?
912	-0.88	-1.54	-0.66	0.83	0	31	22	0.25	0.58	1.0235	0.181	0.7952	-0.2992	0	0.728	1	51.613	55.955	0.7097	0.5283	0.7224	0210?	1910	-1.55	-1.54	1	10	5	0.58	0.33	1.5886	1.58	1.0216	1.0782	1.08	0.4811	0	0.8801	1	60	66.432	0.5	0.7181	0.6895	....?
913	-0.3	-0.83	-0.53	0.68	0	31	33	0.21	0.47	0.9011	-0.2691	0.7896	-0.4692	0	0.6508	1	48.387	47.248	1.0645	0.5398	0.8053	0310?	1911	-0.83	-0.83	1	10	7	0.47	0.22	0.9532	0.95	0.151	0.7834	0.78	0.1408	0	0.8387	1	50	63.924	0.7	0.7226	0.6533	....?
914	0.37	0.4	0.03	0.45	0	31	50	0.19	0.26	0.6964	-1.1693	0.6522	-1.1893	0	0.6038	1	48.387	44.053	1.6129	0.5279	0.7826	0220?	1912	0.4	0.4	1	10	19	0.26	0.07	0.6959	0.7	-0.6593	0.5528	0.55	-0.8994	0	0.7092	1	60	32.064	1.9	0.5445	1.0119	....?
915	-0.95	-0.49	0.46	0.65	0	31	21	0.26	0.39	0.8537	-0.3691	0.8694	-0.1091	0	0.6502	1	45.161	56.303	0.6774	0.5258	0.6463	1200?	1913	-0.49	-0.49	1	10	10	0.39	0.16	0.7688	0.77	-0.2092	0.7376	0.74	0.0107	0	0.8761	1	50	53.565	1	0.7043	0.7038	....?
916	-0.05	-0.63	-0.58	0.64	0	31	39	0.2	0.44	0.7746	-0.8392	0.6364	-1.1094	0	0.7169	1	48.387	45.519	1.2581	0.5383	0.7901	1210?	1914	-0.63	-0.63	1	10	8	0.44	0.2	1.1484	1.15	0.4311	1.0254	1.03	0.361	0	0.8156	1	40	57.09	0.8	0.6426	0.7636	1...?
917	1.32	1.38	0.06	0.53	0	31	74	0.22	0.31	0.8646	-0.3091	0.6362	-0.7994	0	0.6099	1	67.742	60.23	2.3871	0.4611	0.7507	1210?	1915	1.38	1.38	1	10	31	0.31	0.1	0.6158	0.61	-0.6394	0.7259	0.72	-0.0393	0	0.5187	1	50	46.356	3.1	0.3522	0.8006	....?
918	-0.44	-0.67	-0.23	0.66	0	31	30	0.22	0.44	1.4428	1.4214	1.1729	0.5412	0	0.5554	1	35.484	48.38	0.9677	0.539	0.981	0100?	1916	-0.67	-0.67	1	10	8	0.44	0.2	1.2489	1.25	0.5712	1.1315	1.13	0.4611	0	0.8487	1	40	60.137	0.8	0.7023	0.7968	....?
919	0.18	0.22	0.04	0.48	0	31	45	0.19	0.29	0.636	-1.5094	0.6617	-1.1093	0	0.6275	1	45.161	43.577	1.4516	0.5337	0.7395	0210?	1917	0.22	0.22	1	10	16	0.29	0.08	0.4116	0.41	-1.3996	0.473	0.47	-0.9195	0	0.835	1	30	35.626	1.6	0.6113	0.6963	....?
920	0.29	0.04	-0.25	0.51	0	31	48	0.19	0.32	0.6324	-1.5094	0.6228	-1.3094	0	0.6162	1	38.71	44.238	1.5484	0.5304	0.7435	0220?	1918	0.04	0.04	1	10	14	0.32	0.1	0.6699	0.67	-0.5093	0.6428	0.64	-0.3594	0	0.7905	1	50	43.155	1.4	0.6408	0.8216	....?
921	0.59	0.56	-0.03	0.45	0	31	56	0.19	0.26	0.8666	-0.3991	0.8227	-0.4992	0	0.6759	1	54.839	44.654	1.8065	0.5181	0.8707	1210?	1919	0.56	0.56	1	10	23	0.26	0.07	0.7249	0.72	-0.5193	0.7701	0.77	-0.3592	0	0.6678	1	50	30.15	2.3	0.5163	1.0253	....?
922	-0.13	-0.72	-0.59	0.63	0	31	37	0.2	0.43	0.8288	-0.5892	0.7053	-0.8093	0	0.6504	1	58.065	45.397	1.1935	0.5391	0.8043	1200?	1920	-0.72	-0.72	1	10	8	0.43	0.19	0.8502	0.85	-0.0391	0.7997	0.8	0.1308	0	0.8861	1	50	59.636	0.8	0.6931	0.672	....?
923	-0.76	-0.95	-0.19	0.73	0	31	24	0.24	0.49	0.762	-0.7092	0.6617	-0.6893	0	0.6807	1	58.065	55.457	0.7742	0.5325	0.6477	1200?	1921	-0.95	-0.95	1	10	5	0.49	0.24	0.5752	0.58	-0.4394	0.4613	0.46	-0.2395	0	0.3526	1	80	65.057	0.5	0.2906	0.4924	....?
924	-0.49	-0.6	-0.11	0.63	0	31	29	0.22	0.41	0.7899	-0.6592	0.7365	-0.5693	0	0.6848	1	54.839	51.177	0.9355	0.5384	0.7156	0000?	1922	-0.6	-0.6	1	10	9	0.41	0.17	0.7461	0.74	-0.2593	0.6575	0.66	-0.0693	0	0.8828	1	50	54.848	0.9	0.6941	0.6649	....?
925	-0.76	-1.24	-0.48	0.77	0	31	24	0.24	0.53	0.6538	-1.1393	0.6472	-0.7294	0	0.6332	1	54.839	55.457	0.7742	0.5325	0.6	1220?	1923	-1.24	-1.24	1	10	6	0.53	0.28	0.4405	0.44	-0.9496	0.4211	0.42	-0.2596	0	0.8827	1	80	64.828	0.6	0.7203	0.3975	....?
926	-0.76	-1.07	-0.31	0.76	0	31	24	0.24	0.52	0.7233	-0.8593	0.6404	-0.7494	0	0.7332	1	48.387	55.457	0.7742	0.5325	0.6311	1200?	1924	-1.07	-1.07	1	10	6	0.52	0.27	0.6778	0.68	-0.3293	0.6325	0.63	0.0106	0	0.9535	1	60	65.358	0.6	0.7327	0.5037	....?
927	1.32	1.18	-0.14	0.49	0	31	74	0.22	0.27	0.9135	-0.1591	0.7511	-0.4692	0	0.3754	1	64.516	60.23	2.3871	0.4611	0.7716	1321?	1925	1.18	1.18	1	10	31	0.27	0.07	0.8834	0.88	-0.1491	0.7646	0.76	-0.2092	0	0.5779	1	40	44.91	3.1	0.3909	1.1036	....?
928	0.15	-0.5	-0.65	0.57	1	31	44	0.19	0.38	0.9719	-0.019	0.96	-0.019	0	0.6261	1	38.71	45.378	1.4194	0.5346	0.9106	1300?	1926	-0.5	-0.5	1	10	9	0.38	0.15	0.5284	0.53	-0.7195	0.4855	0.49	-0.3495	0	0.8894	1	30	51.706	0.9	0.6833	0.5972	....?
929	-0.39	-0.6	-0.21	0.63	0	31	31	0.22	0.41	0.6282	-1.3794	0.6201	-0.9794	0	0.6802	1	48.387	48.158	1	0.5394	0.656	1220?	1927	-0.6	-0.6	1	10	9	0.41	0.17	0.5112	0.51	-0.7895	0.4986	0.5	-0.2995	0	0.7993	1	70	54.848	0.9	0.6941	0.5503	....?
930	0.44	0.13	-0.31	0.49	0	31	52	0.19	0.3	0.8258	-0.5892	0.7218	-0.8993	0	0.7291	1	45.161	44.144	1.6774	0.525	0.853	1320?	1928	0.13	0.13	1	10	15	0.3	0.09	0.8042	0.81	-0.2292	0.7189	0.72	-0.2693	0	0.8117	1	40	42.91	1.5	0.6262	0.9384	....?
931	0.78	0.47	-0.31	0.46	0	31	61	0.19	0.27	0.7526	-0.8092	0.5952	-1.3194	0	0.6576	1	58.065	50.524	1.9677	0.5069	0.8	1220?	1929	0.47	0.47	1	10	20	0.27	0.07	1.0668	1.06	0.3011	0.8574	0.86	-0.1291	0	0.7321	1	30	34.149	2	0.5795	1.2072	....?
932	-0.21	-0.41	-0.2	0.6	0	31	35	0.21	0.39	0.7689	-0.8192	0.8718	-0.2391	0	0.5787	1	38.71	45.329	1.129	0.5397	0.7603	1200?	1930	-0.41	-0.41	1	10	10	0.39	0.15	1.3954	1.4	0.7614	1.1558	1.16	0.4712	0	0.8175	1	50	51.1	1	0.6891	0.9521	....?
933	-1.08	-1.29	-0.21	0.8	0	31	19	0.27	0.53	1.0576	0.2811	0.8056	-0.2292	0	0.6073	1	61.29	60.654	0.6129	0.5197	0.6878	0000?	1931	-1.29	-1.29	1	10	6	0.53	0.28	0.9688	0.97	0.141	0.7472	0.75	0.1407	0	0.8768	1	60	63.239	0.6	0.7161	0.5838	....?
934	-0.82	-0.94	-0.12	0.78	0	31	23	0.25	0.53	1.0113	0.141	1.1023	0.3711	0	0.3858	1	58.065	55.738	0.7419	0.5305	0.7323	0100?	1932	-0.95	-0.94	1	10	5	0.53	0.28	0.7955	0.79	-0.0792	0.5925	0.59	0.0806	0	0.4584	1	60	68.478	0.5	0.3382	0.5295	...0?
935	1.32	1.35	0.03	0.52	0	31	74	0.22	0.3	1.0121	0.151	0.624	-0.8394	0	0.6471	1	61.29	60.23	2.3871	0.4611	0.8122	1230?	1933	1.35	1.35	1	10	32	0.3	0.09	1.0814	1.07	0.3311	0.5033	0.5	-0.7595	0	0.5724	1	70	45.318	3.2	0.3627	1.0972	....?
936	-1.24	-1.39	-0.15	0.8	0	31	17	0.28	0.52	1.0536	0.2711	0.8115	-0.1792	0	0.5539	1	67.742	61.983	0.5484	0.512	0.6528	0000?	1934	-1.39	-1.39	1	10	6	0.52	0.27	0.7896	0.79	-0.2192	0.5645	0.56	-0.0494	0	0.8882	1	70	60.703	0.6	0.6991	0.5362	.0..?
937	0.03	-0.18	-0.21	0.55	0	31	41	0.2	0.35	0.9479	-0.1091	0.8504	-0.3591	0	0.6152	1	38.71	45.68	1.3226	0.537	0.8858	1300?	1935	-0.18	-0.18	1	10	12	0.35	0.12	0.481	0.48	-0.9095	0.4464	0.45	-0.5996	0	0.6931	1	50	40.566	1.2	0.668	0.6318	....?
938	1.54	1.19	-0.35	0.53	0	31	78	0.25	0.28	1.8712	1.7919	0.7854	-0.2892	0	0.5722	1	67.742	64.072	2.5161	0.4437	0.9858	1220?	1936	1.19	1.19	1	10	26	0.28	0.08	1.4455	1.44	1.0614	0.9904	0.99	0.181	0	0.6922	1	40	42.705	2.6	0.5542	1.3668	...0?
939	-0.39	-0.75	-0.36	0.68	0	31	31	0.22	0.46	1.1217	0.5011	1.107	0.3911	0	0.4789	1	45.161	48.158	1	0.5394	0.8766	0120?	1937	-0.75	-0.75	1	10	8	0.46	0.22	1.4829	1.48	0.8715	1.2731	1.27	0.5913	0	0.7321	1	60	60.925	0.8	0.6486	0.8287	0...?
940	-0.01	-0.57	-0.56	0.62	0	31	40	0.2	0.42	0.6882	-1.2493	0.7514	-0.6892	0	0.6001	1	51.613	45.619	1.2903	0.5377	0.75	1310?	1938	-0.57	-0.57	1	10	9	0.42	0.18	0.5877	0.59	-0.5394	0.5573	0.56	-0.2094	0	0.5019	1	70	56.418	0.9	0.7023	0.5765	....?
941	0.97	0.84	-0.13	0.46	0	31	66	0.2	0.26	1.0354	0.221	0.7557	-0.6092	0	0.6255	1	51.613	50.541	2.129	0.4921	0.9135	1210?	1939	0.84	0.84	1	10	27	0.26	0.07	0.831	0.83	-0.2192	0.6958	0.7	-0.4993	0	0.4891	1	40	40.413	2.7	0.4652	1.0896	.2..?
942	0.07	-0.47	-0.54	0.64	0	31	42	0.2	0.44	0.891	-0.3391	0.7466	-0.7393	0	0.6437	1	41.935	45.703	1.3548	0.5363	0.8637	1110?	1940	-0.47	-0.47	1	10	7	0.44	0.19	0.3213	0.32	-1.0797	0.3817	0.38	-0.3696	0	0.5325	1	70	61.04	0.7	0.3786	0.4059	...0?
943	0.89	1.07	0.18	0.46	0	31	64	0.2	0.26	1.0226	0.171	0.8769	-0.2491	0	0.594	1	45.161	50.793	2.0645	0.4985	0.9194	1320?	1941	1.07	1.07	1	10	30	0.26	0.07	0.9393	0.93	-0.0091	0.8312	0.83	-0.1092	0	0.5894	1	50	41.943	3	0.4132	1.1739	....?
944	-0.7	-1.58	-0.88	0.82	1	31	25	0.24	0.58	0.9287	-0.1291	0.9557	0.051	0	0.598	1	41.935	53.147	0.8065	0.5341	0.7279	0000?	1942	-1.58	-1.58	1	10	5	0.58	0.33	0.9803	0.98	0.171	0.6539	0.65	0.1007	0	0.9007	1	60	65.623	0.5	0.7144	0.5435	..0.?
945	-0.76	-2.04	-1.28	0.87	1	31	24	0.24	0.63	1.3397	1.0713	1.1791	0.5212	0	0.6074	1	45.161	55.457	0.7742	0.5325	0.8588	0100?	1943	-2.04	-2.04	1	12	4	0.63	0.4	1.2382	1.24	0.5612	0.6316	0.63	0.1506	0	0.9155	1	91.667	77.612	0.3333	0.6852	0.5081	....?
946	1.48	1.2	-0.28	0.51	0	31	77	0.24	0.27	1.2328	0.6812	0.7192	-0.4793	0	0.5544	1	67.742	62.171	2.4839	0.448	0.8274	0330?	1944	1.2	1.2	1	10	30	0.27	0.08	0.9218	0.92	-0.0491	0.6381	0.64	-0.4894	0	0.6081	1	60	40.523	3	0.3749	1.1065	....?
947	0.55	-0.14	-0.69	0.53	1	31	55	0.19	0.34	0.7855	-0.7292	1.0992	0.4111	0	0.4341	1	48.387	44.557	1.7742	0.52	0.8303	0321?	1945	-0.14	-0.14	1	10	12	0.34	0.11	0.341	0.34	-1.3897	0.3264	0.33	-0.9197	0	0.8817	1	40	40.816	1.2	0.641	0.5473	....?
948	0.26	0.42	0.16	0.45	0	31	47	0.19	0.26	0.9852	0.031	0.9299	-0.1291	0	0.6243	1	38.71	44.156	1.5161	0.5316	0.926	0300?	1946	0.42	0.42	1	10	20	0.26	0.07	0.841	0.84	-0.2392	0.7052	0.7	-0.4793	0	0.6849	1	50	31.607	2	0.5413	1.1226	....?
949	-0.49	-0.45	0.04	0.61	0	31	29	0.22	0.39	0.909	-0.2091	0.8849	-0.1491	0	0.5579	1	41.935	51.177	0.9355	0.5384	0.7677	1100?	1947	-0.45	-0.45	1	10	10	0.39	0.15	0.7378	0.74	-0.2693	0.6159	0.62	-0.1694	0	0.8401	1	40	49.052	1	0.69	0.6992	....?
950	0.7	0.55	-0.15	0.45	0	31	59	0.19	0.26	0.8485	-0.4492	0.701	-0.9293	0	0.6541	1	48.387	45.634	1.9032	0.5117	0.8553	1310?	1948	0.55	0.55	1	10	22	0.26	0.07	1.224	1.22	0.6212	1.1594	1.16	0.4812	0	0.6627	1	20	29.003	2.2	0.5401	1.3567	....?
951	1.14	0.96	-0.18	0.47	0	31	70	0.21	0.26	1.0087	0.131	0.6736	-0.7993	0	0.6259	1	54.839	55.941	2.2581	0.4776	0.8677	1330?	1949	0.96	0.96	1	10	27	0.26	0.07	0.8496	0.85	-0.2392	0.7963	0.8	-0.2992	0	0.5541	1	20	35.304	2.7	0.4426	1.1316	....?
952	-0.49	-0.97	-0.48	0.71	0	31	29	0.22	0.49	0.8754	-0.3291	0.8864	-0.1491	0	0.5648	1	41.935	51.177	0.9355	0.5384	0.7534	1310?	1950	-0.97	-0.97	1	10	7	0.49	0.24	1.0391	1.04	0.271	0.8819	0.88	0.2509	0	0.9072	1	40	63.067	0.7	0.7307	0.6566	....?
953	0.4	0.26	-0.14	0.46	0	31	51	0.19	0.27	0.8197	-0.6192	0.6424	-1.2394	0	0.7274	1	45.161	44.071	1.6452	0.5265	0.8496	1210?	1951	0.26	0.26	1	10	17	0.27	0.07	0.9083	0.91	-0.0691	0.849	0.85	-0.0892	0	0.7386	1	30	32.938	1.7	0.5689	1.1159	....?
954	-0.59	-1.29	-0.7	0.76	0	31	27	0.23	0.53	0.7563	-0.7592	0.6452	-0.7994	0	0.739	1	51.613	51.296	0.871	0.5367	0.6792	0200?	1952	-1.29	-1.29	1	10	6	0.53	0.28	0.7794	0.78	-0.2192	0.5995	0.6	-0.0194	0	0.9056	1	60	63.239	0.6	0.7161	0.5237	....?
955	-0.39	-0.31	0.08	0.59	0	31	31	0.22	0.37	0.7944	-0.6592	0.6945	-0.7293	0	0.6938	1	51.613	48.158	1	0.5394	0.7377	1000?	1953	-0.31	-0.31	1	10	11	0.37	0.13	0.9654	0.97	0.141	0.8706	0.87	0.1409	0	0.7928	1	30	45.257	1.1	0.6798	0.8475	....?
956	-1.01	-1.1	-0.09	0.78	0	31	20	0.26	0.52	0.9239	-0.1291	1.0335	0.231	0	0.442	1	64.516	60.187	0.6452	0.5229	0.6578	0000?	1954	-1.1	-1.1	1	10	6	0.52	0.28	0.8418	0.84	-0.0492	0.7363	0.74	0.1107	0	0.8341	1	60	64.153	0.6	0.6449	0.5532	....?
957	-0.95	-1.54	-0.59	0.84	0	31	21	0.26	0.58	0.8265	-0.4592	0.6935	-0.5393	0	0.7144	1	45.161	56.303	0.6774	0.5258	0.6359	1200?	1955	-1.55	-1.54	1	10	5	0.58	0.33	0.9649	0.96	0.151	0.631	0.63	0.0806	0	0.8949	1	60	66.432	0.5	0.7181	0.5374	....?
958	-0.7	-1.13	-0.43	0.76	0	31	25	0.24	0.52	0.7068	-0.9393	0.6766	-0.6693	0	0.6361	1	45.161	53.147	0.8065	0.5341	0.6351	1200?	1956	-1.13	-1.13	1	10	6	0.52	0.27	0.6121	0.61	-0.4994	0.5064	0.51	-0.1595	0	0.9029	1	60	63.494	0.6	0.7188	0.4738	....?
959	-1.16	-0.79	0.37	0.72	0	31	18	0.28	0.44	0.8889	-0.2291	0.6937	-0.4693	0	0.7005	1	67.742	61.048	0.5806	0.516	0.6154	0110?	1957	-0.79	-0.79	1	10	8	0.44	0.19	0.8519	0.85	-0.0491	0.7836	0.78	0.1208	0	0.8733	1	50	60.327	0.8	0.7034	0.6624	....?
960	0.74	0.48	-0.26	0.45	0	31	60	0.19	0.26	0.8394	-0.4692	0.6347	-1.1794	0	0.6044	1	45.161	45.677	1.9355	0.5094	0.8479	1310?	1958	0.48	0.48	1	10	21	0.26	0.07	0.7889	0.79	-0.3792	0.694	0.69	-0.5393	0	0.5861	1	30	31.462	2.1	0.53	1.0973	....?
961	-0.44	-0.44	0	0.61	0	31	30	0.22	0.39	0.8825	-0.3091	0.8035	-0.3892	0	0.6774	1	41.935	48.38	0.9677	0.539	0.7672	1200?	1959	-0.44	-0.44	1	10	10	0.39	0.15	0.7746	0.77	-0.1992	0.7219	0.72	-0.0193	0	0.8817	1	40	49.504	1	0.6858	0.72	....?
962	-0.39	-0.79	-0.4	0.66	0	31	31	0.22	0.44	0.6085	-1.4694	0.6225	-0.9694	0	0.6998	1	58.065	48.158	1	0.5394	0.6457	0210?	1960	-0.79	-0.79	1	10	8	0.44	0.19	0.3792	0.38	-1.1596	0.388	0.39	-0.4296	0	0.9529	1	70	60.327	0.8	0.7034	0.442	....?
963	-0.88	-1.28	-0.4	0.78	0	31	22	0.25	0.53	1.0273	0.191	0.8673	-0.1291	0	0.6288	1	48.387	55.955	0.7097	0.5283	0.7237	1110?	1961	-1.28	-1.28	1	10	6	0.53	0.28	0.7731	0.77	-0.2192	0.5892	0.59	-0.0294	0	0.933	1	60	63.801	0.6	0.7172	0.5269	..1.?
964	1.05	0.68	-0.37	0.46	0	31	68	0.2	0.26	0.7405	-0.8693	1.004	0.141	0	0.4718	1	64.516	53.711	2.1935	0.4851	0.7599	1320?	1962	0.68	0.68	1	10	24	0.26	0.07	0.4428	0.44	-1.4296	0.4291	0.43	-1.3296	0	0.7496	1	40	33.636	2.4	0.5624	0.8159	....?
965	-0.09	-0.37	-0.28	0.58	0	31	38	0.2	0.38	0.5611	-1.8794	0.5269	-1.5395	0	0.7649	1	54.839	45.684	1.2258	0.5387	0.6674	1110?	1963	-0.37	-0.37	1	10	11	0.38	0.14	0.415	0.41	-1.0296	0.3795	0.38	-0.6196	0	0.8882	1	50	48.743	1.1	0.7141	0.5386	....?
966	0.33	0.14	-0.19	0.49	0	31	49	0.19	0.3	0.7895	-0.7592	0.7381	-0.8293	0	0.588	1	48.387	44.004	1.5806	0.5292	0.8322	1210?	1964	0.14	0.14	1	10	15	0.3	0.09	1.0439	1.04	0.261	1.0292	1.03	0.261	0	0.671	1	40	44.785	1.5	0.6301	1.0605	....?
967	-1.24	-0.94	0.3	0.81	0	31	17	0.28	0.53	0.7673	-0.6392	0.6821	-0.4693	0	0.5291	1	74.194	61.983	0.5484	0.512	0.5571	0000?	1965	-0.95	-0.94	1	10	5	0.53	0.28	0.3117	0.31	-1.1397	0.3132	0.31	-0.2797	0	0.5576	1	80	68.478	0.5	0.3382	0.3314	...0?
968	0.26	-0.27	-0.53	0.52	1	31	47	0.19	0.33	0.7443	-0.9693	0.6982	-0.9793	0	0.6607	1	41.935	44.156	1.5161	0.5316	0.8048	1220?	1966	-0.27	-0.27	1	10	10	0.33	0.11	0.8219	0.82	-0.1692	0.8341	0.83	0.0808	0	0.8334	1	40	42.626	1	0.493	0.8577	....?
969	-0.82	-0.45	0.37	0.64	0	31	23	0.25	0.39	0.5913	-1.3994	0.5092	-1.1295	0	0.727	1	61.29	55.738	0.7419	0.5305	0.56	1200?	1967	-0.45	-0.45	1	10	10	0.39	0.15	0.5607	0.56	-0.6594	0.4604	0.46	-0.4195	0	0.8588	1	60	49.052	1	0.69	0.6095	....?
970	0.74	0.64	-0.1	0.45	0	31	60	0.19	0.26	0.8703	-0.3591	0.6287	-1.1994	0	0.6964	1	58.065	45.677	1.9355	0.5094	0.8634	1320?	1968	0.64	0.64	1	10	23	0.26	0.07	0.9526	0.95	0.041	0.8194	0.82	-0.2592	0	0.5941	1	50	28.24	2.3	0.5392	1.1975	....?
971	-0.65	-0.78	-0.13	0.71	0	31	26	0.23	0.48	0.7752	-0.6792	0.6122	-0.8794	0	0.7129	1	54.839	51.53	0.8387	0.5355	0.6766	0200?	1969	-0.78	-0.78	1	10	7	0.48	0.23	0.4011	0.4	-0.9296	0.354	0.35	-0.4796	0	0.9615	1	70	64.941	0.7	0.671	0.4195	....?
972	0.51	0.4	-0.11	0.46	0	31	54	0.19	0.27	0.6439	-1.3694	0.6563	-1.1693	0	0.6733	1	41.935	45.466	1.7419	0.5217	0.7526	1320?	1970	0.4	0.4	1	10	18	0.27	0.07	0.4707	0.47	-1.2995	0.4476	0.45	-1.2296	0	0.7774	1	40	36.954	1.8	0.5487	0.7992	1...?
973	-0.82	-1.89	-1.07	0.9	1	31	23	0.25	0.65	0.6666	-1.0793	0.6206	-0.7794	0	0.6231	1	51.613	55.738	0.7419	0.5305	0.5946	0200?	1971	-1.89	-1.89	1	10	4	0.65	0.42	0.3937	0.39	-1.0596	0.2765	0.28	-0.2697	0	0.9397	1	100	71.955	0.4	0.6849	0.3049	....?
974	-0.05	-0.45	-0.4	0.61	0	31	39	0.2	0.41	0.9138	-0.2491	0.8415	-0.3692	0	0.5135	1	38.71	45.519	1.2581	0.5383	0.8582	0320?	1972	-0.45	-0.45	1	10	9	0.41	0.17	0.5555	0.56	-0.5794	0.5175	0.52	-0.3295	0	0.6141	1	40	51.199	0.9	0.6409	0.5725	....?
975	-1.6	-1.43	0.17	0.89	0	31	13	0.32	0.57	0.7605	-0.5992	0.6811	-0.3593	0	0.558	1	67.742	66.197	0.4194	0.4904	0.4896	0000?	1973	-1.43	-1.43	1	10	5	0.57	0.33	0.8785	0.88	0.0109	0.5956	0.6	0.0206	0	0.9387	1	60	66.674	0.5	0.7216	0.5166	....?
976	-1.82	-1.12	0.7	0.87	0	31	11	0.35	0.52	0.8315	-0.3392	0.6205	-0.3994	0	0.4068	1	67.742	70.279	0.3548	0.4754	0.4724	0100?	1974	-1.13	-1.12	1	10	6	0.52	0.27	0.4985	0.5	-0.7595	0.3955	0.39	-0.3196	0	0.942	1	80	64.049	0.6	0.72	0.433	..0.?
977	1.22	1.17	-0.05	0.48	0	31	72	0.21	0.27	0.7647	-0.7292	0.7429	-0.5393	0	0.3569	1	70.968	57.554	2.3226	0.4695	0.7338	1321?	1975	1.17	1.17	1	10	30	0.27	0.08	0.614	0.61	-0.9394	0.5841	0.58	-0.7694	0	0.4299	1	50	36.074	3	0.3355	0.9042	....?
978	-0.59	-0.29	0.3	0.6	0	31	27	0.23	0.37	0.7506	-0.7892	0.6943	-0.6493	0	0.6665	1	48.387	51.296	0.871	0.5367	0.6767	0300?	1976	-0.29	-0.29	1	10	11	0.37	0.14	0.5911	0.59	-0.5794	0.571	0.57	-0.2994	0	0.8536	1	60	46.106	1.1	0.6772	0.6595	.3..?
979	0.37	0.6	0.23	0.44	0	31	50	0.19	0.25	0.7232	-1.0493	0.6693	-1.1193	0	0.6481	1	45.161	44.053	1.6129	0.5279	0.7975	1320?	1977	0.6	0.6	1	10	22	0.25	0.06	0.3807	0.38	-1.7996	0.4147	0.41	-1.5396	0	0.6903	1	40	25.5	2.2	0.5069	0.7724	....?
980	0.22	-0.19	-0.41	0.55	0	31	46	0.19	0.36	0.9081	-0.2691	0.7499	-0.7693	0	0.6704	1	51.613	42.833	1.4839	0.5327	0.8865	1210?	1978	-0.19	-0.19	1	10	11	0.36	0.13	1.4441	1.45	0.8414	1.1932	1.19	0.5012	0	0.6947	1	30	42.768	1.1	0.656	1.0597	....?
981	1.09	0.83	-0.26	0.47	0	31	69	0.21	0.26	0.8354	-0.4992	0.7176	-0.6793	0	0.5916	1	58.065	54.132	2.2258	0.4814	0.7989	1330?	1979	0.83	0.83	1	10	27	0.26	0.07	0.8015	0.8	-0.3092	0.7694	0.77	-0.3292	0	0.5557	1	40	40.55	2.7	0.4619	1.0868	....?
982	-0.01	-0.3	-0.29	0.56	0	31	40	0.2	0.36	0.9519	-0.099	0.7457	-0.7093	0	0.7172	1	54.839	45.619	1.2903	0.5377	0.882	1110?	1980	-0.3	-0.3	1	10	11	0.36	0.13	1.1097	1.11	0.3811	0.9843	0.98	0.271	0	0.825	1	40	45.174	1.1	0.6754	0.9129	....?
983	-0.3	-0.18	0.12	0.56	0	31	33	0.21	0.35	0.8175	-0.5892	0.8007	-0.4292	0	0.7085	1	45.161	47.248	1.0645	0.5398	0.7671	0100?	1981	-0.18	-0.18	1	10	12	0.35	0.12	1.057	1.06	0.2911	1.0123	1.01	0.291	0	0.7779	1	20	40.566	1.2	0.668	0.9365	....?
984	-1.01	-0.72	0.29	0.73	0	31	20	0.26	0.47	0.7326	-0.7893	0.7904	-0.2792	0	0.5613	1	58.065	60.187	0.6452	0.5229	0.5858	1000?	1982	-0.72	-0.72	1	10	8	0.47	0.22	0.6479	0.65	-0.3594	0.5618	0.56	-0.1594	0	0.9652	1	50	64.535	0.8	0.7989	0.5459	....?
985	-1.94	-2.78	-0.84	1.07	0	31	10	0.36	0.71	0.6424	-0.9094	1.0344	0.291	0	0.5181	1	80.645	72.206	0.3226	0.4664	0.3964	0000?	1983	-2.78	-2.78	1	17	3	0.71	0.5	0.7706	0.77	-0.1192	0.3621	0.36	-0.1396	0	0.8089	1	88.235	87.791	0.1765	0.5901	0.3019	..0.?
986	0.81	0.47	-0.34	0.47	0	31	62	0.2	0.27	0.9085	-0.2091	0.7243	-0.7893	0	0.6321	1	51.613	50.771	2	0.5042	0.8752	1230?	1984	0.47	0.47	1	10	19	0.27	0.07	0.826	0.83	-0.2592	0.7349	0.73	-0.4493	0	0.7423	1	50	36.99	1.9	0.5368	1.0754	1...?
987	-0.09	-0.63	-0.54	0.64	0	31	38	0.2	0.44	0.7582	-0.8992	1.5474	1.4615	0	0.5013	1	45.161	45.684	1.2258	0.5387	0.7757	1101?	1985	-0.63	-0.63	1	10	8	0.44	0.2	0.5129	0.51	-0.6695	0.5124	0.51	-0.2695	0	0.8507	1	50	56.881	0.8	0.6462	0.5094	....?
988	-0.13	-0.31	-0.18	0.57	0	31	37	0.2	0.37	0.9379	-0.1491	1.1568	0.5412	0	0.4382	1	35.484	45.397	1.1935	0.5391	0.8556	0210?	1986	-0.31	-0.31	1	10	11	0.37	0.13	0.632	0.63	-0.5094	0.5783	0.58	-0.2794	0	0.8354	1	40	45.257	1.1	0.6798	0.6857	....?
989	-0.88	-1.28	-0.4	0.78	0	31	22	0.25	0.53	0.9955	0.091	0.7666	-0.3692	0	0.7075	1	58.065	55.955	0.7097	0.5283	0.7124	1100?	1987	-1.28	-1.28	1	10	6	0.53	0.28	0.7836	0.79	-0.1992	0.6049	0.61	-0.0094	0	0.9357	1	80	63.801	0.6	0.7172	0.5304	..0.?
990	-0.17	-0.27	-0.1	0.59	0	31	36	0.21	0.38	1.0615	0.3111	1.1946	0.6312	0	0.4397	1	25.806	45.383	1.1613	0.5395	0.9021	1100?	1988	-0.27	-0.27	1	10	10	0.38	0.14	1.1251	1.13	0.4011	1.0004	1	0.281	0	0.6566	1	40	48.075	1	0.6113	0.8846	....?
991	0.03	-0.39	-0.42	0.56	0	31	41	0.2	0.36	0.5006	-2.2695	0.5754	-1.3994	0	0.6577	1	58.065	45.68	1.3226	0.537	0.6437	0220?	1989	-0.39	-0.39	1	10	10	0.36	0.13	0.8632	0.86	-0.0191	0.6765	0.68	-0.0993	0	0.8853	1	40	49	1	0.6637	0.8173	....?
992	-1.16	-0.72	0.44	0.75	0	31	18	0.28	0.47	0.6227	-1.1994	0.5059	-0.9695	0	0.7552	1	70.968	61.048	0.5806	0.516	0.5151	0000?	1990	-0.72	-0.72	1	10	8	0.47	0.22	0.538	0.54	-0.5895	0.4085	0.41	-0.3996	0	0.9621	1	70	64.535	0.8	0.7989	0.4975	....?
993	-0.49	-0.79	-0.3	0.66	0	31	29	0.22	0.44	0.5952	-1.4894	0.5438	-1.1995	0	0.7594	1	61.29	51.177	0.9355	0.5384	0.6212	0200?	1991	-0.79	-0.79	1	10	8	0.44	0.19	0.5717	0.57	-0.6394	0.5252	0.52	-0.2095	0	0.9435	1	50	60.327	0.8	0.7034	0.5427	....?
994	-1.6	-1.67	-0.07	0.91	0	31	13	0.32	0.59	1.0613	0.2911	0.6946	-0.3293	0	0.6567	1	70.968	66.197	0.4194	0.4904	0.5783	0110?	1992	-1.68	-1.67	1	10	5	0.59	0.35	0.6044	0.6	-0.6194	0.5071	0.51	-0.0495	0	0.8951	1	80	66.935	0.5	0.6702	0.4151	....?
995	0.07	-0.13	-0.2	0.55	0	31	42	0.2	0.35	0.7619	-0.9092	0.8136	-0.4992	0	0.6262	1	54.839	45.703	1.3548	0.5363	0.7986	1220?	1993	-0.13	-0.13	1	10	11	0.35	0.13	0.2532	0.25	-1.5597	0.333	0.33	-0.9197	0	0.7712	1	60	43.14	1.1	0.5966	0.4485	....?
996	-0.88	-1.26	-0.38	0.78	0	31	22	0.25	0.53	0.9425	-0.0691	0.7506	-0.4092	0	0.7088	1	45.161	55.955	0.7097	0.5283	0.6932	1000?	1994	-1.26	-1.26	1	11	5	0.53	0.28	0.663	0.67	-0.4493	0.4396	0.44	-0.0896	0	0.5112	1	81.818	67.491	0.4545	0.3599	0.465	...0?
997	0.07	-0.52	-0.59	0.63	0	31	42	0.2	0.43	0.841	-0.5592	0.7769	-0.6292	0	0.6671	1	48.387	45.703	1.3548	0.5363	0.839	1220?	1995	-0.52	-0.52	1	10	9	0.43	0.19	0.5671	0.57	-0.5194	0.4931	0.49	-0.3095	0	0.9317	1	50	59.531	0.9	0.793	0.5536	....?
998	0.15	-0.18	-0.33	0.54	0	31	44	0.19	0.35	1.0479	0.271	1.5585	1.6016	0	0.4675	1	35.484	45.378	1.4194	0.5346	0.9455	1321?	1996	-0.18	-0.18	1	10	12	0.35	0.12	1.0775	1.08	0.3211	0.9895	0.99	0.261	0	0.778	1	20	40.566	1.2	0.668	0.9456	....?
999	-0.21	-0.07	0.14	0.54	0	31	35	0.21	0.33	0.9714	-0.009	1.4294	1.1514	0	0.4349	1	32.258	45.329	1.129	0.5397	0.8545	0200?	1997	-0.07	-0.07	1	10	13	0.33	0.11	1.0765	1.08	0.3211	1.2519	1.26	0.5613	0	0.7796	1	20	43.071	1.3	0.6548	0.9943	....?
1000	0.07	-0.88	-0.95	0.68	1	31	42	0.2	0.48	0.8175	-0.6592	0.7087	-0.8793	0	0.6576	1	51.613	45.703	1.3548	0.5363	0.8273	0210?	1998	-0.88	-0.88	1	10	7	0.48	0.23	0.6748	0.67	-0.3493	0.5352	0.54	-0.1695	0	0.9044	1	60	61.24	0.7	0.7125	0.5411	....?
1001	0.15	-0.21	-0.36	0.55	0	31	44	0.19	0.36	1.0589	0.3111	1.0844	0.3611	0	0.4973	1	35.484	45.378	1.4194	0.5346	0.9505	1220?	1999	-0.21	-0.21	1	10	11	0.36	0.13	0.7183	0.72	-0.3093	0.6576	0.66	-0.1993	0	0.819	1	30	41.277	1.1	0.651	0.7534	..2.?
1002	0.18	-0.13	-0.31	0.56	0	31	45	0.19	0.37	0.8783	-0.3991	1.3285	1.0513	0	0.405	1	38.71	43.577	1.4516	0.5337	0.869	1300?	2000	-0.13	-0.13	1	10	10	0.37	0.14	0.9405	0.94	0.1309	1.9347	1.93	1.1719	0	0.0522	1	30	50.489	1	0.6503	0.8261	....?

## Sheet: simulation
0.244257	3.78	2.76	2.22	1.58	0.67	0.42	-0.3	-0.63	-0.71	-0.95	-1.08	-1.1	-1.1	-1.1	-1.1	-1.12	-1.12	-1.12	-1.12	-1.12	-1.12	-1.12	-1.12	-1.12	-1.12	-1.12	-1.12	-1.12	-1.12	-1.12	-1.12	-1.12	-1.12	-1.12
-0.300232	1	1	1	1	0	0	0	0	0	0	0	1	1	0	1	0	0	0	1	0	1	0	0	2	1	2	1	0	1	0	2	2	1	1
-1.27768	0	1	0	1	0	0	0	0	0	0	0	0	0	1	1	0	0	0	0	0	0	0	0	0	0	0	0	1	0	0	0	1	0	1
0.244257	1	1	0	0	0	1	0	0	0	0	0	0	0	1	1	0	0	1	0	0	0	0	0	2	2	2	2	2	2	2	2	1	3	2
1.27647	1	1	1	1	1	1	0	1	0	1	1	1	1	1	1	0	0	0	1	0	1	0	0	1	2	2	2	2	2	2	2	3	3	3
1.19835	1	1	0	1	1	1	0	1	1	0	0	1	1	1	1	0	0	0	1	0	1	1	0	2	2	2	2	2	2	2	2	3	3	3
1.73313	1	1	1	1	1	1	1	1	0	1	1	1	1	1	1	0	0	0	1	0	1	0	0	2	2	2	2	2	2	2	2	3	3	3
-2.18359	0	0	1	1	0	0	0	0	0	0	0	0	0	0	0	0	0	0	0	0	0	0	0	0	0	0	0	0	1	0	1	1	0	0
-0.234181	1	1	0	0	1	0	0	0	0	0	0	1	0	0	0	0	1	0	0	0	1	0	0	2	1	1	1	2	2	2	1	1	1	1
1.09502	1	1	1	1	1	0	0	0	0	0	0	0	1	0	1	1	0	0	0	0	0	0	0	2	2	2	2	1	2	1	2	3	3	3
-1.0867	1	1	1	0	0	0	0	0	0	0	0	0	1	0	1	0	0	0	0	0	0	0	0	2	1	0	1	1	2	1	1	0	0	0
-0.690204	1	1	1	0	1	0	0	0	0	0	0	0	0	0	0	0	0	1	0	0	0	1	0	1	2	1	1	1	1	1	0	1	0	0
-1.69043	1	1	1	0	1	0	0	0	0	0	0	0	0	0	0	0	0	0	0	0	0	0	0	0	2	0	0	1	1	0	0	0	0	0
-1.84691	0	0	0	0	0	0	0	0	0	0	0	0	0	0	1	0	0	0	0	0	0	0	0	1	2	0	0	0	1	0	1	0	0	0
-0.977629	1	0	0	0	1	0	0	0	0	0	0	1	0	1	0	1	0	0	0	0	0	0	0	1	0	1	2	1	0	0	2	1	1	1
-0.773507	1	1	0	0	0	0	0	0	0	0	0	0	1	0	0	0	0	1	0	0	0	0	0	1	0	1	1	1	1	2	1	1	1	1
-2.11793	0	0	0	1	0	0	0	0	0	0	0	0	0	0	0	1	0	0	0	0	0	0	0	2	0	0	0	1	1	1	0	0	0	0
-0.567925	1	1	0	1	0	0	0	0	0	1	0	0	0	0	1	0	0	0	0	0	0	0	0	2	2	1	1	2	2	2	2	1	1	0
-0.404048	0	1	1	1	0	0	0	0	0	0	0	0	0	0	0	1	0	0	0	0	0	0	0	2	2	2	1	2	0	1	0	1	1	1
0.134853	1	1	1	1	1	0	0	0	0	0	0	1	0	0	1	0	0	1	1	0	0	0	0	1	2	2	2	2	2	1	2	2	1	3
-0.365493	1	1	1	0	1	0	0	0	0	0	0	1	0	1	0	0	0	1	0	0	0	1	0	2	1	2	1	2	0	2	1	1	0	2
-0.326991	1	1	0	0	0	0	0	0	0	0	0	0	0	0	1	0	0	0	0	0	0	0	0	1	1	1	1	0	1	0	2	0	1	2
-0.370241	1	1	1	1	1	0	0	0	0	0	0	1	0	0	0	1	0	0	0	0	0	0	0	1	1	1	2	1	1	1	2	2	3	2
1.34264	1	1	1	1	1	0	0	0	1	1	1	1	1	0	1	1	0	0	1	0	0	0	0	2	2	2	2	2	2	2	2	3	3	3
-0.0852845	1	1	1	1	0	0	0	0	0	0	1	1	0	1	1	1	0	0	1	0	0	0	0	2	1	2	2	0	2	1	2	2	2	1
-0.186158	1	1	0	0	0	1	0	0	0	0	0	0	1	0	1	0	0	0	0	0	0	0	0	1	2	1	1	1	1	0	0	3	2	1
-0.513207	1	1	1	1	1	0	0	1	1	0	0	0	0	0	0	0	0	1	0	0	0	1	0	1	2	1	2	2	1	1	2	1	1	1
1.97221	1	1	1	1	1	1	1	1	1	1	0	1	0	1	0	1	0	0	0	1	0	0	0	2	2	2	2	2	2	2	2	3	3	3
0.865673	1	1	0	1	1	1	0	1	1	0	0	1	1	0	1	0	0	0	0	0	1	0	1	1	2	2	2	2	2	2	2	3	3	3
2.37565	1	1	1	1	1	1	1	1	1	1	1	0	0	0	1	0	0	1	0	1	1	0	1	2	2	2	2	2	2	2	2	3	3	3
-0.654907	1	0	1	1	0	1	0	0	0	0	0	1	1	0	0	0	0	0	0	0	0	0	0	1	2	1	1	2	2	1	2	1	1	0
1.66146	1	1	1	1	1	1	0	0	0	0	1	1	0	0	1	1	0	0	0	0	0	0	1	2	2	2	2	2	2	1	2	3	3	3
-1.6124	1	0	0	0	0	0	0	0	0	0	0	0	1	1	0	1	0	0	0	0	0	0	0	2	2	0	0	0	0	1	2	1	0	0
0.538948	1	1	1	1	0	1	0	0	0	1	0	1	1	0	1	1	0	0	1	0	0	0	0	2	2	2	2	2	2	1	1	3	3	3
0.902191	1	1	1	1	1	0	0	0	0	0	1	0	1	0	0	1	0	1	0	0	1	1	0	2	2	2	2	2	2	1	2	3	3	3
1.91892	1	1	1	0	0	1	1	1	1	0	1	1	0	1	1	1	0	0	0	0	1	1	0	2	2	2	2	2	2	2	2	3	3	3
-0.0845171	1	1	1	1	1	1	0	0	0	0	0	1	0	0	0	0	0	0	0	0	0	0	1	2	1	2	2	2	1	1	2	1	0	1
-0.523795	1	1	0	1	0	0	0	0	0	0	0	0	0	0	1	1	0	0	0	0	1	0	0	1	1	2	1	2	1	2	0	1	1	2
0.675138	0	1	0	1	1	1	0	0	1	0	1	1	0	0	0	0	0	0	0	1	1	1	0	1	2	2	2	2	2	2	2	3	3	3
-0.381324	1	1	1	0	0	0	0	0	1	0	0	1	1	0	0	0	0	0	0	0	0	0	1	1	2	1	1	2	1	1	2	1	1	0
0.757611	1	1	1	1	1	1	1	0	0	1	1	1	1	0	0	1	0	0	1	0	1	0	0	2	2	2	2	1	2	2	2	3	3	3
-1.44419	1	1	0	1	0	0	0	0	0	0	0	0	0	1	0	0	0	0	0	0	1	0	0	2	0	1	1	0	0	1	1	2	0	0
-0.847238	0	1	0	1	1	0	0	0	0	0	0	1	0	0	0	0	0	1	0	0	0	0	0	2	0	1	1	2	1	2	2	1	0	0
-1.52157	0	0	0	0	1	0	0	0	0	0	0	0	0	0	0	0	0	0	0	0	0	0	0	2	1	0	0	1	1	0	1	0	0	0
-0.362877	0	0	0	1	0	0	0	0	1	0	0	0	1	1	0	1	0	0	1	1	0	0	0	2	2	0	1	2	1	2	1	1	2	1
-0.0324792	1	1	1	1	0	0	0	0	1	0	1	1	0	0	0	0	0	0	0	0	0	0	0	2	2	2	2	1	1	2	1	1	3	2
0.028117	1	1	0	1	0	0	0	0	1	0	0	1	0	1	0	0	0	1	1	0	0	0	0	1	2	2	1	2	1	2	2	1	2	3
-0.322716	1	1	1	1	0	0	0	0	0	0	0	1	0	1	1	0	0	0	0	0	0	0	0	2	2	1	1	2	0	1	2	2	1	0
2.1945	1	1	1	1	0	1	0	0	1	1	1	1	1	1	0	1	1	1	1	0	1	1	1	2	2	2	2	2	2	2	2	3	3	3
-1.74248	0	0	0	1	0	1	0	0	0	0	0	0	0	1	0	0	0	0	0	0	0	0	0	0	0	0	1	0	1	0	0	1	0	0
-0.736477	1	0	0	0	1	0	0	0	0	0	0	1	0	0	1	0	0	0	0	0	0	0	0	2	2	1	0	1	1	2	2	0	1	0
-2.57758	0	0	0	0	0	0	0	0	0	0	0	0	0	1	0	0	0	0	0	0	0	1	0	0	1	0	0	0	0	0	0	0	0	0
1.44767	1	1	1	1	1	1	1	1	1	0	1	1	1	1	0	0	1	1	0	0	0	0	0	2	2	2	2	2	2	2	2	3	3	3
-1.27976	0	0	0	0	0	0	0	0	0	0	0	0	0	0	1	0	0	0	0	0	0	0	0	1	1	1	1	1	0	1	2	0	0	0
-0.65358	1	0	1	1	0	0	0	0	0	0	0	0	0	1	0	0	0	0	0	0	0	0	0	2	2	1	1	2	2	0	1	0	1	1
0.757714	1	0	1	0	0	1	0	1	0	0	0	1	0	1	0	0	0	0	0	1	0	0	0	1	2	2	2	2	1	2	2	2	3	3
0.466712	1	1	0	1	1	1	0	0	0	0	0	0	1	0	0	0	0	1	0	0	1	0	0	1	1	2	2	2	1	1	2	3	3	3
0.874609	1	1	1	1	1	1	0	0	0	0	0	1	1	1	0	0	0	1	0	0	1	0	0	2	2	2	2	2	2	2	1	3	3	3
0.595742	1	1	1	1	0	0	0	0	0	0	0	1	0	1	0	0	0	0	1	0	1	0	0	2	2	2	2	2	2	1	2	3	2	3
-1.37185	1	0	1	0	1	0	0	0	0	0	0	0	1	0	0	0	0	0	0	0	0	0	1	2	2	0	1	1	0	0	2	0	1	0
-1.11574	1	1	0	0	0	0	0	0	0	0	0	1	0	1	1	1	0	0	0	0	0	0	0	2	1	1	1	0	1	1	2	1	0	0
0.693994	1	1	0	0	1	1	1	0	0	0	1	1	1	1	1	1	0	1	0	0	1	0	1	2	2	2	2	2	2	1	2	3	3	3
0.322636	1	1	1	1	1	1	0	0	0	0	1	0	1	0	1	1	0	1	1	0	0	0	1	2	2	1	2	0	2	1	2	1	2	3
-0.939838	1	1	0	1	0	0	0	0	0	0	0	0	1	0	0	0	0	0	0	0	1	0	0	0	2	1	0	0	2	2	2	1	0	0
-0.240948	1	1	1	1	1	0	0	0	0	0	0	0	0	0	1	0	0	0	0	1	0	1	0	2	1	2	2	1	1	2	2	2	3	1
0.131536	1	1	1	1	1	0	0	0	0	0	0	0	1	0	0	0	0	1	1	0	0	0	0	1	2	2	2	2	2	2	2	1	3	2
0.557798	1	1	1	1	1	0	0	0	0	1	0	1	0	0	1	1	0	0	0	0	0	0	0	2	2	2	2	2	2	2	2	3	3	3
0.138715	1	1	0	1	1	1	0	0	0	0	0	0	0	0	1	0	1	0	0	0	0	0	0	2	2	1	1	2	1	2	2	2	1	2
-0.910961	1	1	0	0	1	0	0	0	0	0	0	1	0	0	1	0	0	0	0	0	0	0	0	1	0	0	1	1	1	2	0	2	1	2
1.88485	1	1	1	1	1	1	1	1	0	1	0	1	0	1	0	0	1	0	1	0	0	1	1	2	2	2	2	2	2	2	2	3	3	3
0.487198	1	1	0	1	0	0	0	0	0	0	0	0	1	1	0	0	0	1	0	0	0	0	0	2	2	2	1	2	2	2	2	3	3	2
0.0722389	1	0	1	1	0	0	0	0	0	0	0	0	1	1	1	0	0	0	0	0	0	0	0	2	1	1	2	2	2	1	2	3	3	3
0.829841	1	1	1	0	0	0	0	1	1	0	0	1	0	1	1	1	0	0	0	0	1	0	0	1	2	2	2	2	2	2	2	3	3	3
0.862008	1	1	1	0	0	0	0	0	1	0	0	1	0	1	1	0	1	0	1	0	0	0	0	2	2	2	2	2	1	2	2	3	3	3
-0.636531	1	0	1	0	0	0	0	0	0	0	0	0	0	0	0	0	0	0	0	0	0	0	0	2	1	0	0	1	0	2	1	1	2	1
-0.923192	1	1	0	1	1	0	0	0	1	0	0	0	0	0	0	1	0	0	0	0	0	0	0	0	2	1	1	2	2	1	1	1	2	0
1.11119	1	1	1	1	0	1	0	0	0	0	0	1	1	1	0	1	0	0	1	0	0	0	1	2	2	2	1	2	2	2	2	3	3	3
-1.20118	1	1	1	1	0	0	0	0	0	0	0	0	0	1	0	0	0	1	0	0	0	0	0	1	0	0	0	1	1	0	2	0	1	0
-1.55889	1	0	0	0	1	0	0	0	0	0	0	1	0	1	0	0	0	0	0	0	0	0	0	1	0	0	0	0	0	1	1	0	0	0
0.711325	1	0	1	1	1	1	0	1	0	1	0	1	0	0	1	0	0	1	0	0	0	0	0	2	1	2	2	2	1	2	2	3	3	3
0.638406	1	1	0	0	0	0	0	0	1	1	1	0	0	1	0	1	0	0	1	0	0	0	0	2	2	2	2	2	2	2	2	2	3	3
2.20569	1	1	1	1	1	0	1	1	1	1	1	1	1	1	1	0	0	0	0	1	1	0	0	2	2	2	2	2	2	2	1	3	3	3
1.44375	1	1	1	1	1	1	0	0	0	1	0	1	1	1	0	0	0	0	0	1	0	0	1	2	2	2	2	2	2	2	2	3	3	3
1.3039	1	1	1	1	0	1	0	0	0	1	0	1	1	0	1	0	0	0	0	0	1	1	1	2	2	2	2	2	2	2	1	2	3	3
0.11296	1	1	0	1	0	0	0	0	0	1	0	1	1	1	1	0	0	0	0	1	0	0	0	2	2	1	2	2	2	2	1	1	3	3
0.00195087	1	1	1	1	1	1	0	0	0	0	0	1	0	1	0	0	0	1	0	0	1	0	0	2	1	1	1	1	1	1	2	1	0	1
0.453701	1	1	1	0	1	0	0	0	0	0	1	1	1	0	0	0	0	1	0	0	0	0	0	2	2	1	2	2	2	1	2	2	3	3
-0.0255147	1	1	1	0	0	0	0	0	0	0	0	1	0	0	0	0	0	0	0	1	0	0	0	2	2	2	2	2	2	1	2	1	3	2
-1.05468	0	0	0	1	0	0	0	0	0	0	0	0	0	0	0	0	0	1	0	0	0	0	0	1	1	0	1	1	2	1	2	0	1	0
-1.77481	0	0	0	0	0	0	0	0	0	0	0	0	1	0	0	0	0	0	0	0	0	0	0	1	1	0	1	0	1	1	2	0	0	0
0.828331	1	1	1	1	1	1	0	1	0	0	1	1	0	0	0	1	0	1	0	0	1	1	0	2	2	2	2	2	2	2	1	2	3	3
0.444224	1	1	1	1	0	1	0	0	0	0	1	1	0	0	0	0	1	1	0	0	0	0	0	2	1	2	2	1	2	2	2	3	3	1
0.617906	1	1	0	0	0	1	0	0	1	0	0	1	0	0	0	0	0	0	1	0	0	1	1	1	2	2	2	2	2	1	2	3	3	3
0.213473	1	1	1	1	1	0	0	1	0	0	0	1	1	1	0	0	0	0	0	0	1	0	0	2	2	2	2	2	2	1	2	3	2	3
-1.02693	1	1	0	0	1	1	0	0	0	0	0	0	0	0	0	0	0	0	1	0	0	0	0	2	1	1	1	1	1	1	1	0	0	1
1.2382	1	1	1	1	1	1	0	0	0	0	0	0	0	1	1	1	0	0	0	0	1	0	0	1	1	2	2	2	2	2	0	3	3	3
-0.311213	1	1	1	1	1	0	0	0	0	0	0	1	1	1	0	0	0	0	0	0	0	0	0	2	2	1	1	1	1	1	1	1	1	3
-0.839922	1	1	0	0	0	0	0	0	0	0	0	0	0	0	0	0	0	1	0	0	1	0	0	1	2	0	1	2	1	1	0	0	2	1
-0.821128	1	1	0	1	0	0	0	0	0	0	0	0	0	0	1	0	0	0	0	0	0	0	0	1	1	1	0	1	1	0	1	1	1	0
-0.428993	1	1	0	1	0	0	0	0	0	0	0	0	0	1	1	0	1	0	0	0	1	0	0	2	1	1	1	2	1	2	2	0	1	2
-0.453362	1	1	1	0	1	0	0	0	0	1	0	1	1	1	0	0	0	1	1	0	0	0	0	0	2	2	2	2	0	2	2	0	2	3
-0.523795	1	1	1	1	0	1	0	1	0	0	0	0	0	1	0	0	0	1	0	0	0	0	0	1	2	1	1	2	1	2	1	2	1	1
0.849429	1	1	0	1	1	1	0	0	0	0	0	1	1	0	0	1	0	1	1	0	0	0	1	2	2	2	2	2	2	2	0	3	3	3
0.513207	1	1	1	1	0	0	0	0	0	0	0	1	0	0	1	1	0	0	0	0	0	0	1	2	2	2	2	2	1	2	1	3	2	3
-0.608304	1	1	1	0	0	0	0	0	0	0	0	1	1	1	0	0	0	0	0	0	0	0	0	2	2	1	1	1	2	2	2	1	1	1
1.30498	1	1	0	1	0	0	0	1	0	0	0	0	1	1	0	1	0	0	0	0	1	0	0	2	2	2	2	2	2	1	2	2	3	3
-1.76094	0	0	0	1	1	0	0	0	0	0	0	0	0	0	1	0	0	1	0	0	0	0	0	0	0	0	0	2	0	0	0	0	0	0
0.550572	1	1	1	0	0	0	0	1	0	1	0	1	1	0	0	0	0	0	0	0	1	0	1	2	1	2	1	2	2	1	1	3	3	3
-0.116272	1	1	1	1	1	1	0	0	0	0	0	0	1	1	0	0	0	0	0	0	0	0	0	1	2	2	1	1	2	2	2	1	3	3
0.0417413	1	1	1	1	0	0	0	0	0	0	0	0	0	0	0	0	0	0	0	0	0	0	0	1	1	2	2	2	2	1	2	3	1	3
-0.654054	1	1	1	0	0	0	0	0	0	0	0	0	0	0	0	0	0	0	0	0	0	0	0	2	2	1	2	2	0	1	1	2	2	1
-0.549594	1	1	0	1	0	0	0	0	0	0	0	1	1	1	1	0	0	0	0	0	0	0	0	1	2	0	1	1	1	1	2	2	1	1
0.84932	1	1	1	1	1	0	0	0	1	0	0	1	0	1	1	0	0	0	0	0	1	0	0	1	2	2	2	2	2	2	2	3	3	2
0.803045	1	1	1	1	1	1	0	0	1	1	0	1	1	1	1	1	0	0	1	0	1	0	0	2	2	2	2	1	2	2	2	3	3	3
0.456416	1	1	1	1	1	0	0	0	0	0	0	1	0	1	1	0	0	1	0	0	0	0	0	1	1	2	2	2	2	2	2	2	3	3
0.691368	1	1	1	1	1	1	0	1	0	0	0	1	1	0	0	0	0	1	0	0	1	0	0	2	2	2	2	2	2	2	2	2	3	3
1.63062	1	1	1	1	1	1	1	0	1	0	1	1	1	1	1	1	0	0	0	0	0	0	0	2	2	2	2	2	2	2	2	3	3	3
0.303914	1	1	1	1	1	0	0	0	1	1	0	1	1	0	1	0	0	0	1	0	0	0	0	1	2	2	2	2	2	2	1	1	2	3
0.588996	1	1	1	0	1	0	0	0	0	0	0	1	1	0	1	0	0	0	1	1	0	0	0	1	2	2	2	2	2	2	2	0	3	3
1.85284	1	1	1	1	0	1	1	1	0	1	0	0	1	1	0	0	0	1	1	0	1	0	0	2	2	2	2	2	2	2	2	3	3	3
-0.335557	1	1	1	1	1	0	0	0	0	0	0	0	1	1	1	0	0	0	0	0	1	0	0	1	1	1	1	2	2	1	2	1	1	1
1.03827	1	1	1	1	1	0	0	1	1	0	1	0	0	0	1	0	0	0	1	0	1	0	0	2	2	2	2	2	2	2	1	3	3	3
0.143505	0	1	0	0	0	0	0	0	0	0	0	1	0	0	1	0	0	0	0	0	0	0	1	1	1	2	2	1	2	1	2	3	2	1
1.14104	1	1	0	1	1	0	1	1	1	1	0	1	0	0	0	0	0	0	0	0	0	0	0	2	2	2	2	2	2	2	2	2	3	3
-0.148299	1	1	0	0	0	0	0	0	0	0	0	0	1	1	0	1	0	0	0	0	0	0	0	2	2	2	0	2	2	1	2	1	1	2
-0.779817	1	1	0	0	1	0	0	0	0	0	0	1	1	1	1	0	0	0	0	0	1	0	0	2	1	1	1	1	1	1	2	0	1	1
1.07599	1	1	1	1	1	0	1	0	1	1	0	1	0	0	1	0	0	0	0	0	1	0	0	2	2	2	2	2	2	1	2	3	2	3
-0.581822	1	1	0	0	0	0	0	0	0	0	0	0	0	0	0	0	0	0	0	0	1	0	0	1	1	1	1	0	2	2	2	1	3	1
0.533912	1	1	0	1	1	0	0	0	0	0	1	1	0	1	0	0	0	0	0	1	1	0	0	2	2	2	2	2	2	2	2	3	2	2
0.545772	1	1	1	1	1	1	0	1	0	1	0	1	1	0	0	0	0	0	0	0	0	0	0	2	2	2	2	2	2	2	1	3	3	3
-0.316437	1	1	0	1	1	0	0	1	0	0	0	0	0	0	0	0	0	0	0	0	0	0	0	1	1	1	2	2	2	1	2	0	0	3
-0.440766	1	1	1	1	0	0	0	0	0	0	0	1	0	1	0	0	0	0	0	0	1	0	0	1	1	1	1	1	1	1	0	2	1	0
-1.36599	0	1	1	0	0	0	0	0	0	0	0	0	0	0	0	0	0	0	0	0	0	0	0	1	1	1	0	1	0	1	1	0	0	0
1.99296	1	1	1	1	0	1	0	0	1	1	1	1	0	1	1	1	0	0	1	1	0	0	1	2	2	2	2	2	2	2	2	3	3	3
-0.566488	1	1	0	1	0	0	0	0	0	0	0	0	0	1	0	0	0	0	0	0	0	0	0	2	2	1	1	1	2	1	2	1	1	1
0.0861291	1	1	0	1	0	0	0	0	0	0	0	1	0	0	0	1	0	0	0	0	0	0	0	2	1	2	2	2	1	2	1	1	2	2
-0.234261	1	0	0	1	1	1	0	0	0	0	1	0	1	1	0	0	0	0	0	0	0	0	0	0	2	0	1	1	1	1	0	0	1	3
2.83537	1	1	1	1	1	1	1	1	1	1	1	1	0	1	1	1	0	0	1	0	1	0	0	2	2	2	2	2	2	2	2	3	3	3
1.25198	1	1	1	1	1	0	1	0	0	1	1	1	1	1	1	0	0	0	0	0	1	0	1	2	2	2	2	2	2	1	2	3	3	3
0.880907	1	1	1	1	0	1	0	1	0	1	0	1	0	0	0	1	0	0	0	1	0	0	1	1	2	2	2	2	2	2	2	3	3	3
1.33216	1	1	1	1	0	1	1	0	0	1	0	1	0	0	1	0	0	1	0	0	0	0	0	2	2	2	2	2	2	2	2	3	2	3
0.187871	1	1	1	1	0	0	0	1	0	0	0	0	1	0	0	0	0	0	1	0	1	0	0	1	2	2	1	2	2	1	2	2	2	1
0.541958	1	1	1	1	0	0	0	0	0	0	0	0	1	0	0	0	0	1	0	0	0	0	0	2	2	2	2	2	2	1	2	0	3	2
-0.24962	1	1	0	0	0	0	0	0	0	0	0	1	0	0	0	0	0	0	0	0	0	0	0	2	2	1	2	2	2	1	0	0	1	2
-1.22109	1	1	0	0	0	0	0	0	0	0	0	0	1	0	0	0	0	0	0	0	0	0	0	1	2	1	1	1	1	1	2	0	0	0
1.26669	1	1	1	1	1	0	0	0	1	0	0	1	1	1	1	0	0	1	1	0	1	0	0	2	2	2	2	2	2	2	1	3	3	3
-0.288887	1	1	0	1	0	0	0	0	0	0	0	1	1	1	0	0	0	0	0	0	0	0	0	1	1	2	1	2	2	1	1	1	1	0
-1.30588	1	1	0	1	0	0	0	0	0	0	0	1	1	0	1	0	0	0	0	0	0	0	0	1	1	2	1	1	1	2	0	1	0	1
0.764254	1	1	1	1	1	0	0	0	0	1	0	1	0	1	0	0	0	0	0	0	0	0	1	2	2	2	2	2	2	2	2	3	3	3
0.784282	1	1	1	1	1	0	0	0	0	0	1	1	0	1	0	0	0	0	0	0	0	0	1	2	2	2	2	2	1	2	2	3	3	3
0.428155	1	1	1	1	1	0	0	1	0	0	1	1	0	1	1	1	0	1	0	0	0	0	1	2	2	2	2	2	2	1	2	3	2	1
0.403882	1	1	1	1	1	0	0	0	0	0	0	1	1	0	1	0	0	0	0	0	0	0	0	2	2	2	2	2	2	2	2	3	3	3
-0.648097	1	1	0	1	1	1	0	0	0	0	0	0	0	1	0	0	0	0	0	0	0	0	0	1	2	1	0	2	1	0	0	0	1	1
0.723098	1	1	1	1	0	0	0	0	1	0	0	1	0	0	0	1	0	0	0	0	0	0	0	2	2	2	2	1	1	2	2	3	3	3
0.525288	1	1	1	1	1	0	0	1	0	0	0	0	0	1	0	1	0	1	0	1	1	1	1	2	2	1	2	2	2	2	1	3	3	3
1.07504	1	1	1	0	0	1	1	0	0	0	0	1	1	1	0	0	0	0	0	0	0	0	0	1	2	2	2	2	2	2	2	3	3	3
-2.76945	0	0	0	0	0	0	0	0	0	0	0	0	1	0	0	0	0	0	0	0	0	0	0	0	0	0	0	0	1	0	1	0	0	0
0.463815	1	1	1	1	0	0	0	0	0	0	0	1	1	0	0	0	0	0	1	0	1	0	0	2	2	2	2	2	1	2	1	3	3	3
1.46714	1	1	1	1	0	1	0	1	1	1	1	0	0	1	1	1	1	0	1	0	1	0	0	2	1	2	2	2	2	2	1	3	3	3
-1.72258	0	1	0	0	1	0	0	0	0	0	0	1	0	0	0	0	0	1	0	0	0	0	0	1	1	1	1	0	0	0	2	0	0	0
0.0454941	1	1	1	0	0	0	0	0	0	0	0	1	0	1	0	1	1	0	0	0	0	0	0	2	2	1	2	2	2	2	2	1	1	2
1.35403	1	1	1	1	0	1	1	1	0	1	0	1	1	0	1	0	0	0	1	0	1	0	0	2	2	2	2	2	2	1	1	3	3	3
1.6882	1	1	1	1	1	1	0	1	1	0	1	1	0	1	1	0	1	0	1	1	0	0	1	2	2	2	2	2	2	2	2	3	3	3
0.238665	1	1	1	1	1	0	0	0	0	0	0	1	1	0	0	0	0	0	0	1	0	0	1	1	2	2	2	2	1	2	1	3	3	3
0.145051	1	1	0	0	0	0	0	0	0	0	0	0	1	0	1	0	1	1	1	0	0	0	0	1	1	2	2	2	2	2	2	2	3	3
1.85454	1	1	1	1	1	1	1	1	1	1	0	0	1	1	1	1	0	0	0	0	1	0	0	1	2	2	2	2	2	2	2	3	3	3
-0.0425848	0	1	1	0	1	0	0	0	0	1	0	1	0	0	0	1	0	0	1	0	0	0	0	0	2	1	2	2	2	1	2	1	2	1
-0.656898	1	0	1	0	0	0	0	0	0	0	0	0	1	0	0	0	0	0	1	0	0	0	0	1	2	0	0	1	1	1	2	2	1	1
0.907376	1	1	1	1	1	1	1	0	0	1	1	1	0	0	0	1	0	0	1	0	1	0	0	2	1	2	2	2	2	2	2	3	3	3
-0.00990667	1	1	1	0	1	0	0	0	0	0	0	1	0	0	0	1	0	0	1	0	0	0	0	2	1	2	2	2	2	2	1	0	2	2
1.03919	1	1	1	1	1	1	0	1	0	1	1	1	1	0	1	1	0	1	1	1	1	0	1	2	1	2	2	2	2	2	1	3	3	3
0.434704	1	1	1	1	1	0	1	0	0	1	1	1	0	1	0	0	1	0	1	0	1	1	0	2	1	2	2	2	2	2	1	3	3	2
1.45336	1	1	1	1	1	0	1	1	1	0	1	1	1	0	0	1	0	0	1	0	1	0	1	2	2	2	2	2	2	2	2	2	3	3
-0.121202	1	1	1	0	1	0	0	1	0	0	0	1	0	1	1	0	0	1	0	0	0	0	0	2	1	1	2	2	2	2	0	3	2	2
-0.961718	1	0	0	0	1	0	0	0	0	0	0	0	1	0	0	0	0	0	0	0	0	0	0	1	2	1	1	1	0	1	2	0	1	0
-1.53859	0	1	1	0	1	0	0	0	0	0	0	0	1	0	0	0	0	0	0	0	0	0	0	0	1	1	0	0	0	0	0	0	1	0
-2.56507	0	0	0	0	1	0	0	0	0	0	0	1	0	1	0	0	0	0	0	0	0	0	0	2	0	0	0	0	0	0	1	0	0	0
0.103188	1	1	1	0	0	1	0	0	0	0	0	0	0	1	1	1	0	0	1	0	1	0	0	2	2	2	2	2	2	0	2	2	3	2
0.299192	1	1	1	1	1	1	0	0	0	0	1	1	0	1	1	0	0	0	0	0	1	0	1	2	2	2	2	2	2	0	2	1	2	3
-0.0177874	1	1	0	0	0	0	0	0	1	0	0	0	0	1	1	1	0	0	0	0	0	0	0	2	2	2	2	1	2	0	1	3	3	3
0.200499	1	1	1	1	1	0	0	0	0	0	0	1	0	1	0	0	0	0	0	0	0	0	0	0	2	2	1	2	2	1	0	2	3	2
0.258233	1	1	1	1	1	0	0	1	1	0	0	1	0	0	0	0	0	0	0	0	0	0	0	2	2	2	2	2	2	2	1	3	3	3
1.47617	1	1	1	1	0	1	0	0	0	0	1	1	1	0	0	1	0	0	1	0	1	1	0	2	2	2	2	2	2	2	1	3	3	3
0.0852845	1	1	0	0	0	0	0	0	0	0	0	1	0	0	0	1	0	0	0	0	1	0	0	2	2	0	1	2	2	0	1	1	0	2
-1.11674	1	1	0	0	0	0	0	0	0	0	0	0	0	0	0	0	0	0	0	0	0	0	0	2	2	1	0	0	1	2	2	1	0	0
-1.38991	1	0	0	0	1	0	0	0	0	0	0	1	1	0	1	0	0	0	0	0	0	0	0	1	2	0	0	1	0	1	1	0	1	0
0.191453	1	1	0	1	0	0	0	0	0	0	0	1	1	0	0	0	1	1	0	0	0	0	0	2	2	1	1	2	1	0	2	2	1	3
0.951081	1	1	1	1	1	1	0	1	1	0	0	1	1	0	1	1	0	0	1	0	0	0	0	2	2	2	2	2	1	1	2	3	3	3
-1.50879	0	1	1	0	1	1	0	0	0	0	0	0	0	0	0	0	0	0	0	0	0	0	0	0	0	0	0	0	0	0	0	1	0	0
-0.609962	1	1	0	1	0	0	0	0	0	0	0	1	0	1	1	0	0	0	1	0	0	0	0	2	1	2	1	2	1	1	2	1	1	1
0.523532	1	1	0	1	1	0	0	0	0	0	0	0	1	1	0	0	1	0	0	0	0	0	0	2	2	2	2	2	2	2	1	3	1	2
-0.216761	1	1	0	1	0	0	0	0	0	0	0	0	0	0	0	0	0	0	0	0	0	0	0	2	2	1	2	2	2	0	2	1	3	1
-0.34358	1	1	1	1	1	0	0	0	0	0	0	0	0	1	1	0	0	0	0	0	0	0	0	2	2	2	1	1	1	2	2	1	2	1
-0.163476	1	1	1	1	1	1	0	0	0	1	0	0	1	0	1	0	0	0	0	0	0	0	0	2	1	2	2	1	1	2	1	1	1	2
-0.43967	1	1	0	1	0	0	0	0	0	0	0	1	1	1	0	0	0	1	0	0	1	1	0	2	2	0	1	2	2	2	2	3	2	1
-0.802622	1	0	0	0	1	0	0	0	0	0	0	1	1	1	0	0	0	0	0	0	0	0	0	1	2	0	1	0	1	2	1	0	2	0
0.644797	1	1	1	1	1	1	0	0	0	0	0	1	0	0	1	1	1	0	0	0	0	0	1	2	2	2	2	2	2	1	2	2	2	3
0.0588227	1	1	0	0	1	0	0	0	0	0	0	1	0	1	0	1	0	0	0	1	1	0	0	1	1	2	2	2	1	2	1	2	2	3
1.26345	1	1	1	1	1	1	0	0	1	0	1	1	0	1	0	1	0	0	0	1	1	0	1	2	2	2	2	2	2	2	2	1	3	3
0.262189	1	1	1	1	0	0	0	0	1	1	0	1	0	0	0	0	0	0	1	0	1	0	1	1	2	2	2	2	2	1	1	3	3	2
0.0571367	1	1	1	1	1	0	0	0	0	0	1	0	1	1	0	0	0	0	1	0	0	0	0	0	1	2	1	1	2	2	0	1	3	2
0.226954	1	1	0	1	1	0	0	0	0	0	0	0	1	0	0	0	0	0	0	0	0	0	0	2	2	2	2	2	2	1	2	3	3	2
0.214491	1	0	0	0	1	0	0	0	0	0	0	1	1	1	1	0	0	0	0	0	0	0	0	2	2	2	2	2	2	1	2	2	2	3
-0.00745899	1	1	0	0	1	0	0	0	0	0	0	0	0	0	1	0	0	0	0	0	0	0	0	2	1	1	1	2	2	2	2	1	1	2
-1.22383	1	1	0	0	1	0	0	0	0	0	0	1	0	0	0	0	0	0	0	0	0	1	0	1	1	0	0	2	0	0	0	1	0	0
0.235361	1	1	1	1	1	0	0	0	1	0	0	1	0	0	1	0	0	0	0	0	0	0	0	1	2	2	1	2	1	1	1	1	1	3
0.148221	1	1	1	1	1	0	0	0	0	1	0	0	1	0	1	0	0	0	0	1	0	0	0	2	2	2	2	2	2	1	1	1	3	2
0.752424	1	1	1	1	1	0	0	1	0	0	0	0	0	1	1	0	0	1	0	0	1	0	0	2	2	2	2	2	2	2	2	3	3	3
-0.736177	0	1	0	0	1	0	0	0	1	0	0	1	0	1	0	1	0	0	0	0	1	0	0	1	1	2	1	1	2	2	2	1	0	0
0.616425	1	1	1	1	0	1	1	0	0	0	0	0	0	1	1	0	1	1	0	0	1	0	1	2	2	2	2	2	2	1	2	3	3	3
0.219111	1	1	1	0	0	1	0	0	0	0	0	1	0	0	0	0	0	1	0	0	1	0	0	2	2	1	2	2	2	2	1	3	3	3
0.114346	1	1	1	1	1	0	0	0	1	0	0	0	0	1	1	1	0	0	0	0	0	0	1	2	2	2	2	2	0	1	2	1	2	1
0.868124	1	1	1	1	1	1	0	0	1	0	0	0	1	0	0	0	0	0	0	0	1	1	0	2	2	2	2	2	2	1	2	2	3	3
1.80284	1	1	1	1	0	1	0	1	0	0	1	1	1	1	0	1	0	0	1	0	1	1	0	2	2	2	2	2	2	2	1	3	3	3
-1.30839	0	0	1	1	1	0	0	0	0	0	0	1	0	1	0	0	0	0	1	0	0	0	0	1	2	0	0	0	1	0	1	0	0	0
-1.23425	0	0	0	0	1	0	0	0	0	0	0	0	0	0	0	0	0	0	0	0	0	0	0	1	2	0	0	0	0	1	1	0	0	0
0.560033	1	1	0	0	1	0	0	1	0	0	0	1	1	0	0	1	0	0	0	0	0	0	1	2	2	2	2	2	0	2	2	2	3	2
1.1907	1	1	1	1	1	0	1	1	1	1	0	1	1	1	1	0	1	0	1	0	0	0	1	2	2	2	2	2	2	1	2	3	3	3
-0.878204	1	0	1	0	1	0	0	0	0	0	0	0	1	0	1	1	0	0	0	0	1	0	0	1	0	1	2	2	2	1	1	1	1	2
-2.14538	0	1	0	0	0	1	0	0	0	0	0	0	0	0	0	0	0	0	0	0	0	0	0	2	0	0	0	0	0	1	2	1	0	0
-0.898178	1	1	0	0	0	0	0	0	1	0	0	0	1	0	0	0	0	0	1	0	0	1	0	1	2	1	1	2	1	0	2	1	1	1
0.201983	1	1	0	1	1	0	0	0	0	0	0	1	1	1	1	1	0	0	0	0	1	0	0	2	2	2	2	2	2	0	2	1	2	3
0.429077	1	1	1	0	0	1	0	1	0	0	0	1	0	0	0	0	0	0	0	0	1	0	0	2	2	2	2	2	1	2	1	3	2	2
-0.984935	1	1	0	0	0	0	0	0	0	0	0	1	0	0	1	0	0	0	0	0	0	0	0	2	1	0	1	0	1	1	1	0	1	1
-0.859236	1	1	1	0	1	0	0	0	0	0	0	1	0	1	0	0	0	0	0	0	0	0	1	0	2	1	1	0	1	2	2	1	0	0
0.461686	1	1	1	1	0	1	0	0	0	0	1	1	1	1	1	1	0	0	0	0	0	0	0	2	1	2	2	2	2	2	2	3	3	3
0.121587	1	1	1	1	1	0	0	0	0	0	0	1	0	1	0	0	0	0	1	0	0	1	0	2	0	1	2	2	2	1	2	0	3	3
-0.540099	1	1	1	1	0	0	0	0	0	0	0	0	0	0	1	0	0	0	0	0	0	0	0	2	1	2	2	2	2	1	1	1	3	0
0.102496	1	1	1	1	1	1	0	0	0	0	0	0	0	1	1	0	0	0	0	0	0	0	1	2	2	2	2	2	2	1	1	3	1	3
-0.941504	1	1	0	0	1	0	0	0	0	0	0	0	0	0	0	0	0	0	0	0	0	0	0	1	1	1	1	1	2	2	2	1	0	1
-0.895318	0	1	1	1	1	0	0	0	0	0	1	1	0	0	1	0	0	0	0	0	0	0	0	0	1	2	1	2	0	1	1	0	0	0
1.04657	1	1	1	1	0	0	0	1	1	0	1	1	1	1	0	0	0	1	1	0	0	0	0	2	2	2	2	2	2	1	2	3	3	3
1.62659	1	1	1	1	1	0	0	1	0	0	0	1	0	0	1	1	1	0	0	0	1	1	0	2	2	2	2	2	2	2	1	3	3	2
-0.672067	1	1	0	0	0	0	0	0	0	0	0	0	0	0	1	0	0	0	0	0	0	0	0	2	2	0	1	2	0	1	2	1	2	2
-0.171932	1	1	1	0	0	0	0	0	0	0	0	0	0	1	1	0	1	1	0	0	0	0	1	2	1	2	2	2	1	2	2	1	2	2
0.11273	1	1	1	0	1	1	0	0	0	0	0	0	0	0	0	0	0	1	0	0	0	1	0	2	2	2	2	1	1	1	1	3	1	1
1.84481	1	1	1	1	1	1	1	1	1	0	1	0	1	1	1	0	1	0	1	0	1	0	0	2	2	2	2	2	2	2	1	3	3	3
0.595012	1	1	1	1	1	1	1	0	0	0	0	1	1	0	1	1	0	0	0	1	0	0	0	2	1	2	2	2	1	1	2	3	2	3
1.6548	1	1	1	1	1	1	0	0	0	0	1	0	1	1	1	1	0	0	0	1	1	0	1	2	2	2	2	2	2	2	2	3	3	3
0.177058	0	1	1	0	0	0	0	1	0	0	0	1	0	1	1	0	0	1	0	0	1	0	0	2	2	2	1	2	2	0	1	2	3	1
1.56018	1	1	1	1	1	1	0	1	1	0	0	1	0	1	1	1	0	0	0	0	1	0	0	2	2	2	2	2	2	2	1	3	3	3
-0.643761	1	1	0	1	1	0	0	0	0	0	0	1	0	0	0	0	0	0	0	0	0	0	0	1	2	1	1	2	2	1	1	1	1	1
-0.966099	1	1	1	1	0	0	0	0	0	0	0	0	1	0	0	1	0	0	0	0	0	0	0	1	2	1	0	2	2	1	0	0	0	0
1.19397	1	1	1	1	1	1	1	1	1	1	0	1	0	1	0	1	0	0	0	0	0	1	0	2	2	2	2	2	2	2	1	3	3	3
0.918751	1	1	1	1	1	0	0	0	0	0	1	1	0	1	1	0	1	1	1	0	0	0	1	2	1	2	2	2	2	2	1	3	2	2
-1.72937	0	0	0	0	1	0	0	0	0	0	0	1	0	0	0	0	0	0	0	0	0	0	0	0	0	0	0	1	1	2	1	0	0	0
1.27199	1	1	1	0	0	0	1	1	1	1	1	1	0	1	1	1	0	0	1	0	0	0	1	1	2	2	2	2	2	1	2	3	3	3
-0.199797	1	1	1	0	1	0	0	0	0	0	0	1	1	0	0	0	0	0	0	0	0	0	0	1	2	1	2	1	1	1	2	1	1	1
-1.1349	1	1	0	0	1	0	0	0	1	0	0	0	0	1	0	0	0	0	0	0	0	0	1	1	1	0	1	1	0	2	0	0	1	0
-1.87901	1	0	0	0	0	0	0	0	0	0	0	0	0	0	1	1	0	0	0	0	0	0	0	1	2	0	0	0	1	1	2	0	0	0
-0.824887	1	1	0	1	1	1	0	0	0	0	0	1	0	0	0	1	0	1	0	0	0	0	0	1	2	1	1	2	1	2	1	0	2	0
0.473376	1	1	1	1	0	0	0	0	0	0	0	0	0	1	0	1	0	0	0	0	1	0	0	2	2	2	2	2	2	1	2	0	3	3
0.917701	1	1	1	1	1	1	0	0	0	0	0	1	0	0	1	1	0	1	1	1	0	1	0	2	2	2	2	2	2	2	2	3	3	3
-0.0694786	1	1	1	0	0	0	0	0	0	0	0	1	0	0	0	0	0	0	0	0	0	0	1	2	1	2	2	2	1	0	2	2	2	2
-0.0538421	1	1	1	0	0	0	0	0	0	0	0	1	0	1	0	1	0	0	0	0	0	0	0	1	2	2	1	2	1	2	1	3	2	1
0.214648	1	1	0	0	1	0	0	0	0	1	0	1	0	1	1	0	0	0	0	0	0	0	0	2	2	2	2	2	2	2	1	2	3	2
-0.352031	1	1	1	0	0	1	0	0	0	0	0	0	1	0	1	0	0	1	0	0	1	0	0	2	1	1	2	2	1	1	2	0	1	2
0.928123	1	1	1	1	0	1	0	0	0	0	0	1	1	1	1	1	1	0	0	0	1	1	1	1	0	2	2	2	2	2	2	3	3	3
-0.494274	0	1	1	1	0	0	0	0	0	0	0	1	1	0	0	1	0	0	0	0	0	0	0	2	2	1	1	1	2	2	2	1	0	1
2.34348	1	1	1	1	1	1	1	1	0	1	1	0	0	1	1	1	0	0	1	0	1	0	0	2	2	2	2	2	2	2	2	3	3	3
0.744024	1	1	1	1	0	1	0	1	1	0	0	0	0	0	0	1	0	0	0	1	0	1	1	2	1	2	2	2	2	1	1	2	3	3
0.610607	1	1	1	1	1	0	0	0	1	0	0	1	0	1	0	0	0	1	0	0	0	0	0	2	2	2	2	2	2	2	2	1	2	2
-0.98109	1	0	1	0	1	1	0	0	1	0	0	0	0	1	0	1	0	0	0	0	0	0	0	1	0	1	1	0	1	2	0	0	0	0
0.871696	1	1	1	1	0	1	0	0	0	1	1	0	1	1	1	0	0	0	0	0	1	0	0	1	2	2	2	2	2	1	2	3	3	3
1.44723	1	1	1	0	0	1	0	1	0	0	1	1	1	1	1	0	0	0	1	0	0	0	1	2	2	2	2	2	2	1	2	3	3	3
-0.73137	1	1	0	1	0	0	0	0	0	0	0	0	1	0	0	1	0	0	0	0	0	0	0	1	1	0	1	1	1	1	2	1	0	0
-0.301112	1	1	0	1	0	0	0	0	1	0	0	0	0	1	0	0	0	0	0	0	0	0	0	1	1	1	1	2	1	2	2	0	1	2
-1.33964	1	0	0	1	1	0	0	0	0	0	0	1	0	1	0	0	0	0	0	0	0	0	0	0	2	0	1	2	1	0	1	0	0	1
1.35308	1	1	1	1	1	0	1	1	1	0	1	1	1	0	0	1	0	0	0	1	1	1	1	2	2	2	2	2	2	2	2	3	3	3
1.04512	1	1	1	1	0	0	0	1	1	0	0	0	0	0	0	0	0	0	1	0	1	0	1	2	1	2	2	2	2	2	2	3	3	3
0.184368	1	1	1	0	0	0	0	0	0	0	0	0	1	0	0	0	0	0	0	0	0	0	0	2	1	1	2	2	2	1	1	2	3	1
-2.19112	0	0	0	1	0	0	0	0	0	0	0	0	0	1	0	0	0	0	0	0	0	0	0	2	0	0	0	0	0	0	1	0	0	0
0.505543	1	0	0	0	0	0	0	0	0	0	0	1	1	0	0	0	0	0	1	0	0	1	1	2	1	2	2	2	2	2	0	3	3	2
0.526254	1	1	1	1	1	0	0	0	1	0	0	1	1	0	1	0	0	1	1	0	0	0	0	2	2	2	2	2	2	2	2	2	3	3
1.21611	1	1	1	1	0	1	1	0	0	0	1	1	0	1	1	0	0	0	0	0	1	0	0	2	2	2	2	2	2	2	2	3	3	3
-0.9582	1	1	0	0	0	0	0	0	1	0	0	0	0	1	0	1	0	0	0	1	0	0	0	1	2	0	1	1	2	0	0	2	0	0
1.2056	1	1	1	1	0	1	0	1	0	1	1	1	0	0	1	1	0	0	0	0	1	0	1	1	2	2	2	2	2	2	1	3	3	3
-0.561913	1	1	1	1	0	0	0	0	0	0	0	1	1	0	0	0	0	0	0	0	1	0	0	2	2	1	1	1	0	1	0	1	1	1
-0.733671	0	0	0	1	0	0	0	0	0	0	0	0	0	0	0	0	0	0	0	0	0	0	0	2	1	1	0	1	1	1	0	0	0	0
-1.72461	1	1	0	1	1	0	0	0	0	0	0	1	1	0	0	0	0	0	0	0	0	0	0	1	1	0	0	1	0	0	2	0	0	0
1.3746	1	1	1	1	0	1	1	0	0	1	1	1	0	0	1	0	0	1	0	0	1	0	0	2	2	2	2	2	2	1	2	3	3	3
-0.965367	1	1	0	1	0	0	0	0	0	0	0	0	1	0	1	0	1	0	0	0	0	0	0	0	2	0	1	0	0	1	0	0	1	0
1.54587	1	1	1	1	1	0	1	0	1	0	0	1	1	1	1	0	0	1	0	0	1	1	0	2	2	2	2	2	2	2	2	3	3	3
-1.16725	0	1	0	0	0	1	0	0	0	0	0	1	0	0	0	0	0	0	1	0	0	0	0	1	1	1	0	0	1	1	1	1	1	0
-0.409033	1	1	0	1	1	0	0	0	0	0	0	1	0	0	1	0	0	0	0	0	0	0	0	1	1	1	1	2	0	2	1	0	1	1
-1.30785	1	1	0	1	1	0	0	0	0	0	0	0	0	0	1	0	0	0	0	0	0	0	0	1	0	0	1	1	1	2	2	0	0	0
1.5898	1	1	1	1	0	1	0	0	0	0	1	1	1	1	1	1	1	1	1	0	1	0	0	2	2	2	2	2	2	2	2	3	3	3
0.028806	1	1	1	1	1	0	0	0	0	0	1	1	0	1	0	0	0	0	1	0	0	0	0	2	1	1	2	2	1	2	0	3	3	3
0.330463	1	1	0	1	1	1	0	0	0	0	0	0	1	0	0	0	0	1	0	0	1	0	1	2	1	2	2	2	1	1	2	3	3	3
0.976397	1	1	1	1	1	0	0	0	1	0	0	1	0	1	0	1	0	0	0	1	0	0	0	2	2	2	2	2	1	2	2	3	3	2
1.9492	1	1	1	1	1	1	1	1	0	1	1	1	1	1	1	1	0	1	0	0	1	0	1	2	2	2	2	2	2	2	2	3	3	3
-0.0608918	1	1	0	1	0	1	0	1	1	0	0	0	0	0	1	0	0	0	0	0	0	0	1	1	2	2	2	2	2	2	1	1	3	2
-1.02966	1	1	0	1	0	0	0	0	0	0	0	0	0	0	0	0	1	0	1	0	0	0	0	2	1	0	1	1	0	0	2	0	0	0
-0.569364	1	1	1	1	0	0	0	0	0	0	0	0	1	0	0	1	0	0	0	0	1	0	0	1	2	1	2	1	1	1	0	0	2	1
0.847566	1	1	0	1	1	0	1	1	0	0	0	0	1	1	0	0	0	0	1	0	0	0	0	2	2	2	2	2	2	2	2	3	3	3
0.872369	1	1	0	1	1	1	1	0	1	0	0	1	1	0	1	0	0	0	0	0	1	0	1	2	2	2	2	2	1	2	2	3	3	3
0.510765	1	1	1	1	1	0	0	0	0	0	0	0	0	1	1	0	0	0	0	0	0	1	1	2	2	2	2	2	2	2	2	3	3	3
-1.48603	0	0	0	0	0	0	0	0	0	0	0	1	0	0	1	0	0	0	0	0	0	0	0	1	2	0	0	1	0	0	2	0	0	0
-1.39617	1	1	0	0	0	0	0	0	0	0	0	0	0	1	0	0	0	0	0	0	0	0	0	0	1	0	0	0	0	1	1	2	1	0
-0.143814	1	1	0	1	0	0	0	0	0	0	1	0	0	0	1	0	0	0	0	0	1	0	0	2	1	2	1	2	1	2	2	1	2	3
-0.628961	0	1	0	0	1	0	0	0	0	0	0	1	1	0	0	0	0	0	0	1	0	0	0	1	0	1	1	0	2	2	0	0	0	1
-0.627564	1	1	0	0	1	0	0	0	0	0	0	1	0	0	1	0	0	0	0	0	0	0	0	2	0	1	1	2	1	1	1	1	3	0
0.87899	1	1	0	0	1	0	0	1	0	0	0	1	0	1	1	0	0	0	0	0	1	0	0	2	1	2	2	2	2	1	0	3	3	3
-0.83829	1	1	1	1	0	0	0	0	0	0	0	1	0	1	0	0	0	0	0	0	0	0	0	2	2	0	1	1	0	1	2	2	0	0
-0.114885	1	1	1	0	0	0	0	0	0	0	0	0	1	0	1	0	0	0	0	0	0	0	0	1	2	2	1	2	2	2	2	2	1	1
-0.232137	1	1	1	1	0	0	0	0	1	0	0	0	1	0	0	0	0	0	0	0	0	0	1	2	1	2	2	0	1	2	2	3	2	2
1.51842	1	1	1	1	1	1	0	0	0	0	0	1	0	0	1	1	0	1	1	0	1	1	1	2	2	2	2	2	2	2	2	3	3	3
-1.31745	1	0	0	0	0	0	0	0	0	0	0	0	0	0	0	0	0	0	0	0	0	0	0	1	0	0	1	1	0	1	0	0	1	0
-0.935445	1	1	0	0	0	0	0	0	0	0	0	0	0	0	0	0	0	0	0	0	0	0	0	2	1	1	0	1	0	1	2	1	0	0
-0.167354	1	1	0	0	0	0	0	0	0	0	0	1	1	0	0	1	0	0	1	1	0	0	0	2	2	2	2	2	2	2	1	2	2	2
-1.0611	1	0	0	1	0	0	0	0	0	0	0	0	1	1	0	0	0	0	0	0	0	0	0	2	2	1	0	1	2	1	1	0	0	0
-1.43406	1	1	0	0	0	0	0	0	0	0	0	1	0	0	0	0	0	0	0	0	0	0	0	0	0	0	1	1	0	1	1	0	0	0
-2.16329	0	0	0	0	0	0	0	0	0	0	0	0	0	1	1	0	0	0	0	0	0	0	0	1	0	0	0	0	0	1	0	0	0	0
0.580826	1	1	1	1	1	0	0	1	0	0	0	0	0	0	1	0	0	1	1	0	1	0	0	2	2	2	2	2	2	2	2	3	3	2
-0.338877	1	1	0	1	0	1	0	0	0	0	0	0	0	1	0	0	0	0	0	0	0	0	0	2	2	2	2	1	1	1	2	1	1	2
0.412612	1	1	1	1	1	0	0	1	1	0	0	1	1	0	1	0	0	0	1	0	0	0	1	2	2	2	2	2	2	1	2	3	3	1
-2.04895	0	1	0	0	0	0	0	0	0	0	0	0	0	0	1	0	0	0	0	0	0	0	0	0	0	0	0	0	0	0	1	1	0	0
1.1677	1	1	1	0	1	1	1	0	1	0	1	1	1	1	0	1	0	1	0	1	1	0	0	2	2	2	2	2	2	2	1	3	3	3
-1.94869	0	0	0	0	1	0	0	0	0	0	0	0	0	0	0	0	0	1	0	0	0	0	0	2	0	0	0	0	0	1	1	0	0	0
-0.517313	0	1	0	1	1	0	0	0	0	0	0	1	0	1	0	1	0	0	0	0	0	0	1	2	2	2	1	2	2	1	1	1	1	1
-0.976397	1	1	0	1	0	0	0	0	0	0	0	1	0	1	1	0	0	0	1	0	0	0	0	2	2	2	1	0	0	1	2	1	1	0
-0.100497	1	1	1	1	1	0	0	0	0	0	0	1	0	0	0	0	0	0	0	0	1	0	0	2	2	2	1	2	2	1	2	3	2	0
0.134777	1	1	1	0	1	0	0	0	1	0	0	0	1	0	0	0	0	1	0	0	0	0	0	1	2	2	2	2	1	2	1	3	1	1
1.73554	1	1	1	0	0	1	1	1	1	0	1	1	0	0	1	1	0	1	1	0	0	0	1	2	2	2	2	2	2	2	2	3	3	3
-0.506586	1	0	0	1	0	1	1	0	0	0	0	1	0	1	0	0	0	0	0	1	0	0	0	1	1	1	1	2	1	1	2	1	0	0
-0.794624	1	1	0	1	1	0	0	0	0	0	0	0	1	0	0	0	0	0	0	1	0	0	1	2	2	1	1	1	0	0	2	1	2	1
-0.74675	1	1	0	1	0	0	0	0	0	0	0	0	0	0	1	0	0	0	0	1	0	0	0	1	2	1	1	1	0	2	1	2	1	0
0.586722	1	1	1	1	1	0	0	0	0	1	0	1	0	1	0	0	0	1	0	0	0	0	0	2	2	2	2	2	2	2	2	3	3	3
1.28394	1	1	1	1	0	1	0	1	0	1	1	1	0	0	1	0	1	1	1	0	0	1	0	1	2	2	2	2	1	1	1	3	3	3
-1.43535	1	0	0	0	0	0	0	0	0	0	0	0	1	0	0	0	0	0	0	0	0	0	0	2	1	0	0	2	1	2	1	1	1	0
0.969276	1	1	1	1	0	1	0	0	0	0	1	1	1	1	0	0	0	0	0	0	0	0	0	2	2	2	2	2	2	2	2	3	3	3
1.58763	1	1	1	1	1	1	0	1	1	0	1	1	1	1	0	1	0	0	1	0	1	0	1	1	2	2	2	2	2	2	2	3	3	3
-0.666898	0	1	1	1	1	0	0	0	0	0	0	1	1	1	0	1	0	1	0	0	0	1	1	1	1	1	1	1	0	1	0	0	1	1
0.0831346	1	1	0	0	0	0	0	0	1	0	0	1	1	0	0	0	0	0	0	0	0	0	1	2	2	2	1	2	1	2	2	0	2	3
-0.828331	1	1	0	0	0	0	0	0	0	0	0	1	0	0	0	0	0	0	0	0	0	0	0	2	0	0	0	1	1	1	0	1	1	1
0.695552	1	1	1	1	1	1	0	0	0	0	1	1	1	0	0	1	0	0	0	0	0	0	0	1	2	2	2	2	2	2	2	3	3	3
0.239216	1	1	0	1	0	0	0	0	0	0	0	1	1	1	1	1	0	0	1	0	0	0	0	2	2	2	1	2	2	1	0	1	3	2
0.0466423	1	1	1	1	0	0	0	0	0	0	0	1	0	0	0	0	0	1	0	0	1	1	0	1	2	2	1	2	2	2	1	1	2	1
-1.02979	1	1	0	0	0	0	0	0	0	0	0	0	0	0	0	0	0	0	0	0	0	0	1	1	2	2	0	2	0	1	1	0	0	0
-0.299592	1	1	1	0	0	0	0	0	0	0	0	1	0	0	0	0	0	0	1	0	0	0	0	2	1	2	2	1	1	1	2	1	1	2
0.72459	1	1	1	0	1	0	0	0	0	0	0	1	0	1	0	0	0	0	0	0	0	0	1	2	2	2	2	2	2	2	2	3	3	3
-0.00967702	1	1	1	0	1	0	0	0	0	0	0	1	1	0	1	0	0	0	1	0	0	0	0	2	2	2	2	2	2	2	2	2	2	1
1.00223	1	1	1	1	0	0	1	0	0	1	0	1	0	1	1	1	0	0	1	0	0	1	0	2	2	2	2	2	2	2	2	3	2	3
-1.01393	0	1	0	1	1	0	0	0	0	1	0	1	0	0	0	0	0	0	0	1	0	0	0	2	2	1	1	2	1	1	2	0	0	0
0.758632	1	1	1	1	1	1	1	0	0	1	1	1	0	1	1	0	0	1	1	0	1	0	0	2	1	2	2	2	2	1	2	3	3	3
1.24166	1	1	1	1	1	1	0	0	0	0	1	1	0	0	0	1	0	1	0	0	1	0	0	1	2	2	2	2	2	1	2	3	3	3
-1.16952	1	1	1	1	1	0	0	0	1	0	0	0	1	0	1	0	0	0	1	0	0	0	0	2	0	1	0	1	0	0	2	1	0	0
0.396506	1	1	1	1	1	0	0	0	1	1	1	1	1	1	1	0	0	0	0	0	0	0	0	2	2	2	2	2	2	1	2	2	3	2
-1.78112	0	1	0	0	0	1	0	0	0	0	0	0	0	0	0	0	0	0	1	0	0	1	0	0	0	0	0	1	0	1	1	0	0	0
0.0792966	1	1	0	1	1	0	0	0	0	0	0	0	1	0	0	0	0	0	0	0	1	0	0	1	2	2	2	2	2	2	1	2	2	2
1.00628	1	1	0	1	0	1	0	0	0	0	1	1	1	1	1	1	0	1	0	0	0	1	1	2	2	2	2	2	2	2	2	3	3	3
1.03539	1	1	1	1	1	1	1	1	0	1	0	1	1	0	1	1	1	0	1	1	0	0	1	2	1	2	2	2	2	1	1	3	3	3
0.10511	1	1	1	0	0	1	0	0	0	0	0	1	0	0	0	1	0	0	0	0	1	0	0	2	1	1	2	2	1	1	2	3	3	0
-0.761695	1	0	0	0	0	0	0	0	0	0	0	1	0	1	0	0	0	1	0	0	0	0	0	2	2	1	1	2	0	1	2	0	1	0
0.578473	1	1	1	1	0	0	0	0	0	0	0	1	0	1	0	1	1	0	1	0	0	0	0	2	1	2	2	1	1	1	2	2	3	3
0.464325	1	1	1	1	1	0	0	0	0	1	0	1	1	1	0	0	0	1	0	0	1	0	0	1	1	2	2	2	2	1	0	1	3	3
0.728774	1	1	0	1	0	0	0	0	1	0	0	1	1	0	1	1	0	0	0	0	0	0	0	2	2	2	2	2	2	2	0	3	3	3
-0.94904	1	0	1	0	0	0	0	0	0	0	0	1	0	0	0	0	0	0	0	0	0	0	1	1	2	1	0	1	0	1	2	0	2	0
0.596656	1	1	1	1	1	1	0	0	0	0	0	1	1	0	0	1	0	1	1	0	0	0	0	1	2	2	2	2	2	2	2	3	3	3
1.61072	1	1	1	0	1	1	1	0	1	1	1	1	0	1	1	0	0	0	0	0	1	0	0	2	2	2	2	2	2	1	2	3	3	2
0.234261	1	0	1	1	0	0	0	1	0	0	0	1	0	0	1	0	0	0	0	0	0	1	0	0	2	2	1	1	2	2	1	3	2	2
-0.385276	0	0	1	0	1	1	0	0	0	0	0	1	1	0	0	1	0	0	0	0	0	0	0	1	1	2	1	1	1	1	1	1	1	0
0.248752	1	1	0	0	0	0	0	0	1	0	0	0	0	1	1	1	0	0	1	0	0	0	0	1	2	2	1	2	1	0	2	2	2	3
1.81821	1	1	1	1	0	0	1	1	0	0	1	1	1	0	1	0	0	0	0	1	1	0	1	2	2	2	2	2	2	2	2	3	3	3
-2.40083	0	0	0	1	0	0	0	0	0	0	0	0	0	0	0	0	0	0	0	0	0	0	0	0	0	0	0	0	0	1	2	0	0	0
0.0167915	1	1	0	1	0	1	0	0	0	0	0	0	1	0	0	0	0	0	0	0	1	0	0	2	1	2	2	2	2	1	0	3	3	2
-0.123052	1	1	1	1	1	0	0	0	0	0	0	1	0	0	0	0	0	0	1	0	0	0	0	1	1	2	2	2	2	2	1	1	3	0
0.989544	1	1	1	1	0	0	0	1	0	1	0	1	0	0	0	0	0	0	0	0	0	0	0	2	2	2	2	2	2	1	2	3	3	3
1.23606	1	1	1	1	1	0	0	1	1	0	0	1	1	1	1	0	0	0	0	0	1	0	1	1	2	2	2	2	2	2	2	3	3	3
1.63556	1	1	1	1	1	1	1	1	1	1	1	1	1	0	0	0	0	0	0	0	0	1	0	2	2	2	2	2	2	2	2	3	3	3
-1.819	1	1	0	1	0	0	0	0	0	0	0	0	1	0	0	0	0	0	0	0	0	0	0	0	1	0	1	0	1	1	2	0	0	0
0.803996	1	1	1	1	0	1	0	1	0	1	0	1	1	0	1	0	0	1	1	0	1	0	0	1	2	2	2	2	2	1	2	2	3	3
0.366883	1	1	1	1	0	0	0	0	0	0	0	0	0	0	0	1	0	1	0	0	0	1	0	2	1	2	2	2	2	2	2	3	3	3
0.742209	1	1	1	0	0	1	0	1	0	0	1	1	1	0	0	1	0	0	0	0	0	1	0	2	2	2	2	2	2	1	2	3	2	3
0.483928	1	1	1	1	1	0	0	0	0	0	1	1	0	0	1	1	0	0	0	0	1	0	0	2	1	2	2	2	2	2	2	3	3	3
-0.135394	1	1	0	1	1	0	0	0	1	0	0	1	1	1	0	1	0	0	0	0	0	0	0	1	1	1	2	2	1	2	2	3	2	1
1.65933	1	1	1	1	0	1	0	0	1	0	0	1	1	0	0	1	1	0	0	0	0	0	1	2	2	2	2	2	2	2	2	3	3	3
0.454379	1	1	1	1	1	1	0	1	0	0	0	0	1	1	1	0	0	0	1	0	0	0	0	2	2	2	1	2	2	2	2	3	3	2
-0.0311775	1	1	1	1	1	1	0	0	0	0	1	0	0	0	0	1	0	1	0	0	0	0	0	2	2	2	2	2	1	2	2	1	3	2
-0.0206182	1	1	1	1	0	0	0	0	0	0	0	0	1	1	1	1	0	1	0	0	0	1	0	2	2	2	2	2	2	1	2	2	2	2
-0.0524642	1	0	0	1	0	0	0	0	0	0	0	1	0	0	1	0	0	0	0	0	0	0	1	1	1	2	2	2	2	1	2	1	3	2
-1.68282	1	1	0	0	0	0	0	0	0	0	0	0	1	0	0	0	0	0	0	0	0	0	0	1	1	0	0	0	0	1	0	0	1	0
0.443212	1	1	1	1	1	0	0	0	1	0	0	1	0	0	1	0	0	0	0	0	1	0	0	2	2	1	2	2	2	1	2	3	2	2
0.192779	1	1	1	1	0	0	0	0	1	0	0	1	1	0	0	0	0	0	0	1	1	0	0	2	2	2	2	2	2	2	2	2	3	3
0.650741	1	1	1	1	1	0	0	0	0	0	1	1	0	1	0	1	1	1	0	0	1	0	1	2	2	2	2	2	2	1	2	3	2	2
-0.168905	1	1	1	0	0	0	0	0	1	0	0	1	0	1	0	0	1	0	0	0	0	0	0	1	2	2	2	1	1	2	2	1	1	1
0.825639	1	1	1	1	0	0	0	0	1	0	0	1	0	1	0	1	0	0	0	0	1	1	0	2	2	2	2	2	2	1	2	2	3	3
1.32147	1	1	1	1	1	1	1	0	1	0	0	1	0	1	0	0	0	0	0	0	0	0	1	2	2	2	2	2	2	2	1	3	3	3
1.90231	1	1	1	1	1	1	0	1	1	1	0	0	1	0	1	1	1	0	1	0	1	1	1	2	2	2	2	2	2	1	1	3	3	3
-1.31055	0	0	0	0	1	0	0	0	0	0	0	0	0	0	0	0	0	0	0	0	0	0	0	2	1	1	0	2	0	0	2	0	0	0
0.620037	1	1	0	1	0	1	0	1	1	0	0	1	0	0	1	1	0	0	0	0	0	0	0	2	1	2	2	2	2	2	1	1	3	3
-0.215744	1	1	1	0	0	0	0	0	0	0	0	0	1	1	1	0	0	0	0	0	0	0	0	1	1	1	1	2	2	1	2	1	3	1
-0.742007	0	0	0	1	0	0	0	0	0	0	0	1	0	0	0	0	0	0	0	0	0	0	0	2	1	1	1	2	2	1	2	1	1	1
0.73929	1	1	0	1	1	0	1	1	0	1	0	1	1	0	0	1	0	1	0	0	0	0	1	2	2	2	2	2	2	2	2	3	3	2
2.33173	1	1	1	1	1	1	1	1	1	1	1	1	0	1	0	1	0	1	1	0	1	0	0	2	1	2	2	2	2	2	2	3	3	3
1.34946	1	1	1	1	1	0	1	1	1	0	0	1	1	1	1	1	0	0	0	0	0	0	0	2	2	2	2	2	2	2	2	3	3	3
0.179701	1	1	0	0	0	0	0	0	0	0	0	1	0	0	1	0	0	0	0	0	0	0	0	2	1	2	2	2	1	2	2	2	1	3
-0.473291	1	1	1	1	0	0	0	0	0	0	0	0	0	0	0	0	0	0	1	0	1	0	0	1	1	1	2	2	0	1	1	2	1	1
-0.238115	1	1	1	0	0	0	0	0	0	0	0	0	1	0	0	0	0	0	0	0	0	0	0	2	1	1	1	2	1	2	1	1	3	1
-1.09809	1	1	0	0	0	0	0	0	0	0	0	0	0	0	0	0	1	0	0	0	0	0	0	2	2	0	0	0	0	1	0	0	0	1
0.0748469	1	1	0	0	0	1	1	0	0	0	0	1	0	0	0	0	0	0	1	0	0	0	0	2	2	2	2	2	2	0	2	2	2	1
-0.258627	1	1	1	0	1	0	0	0	0	0	0	1	1	1	1	1	0	0	1	0	1	0	0	2	1	2	1	1	2	1	2	0	2	1
0.639438	1	1	1	1	0	1	0	1	0	1	1	1	1	1	0	0	0	0	0	1	1	0	0	2	2	2	2	2	2	2	2	3	3	3
-1.27406	0	1	0	1	0	0	0	0	0	0	0	1	1	0	1	0	0	0	0	0	0	0	0	1	0	0	0	1	1	1	0	0	0	2
0.51915	1	1	1	0	0	0	0	0	1	1	0	1	0	1	1	0	0	0	0	0	0	0	0	0	2	2	2	2	2	1	0	3	3	3
0.97652	1	1	1	1	1	0	0	0	1	1	0	0	1	0	1	0	0	0	0	0	1	1	0	2	2	2	2	2	2	2	1	3	3	3
-0.863895	0	0	0	0	1	0	0	0	0	0	0	0	0	0	0	0	0	0	0	0	0	0	0	2	2	1	1	1	1	0	2	1	0	1
0.371469	1	1	1	1	1	0	0	0	0	0	0	1	0	0	1	1	0	0	0	0	0	0	0	2	1	2	2	2	2	2	2	3	3	3
0.530915	1	1	1	1	1	0	1	0	0	0	1	1	1	0	0	1	0	0	0	0	0	0	0	2	2	2	1	2	2	2	2	3	3	3
0.975535	1	1	1	1	1	0	1	0	1	0	1	1	0	1	0	1	0	0	0	0	1	0	0	2	2	2	2	1	2	2	2	3	2	3
-0.226719	1	1	0	0	0	0	0	0	0	0	0	1	1	1	1	0	0	0	0	0	1	0	1	2	1	2	1	2	2	2	2	0	1	0
0.233081	1	1	1	1	0	0	0	1	0	0	0	1	0	0	1	0	0	0	1	0	1	0	0	2	2	2	2	1	2	2	2	2	3	3
-0.419118	1	1	0	0	1	1	0	0	0	0	0	1	0	0	0	0	0	1	1	0	0	0	0	2	2	1	2	1	1	2	2	1	0	1
0.510155	1	1	1	0	1	0	0	0	0	0	1	1	1	1	0	1	0	0	0	0	0	0	0	2	2	2	1	2	1	1	1	3	3	3
1.57694	1	1	1	1	1	1	1	0	1	0	0	1	0	1	0	0	0	0	0	0	0	0	1	2	2	2	2	2	2	2	2	3	3	3
-0.158981	1	1	0	1	1	1	0	0	0	0	0	1	1	0	1	0	0	0	0	0	0	0	0	2	1	2	1	2	2	1	1	2	2	3
-1.02357	1	1	0	1	0	0	0	0	0	0	0	0	0	0	0	0	0	0	0	0	0	0	0	1	2	1	1	1	2	2	1	1	0	1
-0.92132	0	1	0	1	0	0	0	0	0	0	0	0	0	0	0	0	0	0	0	0	0	0	0	1	0	0	2	1	1	1	2	0	1	0
0.729772	1	1	1	1	1	1	1	0	0	0	0	1	0	1	1	0	0	0	1	1	1	0	0	2	2	2	2	2	1	2	2	2	3	2
1.59633	1	1	0	1	1	1	1	1	1	1	1	1	0	0	1	0	1	1	0	0	0	1	1	2	2	2	2	2	2	2	2	3	3	3
-0.631854	1	1	0	1	0	0	0	0	0	0	0	0	0	0	0	0	0	0	0	0	0	0	0	1	2	1	1	2	2	1	2	1	0	1
-0.832434	1	1	0	1	0	0	0	0	0	0	0	1	0	0	0	0	0	0	0	0	0	0	0	2	2	1	1	2	0	0	2	1	0	0
1.02279	1	1	1	0	1	1	0	0	0	1	0	1	0	0	1	1	0	0	0	0	0	0	1	2	1	2	2	1	2	2	2	2	3	2
0.222952	1	1	0	1	0	0	0	0	0	0	0	0	0	1	0	0	0	0	0	1	0	0	0	2	2	2	2	2	1	2	2	3	1	3
0.449127	1	1	0	0	1	1	0	0	1	0	0	1	1	1	0	1	0	1	0	0	0	0	0	2	2	2	2	2	2	2	2	3	3	3
2.59941	1	1	1	1	1	1	1	1	1	1	1	1	1	1	0	1	0	1	0	0	1	0	1	2	1	2	2	2	2	2	1	3	3	3
-0.579287	1	1	1	0	1	0	0	0	1	0	0	1	0	1	0	0	0	0	0	0	0	0	0	1	2	2	1	2	0	1	2	0	0	2
-0.784594	1	1	0	1	1	1	0	0	0	0	0	1	0	1	0	0	0	0	0	0	0	0	0	1	2	0	1	0	0	1	2	1	0	1
1.21243	1	1	1	0	1	1	1	0	0	1	0	1	0	1	0	0	0	0	0	0	0	1	0	1	2	2	2	2	2	2	2	3	3	3
-0.304556	0	1	1	0	0	1	0	0	0	0	0	0	1	0	0	1	0	0	1	0	1	0	0	1	2	2	1	2	1	1	1	2	0	1
-1.41632	1	1	0	0	1	0	0	0	0	0	0	0	0	0	0	0	1	0	0	0	0	0	0	0	0	1	0	1	0	1	2	0	0	1
1.11945	1	1	1	0	1	1	1	1	0	0	0	0	0	0	0	0	0	0	0	0	0	0	1	2	2	2	2	2	2	2	1	2	3	3
-1.28831	0	1	0	1	0	0	0	0	0	0	0	0	0	0	0	0	0	0	0	0	0	0	0	1	0	1	1	1	1	1	2	0	0	0
-0.398409	1	1	1	1	1	0	0	0	0	0	0	1	0	1	0	1	0	0	1	0	1	0	0	2	2	2	2	1	0	2	2	1	2	1
-1.43857	0	1	1	1	0	0	0	0	0	0	0	0	1	1	0	0	0	0	0	0	0	0	0	1	2	0	0	2	0	1	1	0	0	0
-1.09837	1	1	0	1	0	0	0	0	0	0	0	1	1	0	0	1	0	0	0	0	0	0	0	2	2	0	0	2	1	1	1	0	0	0
0.606281	1	1	1	1	1	0	0	0	0	1	0	1	0	0	0	0	0	1	0	0	0	0	1	2	2	2	2	2	2	2	2	3	2	2
0.121742	1	1	0	1	0	0	0	0	0	0	0	0	0	0	0	0	0	0	0	0	0	0	0	1	2	1	2	2	1	2	2	2	3	2
-1.74916	0	1	0	0	0	0	0	0	0	1	0	1	0	0	1	0	0	0	0	0	0	0	0	0	2	1	0	1	0	0	1	0	0	0
2.03723	1	1	1	1	1	1	1	1	1	0	1	1	1	1	1	1	0	0	1	0	1	0	0	2	2	2	2	2	2	1	2	2	3	3
0.240318	1	1	1	1	1	0	0	0	0	0	0	1	0	0	1	1	0	0	0	0	0	0	1	2	2	2	2	2	2	2	2	2	2	3
1.42725	1	1	0	1	0	0	0	1	0	1	1	1	0	0	1	1	1	0	0	0	1	0	0	2	2	2	2	2	2	2	2	3	3	3
-0.0269688	1	1	1	0	1	1	0	0	0	0	0	0	0	1	1	0	0	1	0	0	1	1	0	1	1	1	2	2	2	2	2	1	2	2
-0.238587	1	1	0	0	1	1	0	0	0	0	0	1	0	1	1	0	0	0	0	0	0	0	0	2	2	1	2	2	2	0	2	1	0	2
0.0290356	1	1	1	1	0	1	0	0	0	0	0	1	0	0	1	0	0	0	0	0	0	0	0	2	1	2	2	2	1	1	2	3	3	2
-1.85199	1	0	0	1	0	0	0	0	0	0	0	0	0	0	0	0	0	0	0	0	0	0	0	2	0	0	0	0	0	1	2	0	0	1
-0.689912	1	1	0	1	0	0	0	0	0	0	0	0	0	0	0	0	0	0	0	0	1	0	0	0	1	1	1	2	1	0	2	2	1	1
1.38271	1	1	1	1	1	0	1	1	0	1	1	1	1	1	1	1	0	0	0	0	0	1	1	2	2	2	2	2	2	1	2	3	3	3
0.168673	1	1	0	1	0	0	0	0	0	0	0	1	0	1	0	0	0	0	0	0	0	0	0	2	2	2	2	2	2	1	2	3	3	2
-0.43967	0	1	0	1	1	0	0	0	0	0	0	0	1	0	0	0	0	0	0	0	0	0	0	2	1	1	1	0	2	2	1	1	1	3
-0.604994	1	1	0	1	0	0	0	0	0	0	0	1	1	0	0	0	0	0	1	0	0	0	0	2	2	2	1	2	2	1	2	2	1	1
-1.14604	1	1	0	0	1	0	0	0	0	0	0	1	0	0	0	1	0	0	0	0	0	0	0	0	2	1	0	1	0	1	2	0	0	0
1.2488	1	1	1	1	1	1	0	1	0	1	1	0	0	1	1	1	1	0	0	1	1	0	1	2	2	2	2	2	2	1	2	3	3	3
2.47059	1	1	0	1	1	1	1	1	1	0	1	1	1	0	1	1	0	1	0	1	1	1	1	2	2	2	2	2	2	2	2	3	3	3
0.915836	1	1	1	1	0	1	1	0	1	0	1	0	0	0	1	0	0	0	1	1	0	0	0	2	2	2	2	2	2	2	1	3	3	3
-0.0991122	1	1	1	1	0	0	0	0	1	0	0	1	0	0	0	0	0	0	0	0	0	0	1	1	2	1	2	1	2	2	1	2	3	1
-0.859015	0	1	1	0	0	0	0	0	0	0	0	0	1	1	0	1	0	0	0	0	0	0	0	1	1	0	0	1	1	2	1	0	0	0
-0.0847467	1	1	1	1	1	0	0	0	0	0	1	0	0	1	1	0	0	0	0	0	1	0	0	1	2	2	1	2	0	1	2	1	3	2
-0.254754	1	1	0	0	0	0	0	0	0	0	0	0	1	1	1	0	0	0	1	0	0	0	0	1	1	2	1	1	1	2	2	1	1	2
-0.394933	1	1	0	1	1	0	0	0	1	0	0	0	1	1	1	1	0	0	0	0	0	0	0	2	1	2	2	2	1	1	2	0	3	1
0.870691	1	1	1	0	0	1	0	0	0	0	0	0	0	1	0	0	0	0	1	0	0	0	0	2	2	2	2	2	2	0	2	3	3	2
-0.283787	1	1	1	1	0	0	0	0	0	0	0	1	0	1	0	0	0	0	0	0	0	0	0	2	2	1	1	2	2	1	1	1	3	1
0.344148	1	1	1	0	1	1	0	1	0	1	0	1	1	1	1	0	0	0	0	0	1	0	0	2	1	2	2	1	2	2	2	2	2	2
0.797145	1	1	1	0	1	0	0	1	1	1	0	1	0	1	1	0	0	1	0	0	0	0	0	2	1	2	2	2	1	2	2	3	3	3
0.240634	1	1	1	0	0	0	0	0	0	0	0	0	1	0	0	0	1	1	0	0	1	0	0	1	2	2	2	2	1	1	2	1	3	3
-1.62947	0	0	0	1	0	1	0	0	0	0	0	0	0	1	0	0	0	0	0	0	0	0	0	1	0	1	0	0	0	0	1	0	0	0
0.0269688	1	1	0	1	1	1	1	1	0	0	0	1	0	0	0	0	0	0	0	0	0	0	0	2	1	2	2	1	2	2	2	2	2	2
0.650268	1	1	0	1	1	1	0	0	1	0	0	0	1	1	0	1	0	0	0	0	1	0	0	2	1	2	2	2	2	2	0	3	3	3
-0.162313	1	1	0	0	0	0	0	0	0	0	0	0	0	1	0	0	0	0	0	0	0	0	0	1	1	2	1	2	2	2	1	3	3	3
-1.64941	0	0	1	1	0	0	0	0	0	0	0	1	0	0	0	0	0	0	0	0	0	0	1	2	2	0	0	1	0	0	1	0	0	0
-1.5977	0	1	0	0	0	0	0	0	0	0	0	0	1	0	1	0	0	0	0	0	0	0	0	0	1	0	1	1	1	1	1	1	0	1
-0.812693	1	1	1	0	0	0	0	0	0	0	0	0	1	1	0	0	0	0	1	0	1	0	0	2	1	0	1	2	2	0	0	0	0	1
0.259736	1	1	1	1	0	0	0	0	1	0	0	1	1	0	1	0	0	0	0	0	0	0	0	2	2	2	2	1	2	0	2	3	3	3
-0.612175	1	1	1	0	0	0	0	0	0	0	0	0	0	0	0	0	0	0	1	0	0	0	0	2	1	2	1	1	1	1	0	1	1	0
2.06287	1	1	1	1	1	1	1	1	0	1	1	1	0	1	1	1	0	0	0	0	1	1	0	2	2	2	2	2	2	2	2	3	3	3
-0.216918	0	1	0	0	1	0	0	0	0	0	0	1	1	1	0	0	0	0	0	0	0	0	0	0	0	2	1	2	2	2	0	2	1	1
0.863449	1	1	1	1	0	0	0	0	1	1	0	0	1	0	0	1	0	1	0	1	1	0	0	2	2	2	2	1	2	1	2	3	3	3
1.23951	1	1	1	1	0	0	0	1	0	0	0	1	1	1	0	0	0	0	1	0	1	0	1	2	2	2	2	2	2	1	2	3	3	3
-0.45854	1	1	1	0	0	0	0	0	0	0	0	1	1	1	1	0	0	0	0	0	0	0	0	1	2	1	2	1	2	2	2	1	1	0
-1.84481	0	0	0	1	0	0	0	0	0	0	0	1	0	0	0	0	0	0	0	0	0	0	0	1	0	0	0	1	0	1	2	0	0	0
-0.901503	0	1	0	1	0	0	0	0	0	0	0	1	0	0	0	0	0	0	0	0	0	0	0	2	2	0	1	0	1	2	2	1	0	0
0.099036	1	1	1	1	0	0	0	0	0	0	0	1	1	0	1	0	0	0	0	0	0	0	0	1	0	2	2	1	1	2	2	2	3	2
0.270987	1	1	1	1	1	0	0	0	0	0	0	1	0	1	1	0	0	0	0	0	1	0	0	2	2	2	2	2	1	1	0	3	2	1
0.895432	1	1	1	1	0	1	0	0	0	0	1	0	0	1	1	0	0	1	1	0	1	0	1	2	2	2	2	2	2	2	2	3	3	2
-2.07458	0	0	0	0	0	0	0	0	0	0	0	0	0	0	0	0	0	0	0	0	0	0	0	0	0	0	0	0	0	0	1	0	0	0
-0.682362	0	1	0	1	1	0	0	0	0	0	0	0	1	1	0	0	0	0	0	0	0	0	0	1	2	1	1	1	2	1	2	1	1	1
0.152863	1	1	0	1	0	0	0	0	0	0	0	1	1	0	1	0	0	0	1	0	0	0	0	2	2	2	2	2	1	0	1	3	2	3
0.141573	1	1	1	1	0	0	0	0	1	1	0	1	0	1	1	0	0	1	0	0	0	0	0	1	2	2	2	2	2	2	2	3	3	1
-0.073619	1	1	0	0	1	0	0	0	1	0	0	1	1	1	0	0	0	0	0	0	0	0	0	2	2	2	2	2	2	2	2	1	3	3
-0.240791	1	1	1	1	1	1	0	0	0	0	1	0	1	1	0	0	0	0	0	0	1	0	0	2	2	2	1	2	1	1	1	2	2	1
1.46961	1	1	1	1	1	1	1	1	1	0	0	1	1	1	1	0	0	0	0	0	1	0	1	2	1	2	2	2	2	2	2	3	3	3
0.837963	1	1	1	1	1	1	0	1	1	0	0	1	0	1	0	1	0	0	0	0	0	0	0	2	2	2	2	2	2	1	2	3	3	2
-1.33142	0	1	1	0	0	0	0	0	0	0	0	0	1	0	0	0	0	0	0	0	0	0	0	1	0	0	0	1	1	2	2	0	0	0
-0.474147	1	1	0	1	0	1	0	0	0	0	0	0	1	0	0	0	0	0	0	0	1	0	0	2	2	2	1	2	1	1	2	1	1	0
-0.260368	1	1	0	0	0	0	0	0	1	0	0	1	0	0	0	0	0	1	0	0	0	0	0	2	2	1	1	2	1	2	2	0	2	2
-0.934854	1	1	1	1	1	0	0	0	1	0	0	0	1	1	0	0	0	0	1	0	0	0	0	2	0	1	0	0	1	2	0	1	0	0
-0.198861	1	1	1	0	0	0	1	0	0	0	0	0	0	0	0	0	0	1	1	0	0	0	0	2	2	2	1	2	1	1	2	0	2	2
0.149846	1	0	1	1	1	0	0	0	0	0	0	1	1	1	0	1	0	0	1	0	1	0	0	1	2	2	2	2	2	0	0	3	3	1
-0.958562	1	1	0	1	1	0	0	0	0	0	0	1	0	1	0	0	1	0	0	0	0	0	0	1	1	1	1	1	0	2	2	1	0	0
0.841992	1	1	1	1	1	1	0	0	0	0	0	1	0	0	0	1	0	0	0	0	1	0	1	2	1	2	2	2	2	2	1	3	3	3
-0.174184	1	1	1	0	0	0	0	0	1	1	0	0	0	1	0	0	0	0	0	0	0	0	0	0	2	2	1	2	2	1	0	3	3	3
0.706211	1	0	1	1	1	1	0	0	0	0	0	1	0	0	0	0	0	0	1	1	1	0	0	2	2	2	2	1	1	2	2	3	3	3
-0.755067	1	0	1	0	0	0	0	0	0	0	0	1	0	0	0	0	0	0	0	0	0	0	0	1	2	1	1	1	1	1	2	1	0	1
0.311134	1	1	1	1	1	1	0	0	0	0	0	1	1	0	0	1	0	0	0	0	0	0	0	2	1	2	2	2	2	2	2	3	3	2
-1.25938	0	1	0	0	0	0	0	0	0	0	0	0	0	1	0	0	0	0	0	0	0	0	0	0	1	1	1	1	1	1	1	0	0	0
2.2835	1	1	1	1	1	1	1	1	1	1	1	1	1	1	1	0	0	0	1	1	1	0	1	2	2	2	2	2	2	1	2	3	3	3
0.828115	1	1	0	1	0	1	0	0	1	1	0	1	0	1	1	0	0	0	1	0	0	0	0	2	2	2	2	2	1	1	2	3	3	3
-1.12462	1	1	1	0	0	0	0	0	0	0	0	0	0	0	0	0	0	0	1	0	0	0	0	2	0	1	0	0	1	1	2	1	1	0
1.49229	1	1	1	0	1	1	0	1	1	0	1	1	1	1	1	0	0	0	0	0	0	0	1	1	2	2	2	2	2	2	2	3	3	3
-0.272496	1	1	1	0	1	1	0	0	0	0	0	0	0	0	0	0	0	0	0	0	0	1	0	1	0	1	2	2	2	2	0	1	1	3
-1.42134	1	1	0	1	0	0	0	0	0	0	0	1	0	0	0	0	0	0	0	0	0	0	0	0	0	0	0	0	1	1	2	0	0	1
-0.432267	1	1	1	1	1	1	0	0	0	0	0	1	1	0	1	0	0	0	0	0	0	0	0	2	1	1	1	2	1	1	1	0	2	1
0.276387	1	1	1	1	1	0	0	0	1	1	0	1	1	0	1	0	0	0	0	0	0	0	0	2	2	2	1	2	2	2	1	2	3	3
-0.708374	0	1	0	0	1	0	0	0	0	0	0	0	0	0	0	0	0	0	0	0	0	0	1	2	2	1	1	2	1	1	2	1	1	0
0.58654	1	1	1	1	1	0	0	0	0	1	0	0	0	1	1	0	0	0	0	1	1	0	0	0	2	2	2	2	1	2	2	2	3	2
-0.235361	1	1	1	1	1	1	0	0	0	0	0	1	0	0	1	0	0	1	0	0	0	0	0	2	2	2	2	2	1	1	1	0	2	2
0.528012	1	1	0	1	1	0	0	0	0	1	1	1	1	0	1	0	0	1	1	0	1	0	0	2	2	2	2	2	2	1	2	3	2	3
-1.92376	0	0	1	1	1	0	0	0	0	0	0	0	1	1	0	0	0	0	0	0	0	0	0	1	1	0	0	0	0	0	1	0	0	0
-1.11048	1	1	0	0	0	0	0	0	0	0	0	0	0	0	1	0	0	0	0	0	0	0	0	1	1	0	0	1	2	0	1	1	0	2
1.48603	1	1	1	1	0	1	0	1	0	0	1	1	0	1	0	0	0	1	1	0	1	0	0	2	2	2	2	2	2	2	2	3	3	3
0.20706	1	1	1	0	1	0	0	0	0	0	0	0	0	1	1	0	0	0	0	0	0	0	0	1	2	2	1	2	2	2	2	1	3	1
0.894063	1	1	0	1	0	1	0	0	0	0	1	1	0	1	1	0	0	0	0	0	1	0	0	2	2	2	2	2	2	2	1	3	3	3
-1.22302	1	1	1	1	1	0	0	0	0	0	0	1	0	0	0	0	0	0	0	0	1	0	0	2	1	1	1	0	1	0	1	0	1	0
-1.26771	0	1	0	1	0	0	0	0	0	0	0	0	0	1	0	0	0	0	0	0	0	0	0	2	1	0	0	1	1	0	1	0	1	0
-0.247805	0	1	1	0	1	0	1	0	0	0	0	0	0	0	0	0	0	0	0	0	0	0	0	0	1	1	2	2	2	0	2	1	1	0
-0.187481	1	0	1	1	0	0	0	0	0	0	0	0	0	0	1	0	0	0	1	0	1	0	0	1	1	2	1	2	2	2	2	3	1	1
1.01546	1	1	1	1	0	1	0	0	0	0	0	1	1	0	1	0	0	0	0	0	0	1	0	2	2	2	2	2	2	2	1	3	2	3
[truncated: 474 more rows]

## Sheet: main
item-length	person no.	step diff.		loop_start	loop_end	MLE	Yes	7	5	100	500	5	skew_median	2.5% delta	97.5% delta	box_point	Kurtosis	2.5% delta	97.5% delta	this item21	20% & 80% skewness
[truncated: 500 more rows]

[truncated: 16 more sheets: note, temp, output, register, r_report, procedure, buffer, data, report, item, poly2, eap, eap2, fre, NAT, residule]
